# Supplementary material for: Comparative analysis of the molecular subtype landscape in canine and human mammary gland tumors
Source: J Mammary Gland Biol Neoplasia. 2022 Aug 6;27(2):171–83. doi: 10.1007/s10911-022-09523-9 (PMC9433360; doi:10.1007/s10911-022-09523-9)
Supplement: Supplementary file 11 — Supplementary file11 (XLSX 16 KB) [file 10911_2022_9523_MOESM11_ESM.xlsx]

## Sheet: Clinical data CMGT
SampleID	Grade	Histology	Histology (short)	Neuter status	Lymph invasion
CMT.002.tumor	1	Carcinoma in benign mixed tumor	Carcinoma in benign mixed tumor	Neutered	Absent
CMT.003.tumor	2	Simple carcinoma (Tubulopapillary type)	Simple carcinoma	Neutered	Absent
CMT.008.tumor	Benign	Benign mixed tumor	Benign	Intact	Absent
CMT.009.tumor	3	Osteosarcoma	Other histology	Intact	Absent
CMT.013.tumor	3	Simple carcinoma (Solid type)	Simple carcinoma	Neutered	Present
CMT.017.tumor	Benign	Simple adenoma	Benign	Neutered	Absent
CMT.021.tumor	1	Carcinoma in benign mixed tumor	Carcinoma in benign mixed tumor	Neutered	Absent
CMT.031.tumor	Benign	Simple adenoma	Benign	Intact	Absent
CMT.051.tumor	Benign	Benign mixed tumor	Benign	Intact	Absent
CMT.053.tumor	2	Simple carcinoma (Solid type)	Simple carcinoma	Intact	Absent
CMT.057.tumor	1	Simple carcinoma (Tubulopapillary type)	Simple carcinoma	Neutered	Absent
CMT.060.tumor	Benign	Complex adenoma	Benign	Intact	Absent
CMT.063.tumor	1	Carcinoma in benign mixed tumor	Carcinoma in benign mixed tumor	Intact	Absent
CMT.070.tumor	Benign	Benign mixed tumor	Benign	Intact	Absent
CMT.072.tumor	2	Carcinoma in benign mixed tumor	Carcinoma in benign mixed tumor	Intact	Absent
CMT.074.tumor	Benign	Simple adenoma	Benign	Neutered	Absent
CMT.077.tumor	3	Simple carcinoma (Solid type)	Simple carcinoma	Intact	Absent
CMT.091.tumor	Benign	Complex adenoma	Benign	Intact	Absent
CMT.092.tumor	Benign	Simple adenoma	Benign	Intact	Absent
CMT.096.tumor	2	Simple carcinoma (Tubulopapillary type)	Simple carcinoma	Neutered	Absent
CMT.097.tumor	1	Simple carcinoma (Tubulopapillary type)	Simple carcinoma	Neutered	Absent
CMT.099.tumor	1	Simple carcinoma (Tubulopapillary type)	Simple carcinoma	Intact	Absent
CMT.100.tumor	1	Carcinoma in benign mixed tumor	Carcinoma in benign mixed tumor	Intact	Absent
CMT.102.tumor	Benign	Benign mixed tumor	Benign	Intact	Absent
CMT.103.tumor	Benign	Simple adenoma	Benign	Intact	Absent
CMT.105.tumor	3	Simple carcinoma (Solid type)	Simple carcinoma	Neutered	Present
CMT.106.tumor	Benign	Simple adenoma	Benign	Intact	Absent
CMT.107.tumor	1	Carcinoma in benign mixed tumor	Carcinoma in benign mixed tumor	Intact	Absent
CMT.109.tumor	1	Simple carcinoma (Tubulopapillary type)	Simple carcinoma	Intact	Absent
CMT.111.tumor	1	Carcinoma in benign mixed tumor	Carcinoma in benign mixed tumor	Neutered	Absent
CMT.112.tumor	1	Fibrosarcoma	Other histology	Intact	Absent
CMT.118.tumor	2	Complex carcinoma	Complex carcinoma	Intact	Absent
CMT.121.tumor	2	Complex carcinoma	Complex carcinoma	Intact	Absent
CMT.124.tumor	Benign	Complex adenoma	Benign	Intact	Absent
CMT.128.tumor	Benign	Complex adenoma	Benign	Intact	Absent
CMT.129.tumor	2	Spindle cell carcinoma (Malignant myoepithelioma)	Other histology	Neutered	Absent
CMT.136.tumor	Benign	Simple adenoma	Benign	Intact	Absent
CMT.142.tumor	3	Complex carcinoma	Complex carcinoma	Intact	Absent
CMT.147.tumor	1	Complex carcinoma	Complex carcinoma	Intact	Absent
CMT.148.tumor	2	Simple carcinoma (Tubulopapillary type)	Simple carcinoma	Intact	Absent
CMT.149.tumor	Benign	Simple adenoma	Benign	Intact	Absent
CMT.153.tumor	3	Complex carcinoma	Complex carcinoma	Intact	Absent
CMT.156.tumor	Benign	Complex adenoma	Benign	Intact	Absent
CMT.157.tumor	Benign	Simple adenoma	Benign	Intact	Absent
CMT.158.tumor	Benign	Benign mixed tumor	Benign	Intact	Absent
CMT.159.tumor	3	Simple carcinoma (Tubulopapillary type)	Simple carcinoma	Neutered	Absent
CMT.162.tumor	Benign	Benign mixed tumor	Benign	Intact	Absent
CMT.169.tumor	1	Complex carcinoma	Complex carcinoma	Intact	Absent
CMT.173.tumor	Benign	Simple adenoma	Benign	Intact	Absent
CMT.183.tumor	3	Simple carcinoma (Solid type)	Simple carcinoma	NA	Absent
CMT.184.tumor	1	Complex carcinoma	Complex carcinoma	Intact	Absent
CMT.187.tumor	1	Simple carcinoma (Tubulopapillary type)	Simple carcinoma	Neutered	Absent
CMT.188.tumor	1	Carcinoma in benign mixed tumor	Carcinoma in benign mixed tumor	Neutered	Absent
CMT.190.tumor	1	Complex carcinoma	Complex carcinoma	Neutered	Absent
CMT.193.tumor	3	Simple carcinoma (Anaplastic type)	Simple carcinoma	Intact	Present
CMT.197.tumor	2	Simple carcinoma (Tubulopapillary type)	Simple carcinoma	Intact	Absent
CMT.201.tumor	2	Complex carcinoma	Complex carcinoma	Intact	Absent
CMT.203.tumor	Benign	Complex adenoma	Benign	Intact	Absent
CMT.206.tumor	1	Simple carcinoma (Tubulopapillary type)	Simple carcinoma	Neutered	Absent
CMT.207.tumor	Benign	Complex adenoma	Benign	Intact	Absent
CMT.210.tumor	2	Simple carcinoma (Tubulopapillary type)	Simple carcinoma	Intact	Absent
CMT.215.tumor	Benign	Benign mixed tumor	Benign	Intact	Absent
CMT.217.tumor	2	Complex carcinoma	Complex carcinoma	Intact	Absent
CMT.227.tumor	1	Complex carcinoma	Complex carcinoma	Intact	Absent
CMT.231.tumor	3	Carcinosarcoma	Other histology	Intact	Absent
CMT.232.tumor	Benign	Complex adenoma	Benign	Neutered	Absent
CMT.233.tumor	1	Simple carcinoma (Tubulopapillary type)	Simple carcinoma	Intact	Absent
CMT.234.tumor	2	Simple carcinoma (Tubulopapillary type)	Simple carcinoma	NA	Absent
CMT.241.tumor	2	Simple carcinoma (Tubulopapillary type)	Simple carcinoma	Neutered	Absent
CMT.242.tumor	2	Simple carcinoma (Tubulopapillary type)	Simple carcinoma	Neutered	Absent
CMT.245.tumor	Benign	Complex adenoma	Benign	Intact	Absent
CMT.247.tumor	3	Simple carcinoma (Solid type)	Simple carcinoma	Intact	Present
CMT.250.tumor	1	Complex carcinoma	Complex carcinoma	Intact	Absent
CMT.252.tumor	3	Simple carcinoma (Solid type)	Simple carcinoma	Intact	Absent
CMT.257.tumor	Benign	Benign mixed tumor	Benign	Neutered	Absent
CMT.259.tumor	1	Simple carcinoma (Tubulopapillary type)	Simple carcinoma	NA	Absent
CMT.262.tumor	3	Simple carcinoma (Solid type)	Simple carcinoma	Neutered	Present
CMT.263.tumor	1	Simple carcinoma (Tubulopapillary type)	Simple carcinoma	Intact	Absent
CMT.271.tumor	1	Simple carcinoma (Tubulopapillary type)	Simple carcinoma	Neutered	Absent
CMT.272.tumor	Benign	Complex adenoma	Benign	Intact	Absent
CMT.278.tumor	2	Complex carcinoma	Complex carcinoma	Intact	Absent
CMT.290.tumor	2	Osteosarcoma	Other histology	Intact	Absent
CMT.292.tumor	1	Simple carcinoma (Tubulopapillary type)	Simple carcinoma	Neutered	Absent
CMT.301.tumor	3	Complex carcinoma	Complex carcinoma	Neutered	Absent
CMT.306.tumor	2	Simple carcinoma (Tubulopapillary type)	Simple carcinoma	Intact	Absent
CMT.307.tumor	2	Simple carcinoma (Tubulopapillary type)	Simple carcinoma	Intact	Absent
CMT.308.tumor	2	Complex carcinoma	Complex carcinoma	Neutered	Absent
CMT.317.tumor	Benign	Complex adenoma	Benign	Intact	Absent
CMT.318.tumor	3	Simple carcinoma (Solid type)	Simple carcinoma	Intact	Absent
CMT.321.tumor	1	Simple carcinoma (Tubulopapillary type)	Simple carcinoma	Intact	Absent
CMT.332.tumor	3	Osteosarcoma	Other histology	Neutered	Absent
CMT.336.tumor	1	Complex carcinoma	Complex carcinoma	Intact	Absent
CMT.340.tumor	3	Carcinosarcoma	Other histology	Intact	Present
CMT.344.tumor	3	Simple carcinoma (Solid type)	Simple carcinoma	Intact	Present
CMT.346.tumor	1	Complex carcinoma	Complex carcinoma	Neutered	Absent
CMT.348.tumor	1	Complex carcinoma	Complex carcinoma	Neutered	Absent
CMT.351.tumor	Benign	Complex adenoma	Benign	Intact	Absent
CMT.354.tumor	1	Simple carcinoma (Tubulopapillary type)	Simple carcinoma	Neutered	Absent
CMT.355.tumor	Benign	Complex adenoma	Benign	Intact	Absent
CMT.360.tumor	2	Simple carcinoma (Tubulopapillary type)	Simple carcinoma	Neutered	Present
CMT.365.tumor	1	Complex carcinoma	Complex carcinoma	Intact	Absent
CMT.374.tumor	Benign	Complex adenoma	Benign	Neutered	Absent
CMT.377.tumor	1	Complex carcinoma	Complex carcinoma	Intact	Absent
CMT.381.tumor	1	Simple carcinoma (Tubulopapillary type)	Simple carcinoma	Neutered	Absent
CMT.392.tumor	Benign	Complex adenoma	Benign	Intact	Absent
CMT.400.tumor	1	Simple carcinoma (Tubulopapillary type)	Simple carcinoma	Intact	Absent
CMT.402.tumor	1	Simple carcinoma (Tubulopapillary type)	Simple carcinoma	Neutered	Absent
CMT.407.tumor	Benign	Simple adenoma	Benign	Neutered	Absent
CMT.414.tumor	1	Simple carcinoma	Simple carcinoma	Intact	Absent
CMT.417.tumor	Benign	Simple adenoma	Benign	Intact	Absent
CMT.435.tumor	1	Complex carcinoma	Complex carcinoma	Intact	Absent
CMT.436.tumor	1	Complex carcinoma	Complex carcinoma	Intact	Absent
CMT.439.tumor	3	Simple carcinoma (Solid type)	Simple carcinoma	Neutered	Present
CMT.440.tumor	1	Complex carcinoma	Complex carcinoma	Intact	Absent
CMT.442.tumor	Benign	Benign mixed tumor	Benign	Intact	Absent
CMT.452.tumor	Benign	Complex adenoma	Benign	Intact	Absent
CMT.456.tumor	Benign	Simple adenoma	Benign	Intact	Absent
CMT.458.tumor	1	Complex carcinoma	Complex carcinoma	Neutered	Absent
CMT.459.tumor	1	Complex carcinoma	Complex carcinoma	Intact	Absent
CMT.471.tumor	3	Simple carcinoma (Tubulopapillary type)	Simple carcinoma	Neutered	Present
CMT.476.tumor	Benign	Simple adenoma	Benign	Intact	Absent
CMT.480.tumor	Benign	Simple adenoma	Benign	Intact	Absent
CMT.493.tumor	3	Simple carcinoma (Solid type)	Simple carcinoma	Neutered	Absent
CMT.495.tumor	3	Simple carcinoma (Solid type)	Simple carcinoma	Intact	Present
CMT.496.tumor	3	Simple carcinoma (Solid type)	Simple carcinoma	Intact	Absent
CMT.505.tumor	1	Carcinoma in benign mixed tumor	Carcinoma in benign mixed tumor	Intact	Absent
CMT.522.tumor	Benign	complex adenoma	Benign	Intact	Absent
CMT.523.tumor	1	Carcinoma in benign mixed tumor	Carcinoma in benign mixed tumor	Intact	Absent
CMT.538.tumor	1	Complex carcinoma	Complex carcinoma	Intact	Absent
CMT.577.tumor	3	Carcinosarcoma	Other histology	Intact	Present
CMT.581.tumor	3	Simple carcinoma (Solid type)	Simple carcinoma	Intact	Present
CMT.586.tumor	1	Simple carcinoma (Tubulopapillary type)	Simple carcinoma	Neutered	Absent
CMT.603.tumor	1	Simple carcinoma (Tubulopapillary type)	Simple carcinoma	Intact	Absent
CMT.606.tumor	1	Simple carcinoma (Tubulopapillary type)	Simple carcinoma	Neutered	Absent
CMT.613.tumor	3	Simple carcinoma (Solid type)	Simple carcinoma	Intact	Present
CMT.632.tumor	2	Simple carcinoma (Tubulopapillary type)	Simple carcinoma	Neutered	Absent
CMT.634.tumor	1	Carcinoma in benign mixed tumor	Carcinoma in benign mixed tumor	Neutered	Absent
CMT.644.tumor	3	Simple carcinoma (Solid type)	Simple carcinoma	Intact	Present
CMT.651.tumor	1	Carcinoma in benign mixed tumor	Carcinoma in benign mixed tumor	Neutered	Absent
CMT.659.tumor	1	Simple carcinoma (Tubulopapillary type)	Simple carcinoma	Intact	Absent
CMT.660.tumor	1	Complex carcinoma	Complex carcinoma	Intact	Absent
CMT.667.tumor	1	Complex carcinoma	Complex carcinoma	Intact	Absent
CMT.678.tumor	1	Complex carcinoma	Complex carcinoma	Intact	Absent
CMT.685.tumor	1	Simple carcinoma (Tubulopapillary type)	Simple carcinoma	Intact	Absent
CMT.686.tumor	1	Simple carcinoma (Tubulopapillary type)	Simple carcinoma	Intact	Absent
CMT.688.tumor	1	Complex carcinoma	Complex carcinoma	Intact	Absent
CMT.695.tumor	Benign	Benign mixed tumor	Benign	Neutered	Absent
CMT.719.tumor	Benign	Simple adenoma	Benign	Intact	Absent
CMT.724.tumor	1	Complex carcinoma	Complex carcinoma	Intact	Absent
CMT.725.tumor	1	Complex carcinoma	Complex carcinoma	Neutered	Absent
CMT.730.tumor	1	Simple carcinoma (Tubulopapillary type)	Simple carcinoma	Intact	Absent
CMT.743.tumor	3	Simple carcinoma (Solid type)	Simple carcinoma	Neutered	Present
CMT.755.tumor	Benign	Simple adenoma	Benign	Intact	Absent
CMT.756.tumor	2	Carcinoma in benign mixed tumor	Carcinoma in benign mixed tumor	Intact	Absent
CMT.771.tumor	1	Simple carcinoma (Tubulopapillary type)	Simple carcinoma	Neutered	Absent
CMT.776.tumor	Benign	Simple adenoma	Benign	Neutered	Absent
CMT.785.tumor	1	Complex carcinoma	Complex carcinoma	Intact	Absent
