# Supplementary material for: Comparative analysis of the molecular subtype landscape in canine and human mammary gland tumors
Source: J Mammary Gland Biol Neoplasia. 2022 Aug 6;27(2):171–83. doi: 10.1007/s10911-022-09523-9 (PMC9433360; doi:10.1007/s10911-022-09523-9)
Supplement: Supplementary file 12 — Supplementary file12 (XLSX 138 KB) [file 10911_2022_9523_MOESM12_ESM.xlsx]

## Sheet: Subtype results CMGT & TCGA
SampleID	Species	ESR1-expr. status	Subtype	Basal	HER2	LumA	LumB	ProlifScore
TCGA.AR.A5QQ.01	Human	Neg	Basal	0.664667	0.00921676	-0.655627	-0.247434	1.47794
TCGA.D8.A1JA.01	Human	Neg	HER2	-0.216908	0.751413	-0.00799322	0.14756	-0.34135
TCGA.BH.A0BQ.01	Human	Pos	LumA	-0.408271	-0.164289	0.679522	-0.28086	-0.887706
TCGA.BH.A0BT.01	Human	Pos	LumA	-0.496072	0.150316	0.537923	-0.120974	-0.910851
TCGA.A8.A06X.01	Human	Pos	LumB	0.0484385	-0.0882866	-0.148515	0.466895	0.512811
TCGA.A8.A096.01	Human	Pos	LumB	-0.410954	0.254977	0.161609	0.394708	0.0649578
TCGA.BH.A0C7.01	Human	Pos	LumB	0.152015	-0.191794	-0.0692473	0.332366	0.949971
TCGA.AC.A5XU.01	Human	Pos	LumA	-0.184757	-0.283445	0.314367	0.00583153	0.105971
TCGA.PE.A5DE.01	Human	Pos	LumA	-0.373572	-0.0893112	0.356471	0.0911782	-0.114097
TCGA.PE.A5DC.01	Human	Pos	LumB	-0.0397468	0.0123387	0.105966	0.283479	0.645555
TCGA.AR.A0TV.01	Human	Pos	LumB	-0.177158	0.0741035	-0.00662601	0.510556	0.603623
TCGA.GM.A3XG.01	Human	Pos	LumA	-0.311038	-0.177319	0.606272	-0.466653	-2.08869
TCGA.BH.A18J.01	Human	Pos	LumB	-0.187983	0.166553	0.0934914	0.372198	0.399971
TCGA.BH.A0W7.01	Human	Pos	HER2	-0.115398	0.31675	-0.0106101	0.0384515	0.299582
TCGA.E9.A3QA.01	Human	Pos	Basal	0.774839	-0.111023	-0.620025	-0.25388	0.785603
TCGA.A7.A4SD.01	Human	Neg	Basal	0.796086	0.0498385	-0.655217	-0.3137	0.687839
TCGA.BH.A0HA.01	Human	Pos	LumA	-0.43463	-0.0216406	0.523849	0.0109514	-0.302078
TCGA.AR.A5QN.01	Human	Pos	LumA	-0.373852	-0.246981	0.627583	0.037708	-0.842149
TCGA.A7.A0CE.01	Human	Pos	Basal	0.705833	-0.145361	-0.454745	-0.292274	0.980989
TCGA.AR.A0U1.01	Human	Pos	Basal	0.521798	0.0434352	-0.477165	-0.232182	0.621327
TCGA.EW.A1OZ.01	Human	Pos	HER2	-0.1885	0.69252	0.0113969	0.352208	0.309822
TCGA.A2.A0EY.01	Human	Pos	HER2	-0.284511	0.573365	0.153643	0.31901	-0.0613032
TCGA.A8.A09R.01	Human	Pos	LumB	-0.373801	0.317943	0.25292	0.522468	0.0774962
TCGA.LL.A440.01	Human	Pos	LumA	-0.229678	-0.397387	0.607591	-0.38182	-1.0586
TCGA.BH.A8FY.01	Human	Pos	LumA	-0.31673	-0.0540123	0.376773	0.141966	-0.00971498
TCGA.E2.A1II.01	Human	Neg	Basal	0.78316	-0.116951	-0.675299	-0.198018	1.01028
TCGA.A7.A6VX.01	Human	Pos	LumB	-0.318661	0.225543	0.21832	0.286512	-0.0714482
TCGA.C8.A273.01	Human	Pos	LumB	-0.153833	-0.0421245	0.148357	0.332035	0.272134
TCGA.BH.A1EO.01	Human	Pos	LumA	-0.403461	0.0216333	0.433379	0.0533815	-0.659783
TCGA.OL.A5RX.01	Human	Pos	LumA	-0.354406	-0.208817	0.667331	-0.356191	-1.82064
TCGA.BH.A0B9.01	Human	Neg	Basal	0.827879	-0.0970467	-0.682192	-0.298759	1.07357
TCGA.EW.A1P5.01	Human	Pos	LumA	-0.406769	-0.0609349	0.380204	0.284296	-0.153188
TCGA.AO.A03P.01	Human	Pos	LumB	-0.271245	-0.140403	0.263161	0.359349	-0.009085
TCGA.AN.A0AS.01	Human	Pos	LumB	-0.352423	0.0908746	0.259441	0.431878	-0.26778
TCGA.A2.A1G0.01	Human	Pos	LumA	-0.449732	-0.114717	0.681431	-0.242481	-1.59666
TCGA.B6.A0I8.01	Human	Pos	LumA	-0.600904	0.154823	0.717707	0.263933	-1.23552
TCGA.A7.A4SA.01	Human	Pos	LumA	-0.0932083	-0.2018	0.274856	-0.000238146	0.10805
TCGA.AR.A24S.01	Human	Pos	LumB	0.0253389	-0.152953	-0.0417416	0.301558	0.582228
TCGA.LD.A74U.01	Human	Pos	LumA	-0.235841	-0.168653	0.471733	-0.505573	-0.493908
TCGA.D8.A1XA.01	Human	Pos	LumA	-0.485645	-0.0413598	0.544237	-0.00447117	-0.818095
TCGA.D8.A1XR.01	Human	Pos	LumB	-0.384421	0.0742983	0.29421	0.404035	0.0884204
TCGA.A8.A07Z.01	Human	Pos	LumA	-0.328343	0.019223	0.318102	0.293304	0.30525
TCGA.E2.A1IJ.01	Human	Pos	LumA	-0.472677	-0.0440106	0.688446	-0.21295	-1.0061
TCGA.GM.A2DH.01	Human	Pos	HER2	0.345895	0.422695	-0.572463	0.167441	1.12981
TCGA.BH.A0AY.01	Human	Pos	LumB	-0.193622	0.121858	0.012023	0.185231	-0.11962
TCGA.BH.A42V.01	Human	Pos	LumA	-0.355849	-0.121853	0.625158	-0.431605	-1.35281
TCGA.B6.A0IH.01	Human	Pos	LumA	-0.431519	-0.213919	0.726222	-0.33436	-2.51714
TCGA.A1.A0SH.01	Human	Pos	LumA	-0.427458	0.139569	0.60732	-0.245396	-1.22714
TCGA.AR.A1AQ.01	Human	Neg	Basal	0.810953	-0.0438014	-0.710268	-0.136581	1.56122
TCGA.A7.A0DC.01	Human	Pos	LumA	-0.527304	-0.124007	0.679442	0.185105	-1.19753
TCGA.A8.A07P.01	Human	Pos	LumA	-0.559666	0.0254059	0.654666	0.268902	-0.304846
TCGA.A1.A0SN.01	Human	Pos	HER2	-0.196534	0.490202	0.0385498	0.391091	0.610576
TCGA.BH.A18T.01	Human	Neg	Basal	0.74331	0.008555	-0.663309	-0.0646038	1.34035
TCGA.E9.A22B.01	Human	Pos	LumA	-0.317921	-0.214059	0.433131	0.251713	0.00358273
TCGA.S3.AA10.01	Human	Neg	Basal	0.790459	0.000508614	-0.71648	-0.226869	1.42239
TCGA.AO.A0J9.01	Human	Pos	LumA	-0.1037	-0.281996	0.182646	0.0290413	0.261064
TCGA.A1.A0SE.01	Human	Pos	LumA	-0.168371	-0.301439	0.493668	-0.276665	-0.0575365
TCGA.OL.A5RV.01	Human	Pos	LumA	-0.396259	-0.100298	0.666573	-0.339759	-1.39521
TCGA.A2.A04U.01	Human	Neg	Basal	0.787255	-0.0387614	-0.683991	-0.194	1.41001
TCGA.A2.A3XV.01	Human	Neg	HER2	0.0119516	0.617827	-0.195012	0.0663928	0.0979385
TCGA.A7.A3IZ.01	Human	Pos	LumB	-0.365277	-0.0465514	0.323136	0.377884	0.115036
TCGA.D8.A1Y2.01	Human	Pos	LumB	-0.354219	0.232121	0.147197	0.49343	0.0507842
TCGA.E9.A229.01	Human	Pos	LumA	-0.214733	0.0508491	0.234128	0.174273	0.0717012
TCGA.A7.A4SB.01	Human	Pos	LumA	-0.213643	0.17395	0.280509	0.00616973	-0.21506
TCGA.BH.A0HK.01	Human	Pos	LumA	-0.398958	-0.158945	0.616707	0.0409672	-0.622605
TCGA.3C.AAAU.01	Human	Pos	LumB	-0.105341	-0.0946074	0.149524	0.257497	0.247715
TCGA.E2.A14Z.01	Human	Pos	Basal	0.0836195	0.00434702	-0.145277	-0.107217	0.372337
TCGA.A2.A3XW.01	Human	Pos	LumA	-0.119884	-0.193817	0.374822	-0.456198	-0.696747
TCGA.D8.A1Y1.01	Human	Pos	LumB	-0.155546	0.257614	-0.105021	0.548642	0.590249
TCGA.AC.A7VB.01	Human	Pos	LumB	-0.191706	0.0758264	0.164181	0.331528	0.581757
TCGA.B6.A0RO.01	Human	Pos	LumA	-0.536041	-0.111998	0.76458	0.0460116	-1.00785
TCGA.A2.A04P.01	Human	Pos	Basal	0.645988	0.0197409	-0.644874	-0.168838	0.806823
TCGA.A7.A13E.01	Human	Neg	Basal	0.71148	-0.0958842	-0.416222	-0.248916	0.537123
TCGA.A7.A0D9.01	Human	Pos	LumA	-0.444306	-0.105695	0.664512	-0.0839445	-1.16394
TCGA.E2.A14R.01	Human	Neg	Basal	0.699263	0.147869	-0.690826	-0.0328878	1.18128
TCGA.GM.A3XN.01	Human	Pos	LumA	-0.224365	-0.263028	0.449289	-0.400822	-0.681363
TCGA.A8.A06Y.01	Human	Pos	LumA	-0.48314	-0.234531	0.64137	0.104853	-1.20198
TCGA.E2.A1IK.01	Human	Pos	LumA	-0.414929	-0.524835	0.662023	0.0325134	-0.487711
TCGA.E2.A1IU.01	Human	Pos	LumA	-0.504872	-0.230599	0.781429	-0.0661127	-0.812268
TCGA.BH.A0E2.01	Human	Pos	LumA	-0.109567	-0.19575	0.201144	0.0864329	0.527221
TCGA.A2.A0CZ.01	Human	Pos	LumA	-0.330692	-0.116186	0.546316	-0.439974	-1.55209
TCGA.AR.A2LE.01	Human	Pos	LumA	-0.581135	-0.105892	0.698385	0.196521	-0.952743
TCGA.A8.A0A1.01	Human	Pos	LumA	-0.456033	-0.162953	0.523289	0.197887	-0.178641
TCGA.E2.A1L7.01	Human	Pos	LumB	0.234009	-0.139447	-0.329238	0.276848	1.51873
TCGA.E2.A14T.01	Human	Pos	LumA	-0.19548	-0.275955	0.347497	0.213612	0.200904
TCGA.AC.A5EH.01	Human	Neg	HER2	-0.0908609	0.39989	0.0835348	0.19142	0.12748
TCGA.GM.A2DM.01	Human	Pos	LumA	-0.529283	-0.246089	0.671193	0.00103404	-1.6019
TCGA.A2.A0D4.01	Human	Pos	LumB	-0.087623	0.178444	-0.0717058	0.587227	0.904914
TCGA.BH.A0B1.01	Human	Pos	LumA	-0.268573	-0.189982	0.390346	0.158687	-0.0724263
TCGA.AO.A12F.01	Human	Neg	Basal	0.734392	-0.0570003	-0.562434	-0.178865	0.900169
TCGA.AC.A3HN.01	Human	Pos	LumA	-0.477289	-0.0563148	0.626438	-0.153552	-0.442801
TCGA.C8.A1HN.01	Human	Pos	LumB	-0.109193	0.0916034	-0.0251872	0.433764	0.745433
TCGA.A2.A25C.01	Human	Pos	LumB	-0.167929	0.141248	0.0500591	0.367836	0.388201
TCGA.E9.A6HE.01	Human	Pos	LumB	-0.0312921	0.114878	-0.0200252	0.187686	0.537797
TCGA.EW.A6SB.01	Human	Neg	Basal	0.792676	-0.0953374	-0.622135	-0.277217	0.859139
TCGA.E9.A1N4.01	Human	Pos	LumA	-0.201078	-0.262045	0.312698	0.0984579	-0.14971
TCGA.B6.A0RH.01	Human	Pos	HER2	0.0193546	0.566567	-0.194634	0.0564242	0.362348
TCGA.A8.A09N.01	Human	Pos	LumB	-0.145918	0.148681	-0.038637	0.27934	0.354185
TCGA.AO.A0JE.01	Human	Neg	HER2	0.154793	0.607221	-0.258642	-0.0259832	0.349111
TCGA.E2.A106.01	Human	Pos	LumA	-0.535036	-0.158921	0.65924	0.0504478	-0.829245
TCGA.E2.A14S.01	Human	Pos	LumB	-0.249627	-0.0720646	0.247315	0.461436	0.542237
TCGA.AC.A3TM.01	Human	Pos	HER2	0.0143254	0.0603735	0.010597	-0.0732142	0.629273
TCGA.AQ.A1H3.01	Human	Pos	LumA	-0.424486	-0.0699103	0.638195	0.0712596	-0.352808
TCGA.E2.A15R.01	Human	Pos	LumA	-0.301303	-0.201511	0.457082	0.278986	-0.216787
TCGA.A8.A06R.01	Human	Pos	LumB	-0.168089	0.164526	0.0080237	0.34028	0.326453
TCGA.E9.A295.01	Human	Pos	LumA	-0.351207	-0.211556	0.641366	-0.127631	-0.417383
TCGA.AC.A62X.01	Human	Neg	Basal	0.71983	-0.0518852	-0.497456	-0.290331	0.634451
TCGA.BH.A18N.01	Human	Pos	LumA	-0.605217	-0.0481761	0.679013	0.187211	-0.775135
TCGA.BH.A1FL.01	Human	Pos	LumA	-0.361769	-0.293958	0.515538	0.101047	-0.351011
TCGA.D8.A1XD.01	Human	Pos	LumA	-0.315143	0.0918226	0.384263	-0.0185956	-0.264401
TCGA.AC.A2FB.01	Human	Pos	LumA	-0.344123	0.0813401	0.586181	-0.203252	-0.678678
TCGA.BH.A0DQ.01	Human	Pos	LumA	-0.293823	0.0132306	0.283628	0.0305748	0.0668934
TCGA.AC.A3W5.01	Human	Neg	HER2	-0.0340899	0.812101	-0.172154	0.066373	0.28414
TCGA.D8.A1JP.01	Human	Pos	LumB	-0.24777	-0.030375	0.243858	0.344446	0.0703476
TCGA.BH.A0HW.01	Human	Pos	LumB	-0.452286	0.0640047	0.429655	0.443615	-0.301846
TCGA.BH.A0BW.01	Human	Neg	Basal	0.503425	0.217649	-0.564951	-0.108073	0.438948
TCGA.LL.A6FP.01	Human	Pos	LumA	-0.534146	0.072017	0.616853	0.0425091	-1.77214
TCGA.A8.A0A4.01	Human	Pos	LumA	-0.212387	-0.0612075	0.392677	-0.314395	-0.026799
TCGA.AC.A6IW.01	Human	Neg	Basal	0.846216	-0.171625	-0.676191	-0.266268	1.41288
TCGA.XX.A899.01	Human	Pos	LumA	-0.313918	-0.0617101	0.503898	-0.321891	-0.628822
TCGA.A2.A25A.01	Human	Pos	LumA	-0.101008	-0.432615	0.39667	-0.415615	-0.277867
TCGA.E9.A1R5.01	Human	Pos	LumA	-0.554977	-0.00433418	0.60609	0.379684	-0.916134
TCGA.5T.A9QA.01	Human	Pos	LumB	-0.281662	0.382022	0.132274	0.429865	0.202672
TCGA.GM.A3NW.01	Human	Pos	LumA	-0.315803	-0.0769989	0.536357	-0.120226	-0.694342
TCGA.D8.A1JS.01	Human	Pos	LumA	-0.560457	0.0331862	0.615155	0.167388	-1.29103
TCGA.AR.A1AJ.01	Human	Neg	Basal	0.849765	-0.0840281	-0.735167	-0.181329	0.950997
TCGA.AN.A0AK.01	Human	Pos	LumB	0.0193865	0.239638	-0.254092	0.560566	1.09179
TCGA.D8.A73W.01	Human	Pos	LumA	-0.578097	0.104964	0.59216	0.324548	-0.80174
TCGA.BH.A0BZ.01	Human	Pos	LumB	0.0366082	0.30985	-0.211638	0.426717	0.687327
TCGA.A2.A0EU.01	Human	Pos	LumA	-0.416695	-0.0515436	0.439109	0.0960415	-0.172953
TCGA.B6.A401.01	Human	Pos	LumA	-0.225041	-0.0484604	0.398675	-0.0318762	-0.318443
TCGA.AC.A7VC.01	Human	Neg	Basal	0.622054	-0.192434	-0.580508	-0.0924615	0.740414
TCGA.AR.A24P.01	Human	Pos	LumA	-0.246879	-0.137254	0.436394	0.0821611	0.0585621
TCGA.S3.AA0Z.01	Human	Pos	Basal	0.705493	-0.215742	-0.499482	-0.150083	1.63734
TCGA.LL.A50Y.01	Human	Pos	LumA	-0.562006	0.0874152	0.602126	0.230338	-0.493534
TCGA.OL.A5D8.01	Human	Pos	LumA	-0.341475	-0.11656	0.47956	0.188328	-0.082005
TCGA.A8.A08S.01	Human	Pos	LumB	-0.411375	0.303766	0.342786	0.455105	0.298856
TCGA.A8.A09K.01	Human	Pos	LumA	-0.356647	-0.241189	0.450591	0.356796	-0.216239
TCGA.BH.A0DI.01	Human	Pos	LumA	-0.245177	-0.101064	0.455937	-0.362036	-0.830553
TCGA.A2.A0T6.01	Human	Pos	LumA	-0.560996	0.0131331	0.707363	-0.160834	-1.87684
TCGA.A2.A25B.01	Human	Pos	LumB	-0.0112762	0.227371	-0.246247	0.601911	1.09286
TCGA.A2.A0SV.01	Human	Pos	LumB	0.14471	0.324025	-0.454089	0.425822	0.773222
TCGA.BH.A18G.01	Human	Neg	Basal	0.726158	0.0143023	-0.701156	-0.199682	0.735886
TCGA.AN.A0XR.01	Human	Pos	LumB	-0.233853	0.0893749	0.00604856	0.489747	0.685345
TCGA.A8.A0AB.01	Human	Pos	LumA	-0.124021	-0.0819407	0.248337	0.0377584	-0.103392
TCGA.AO.A1KO.01	Human	Pos	LumA	-0.160806	-0.40301	0.542441	-0.477137	-2.21467
TCGA.A2.A0CU.01	Human	Pos	LumA	-0.329756	-0.0985098	0.441942	0.217295	-0.121214
TCGA.A2.A1FZ.01	Human	Pos	LumA	-0.453109	-0.231425	0.676714	-0.165758	-0.821789
TCGA.BH.A1FC.01	Human	Neg	Basal	0.733727	-0.0114144	-0.731142	0.0507888	1.91242
TCGA.E2.A14W.01	Human	Pos	LumB	-0.230151	0.182208	0.0268889	0.423165	0.443891
TCGA.LL.A441.01	Human	Neg	Basal	0.635215	-0.288452	-0.324428	-0.583829	0.0363373
TCGA.PL.A8LX.01	Human	Pos	LumA	-0.629043	-0.0232018	0.6232	0.0794871	-1.65677
TCGA.XX.A89A.01	Human	Pos	LumA	-0.249658	-0.272637	0.477948	-0.271892	-0.446253
TCGA.BH.A8FZ.01	Human	Pos	LumA	-0.180541	-0.132316	0.50317	-0.447693	-0.863348
TCGA.E9.A5UO.01	Human	Pos	LumB	-0.332038	0.0729781	0.308758	0.465452	-0.183399
TCGA.E2.A573.01	Human	Neg	Basal	0.839413	0.135797	-0.826098	-0.11848	1.4541
TCGA.D8.A146.01	Human	Pos	LumA	-0.480784	-0.299605	0.72663	-0.0800903	-0.834431
TCGA.AO.A124.01	Human	Neg	Basal	0.816645	0.0842377	-0.670395	-0.213685	1.08176
TCGA.AR.A24Z.01	Human	Pos	LumB	-0.128595	-0.0725727	0.0449196	0.577849	0.688611
TCGA.A8.A075.01	Human	Pos	HER2	0.0193428	0.450433	-0.382819	0.44056	0.699539
TCGA.A8.A08A.01	Human	Pos	LumA	-0.59969	0.0190802	0.587014	0.264498	-0.606406
TCGA.AQ.A0Y5.01	Human	Pos	HER2	-0.421487	0.567288	0.365022	-0.0230782	-1.21175
TCGA.B6.A0I9.01	Human	Pos	HER2	-0.0471949	0.628285	-0.111327	0.237875	0.696014
TCGA.BH.A28O.01	Human	Pos	LumA	-0.226141	-0.249223	0.560437	-0.51917	-2.01577
TCGA.AR.A0TX.01	Human	Neg	HER2	-0.0419028	0.722763	-0.102102	0.0357402	0.229316
TCGA.D8.A3Z6.01	Human	Pos	LumA	-0.494682	-0.0426909	0.664101	-0.106626	-1.24162
TCGA.A8.A093.01	Human	Pos	LumA	-0.437175	-0.113432	0.577777	0.0526754	-0.468961
TCGA.A8.A07C.01	Human	Neg	Basal	0.737247	-0.00585756	-0.656238	-0.0802397	1.3631
TCGA.A8.A099.01	Human	Pos	LumA	-0.617468	0.0640475	0.6439	0.340673	-0.967608
TCGA.BH.A201.01	Human	Pos	LumA	-0.140435	-0.179701	0.420456	-0.450354	-0.172721
TCGA.AO.A0J3.01	Human	Pos	LumB	-0.302009	-0.00693798	0.258199	0.515493	0.347809
TCGA.AR.A24H.01	Human	Pos	LumB	0.0772788	0.206797	-0.284125	0.458517	1.08728
TCGA.BH.A0WA.01	Human	Neg	Basal	0.794703	0.0441727	-0.631854	-0.288382	0.830763
TCGA.AC.A3W6.01	Human	Pos	LumA	-0.378039	0.103855	0.269631	0.1026	-0.335015
TCGA.AO.A0J2.01	Human	Neg	Basal	0.49287	0.417753	-0.720129	0.025941	1.36301
TCGA.A8.A08P.01	Human	Pos	LumB	-0.132499	0.390512	-0.0810681	0.637999	0.448507
TCGA.C8.A275.01	Human	Neg	HER2	0.137436	0.835694	-0.420972	0.202372	1.41821
TCGA.BH.A18P.01	Human	Pos	HER2	-0.0143959	0.566359	-0.1694	0.209325	0.498435
TCGA.B6.A0RQ.01	Human	Pos	LumA	-0.367343	-0.219392	0.665667	-0.457657	-2.66121
TCGA.BH.A0BC.01	Human	Pos	LumA	-0.288156	-0.208187	0.371686	0.177771	0.312071
TCGA.A7.A26E.01	Human	Pos	LumA	-0.494737	-0.141138	0.685398	0.033461	-0.554157
TCGA.BH.A2L8.01	Human	Pos	LumA	-0.200962	-0.0614252	0.349267	-0.334112	-0.383883
TCGA.BH.A0DK.01	Human	Pos	LumA	-0.0787983	-0.233482	0.183772	0.0468546	0.490998
TCGA.A2.A0T2.01	Human	Neg	Basal	0.765889	0.00351114	-0.510639	-0.438533	0.190564
TCGA.E2.A1IF.01	Human	Pos	LumA	-0.286112	-0.103998	0.466199	-0.0247556	-0.0164331
TCGA.AR.A2LL.01	Human	Pos	LumA	-0.512004	-0.053435	0.551909	0.471783	-0.151485
TCGA.E9.A1N8.01	Human	Neg	Basal	0.770638	-0.109383	-0.550375	-0.394569	0.38371
TCGA.E9.A247.01	Human	Pos	LumB	-0.142272	-0.129001	0.179123	0.269195	0.309446
TCGA.D8.A27E.01	Human	Pos	LumA	-0.635553	-0.255193	0.806993	0.0853939	-1.93947
TCGA.EW.A1P0.01	Human	Pos	LumB	-0.311481	0.0336382	0.132248	0.488576	-0.279595
TCGA.C8.A1HF.01	Human	Pos	HER2	0.107312	0.728161	-0.375015	0.303965	1.29175
TCGA.E9.A244.01	Human	Neg	Basal	0.627377	-0.0138098	-0.453808	-0.251545	1.01137
TCGA.AO.A0JD.01	Human	Pos	Basal	0.319531	-0.130527	-0.376119	0.186146	1.14139
TCGA.A1.A0SO.01	Human	Neg	Basal	0.564539	0.234412	-0.699777	0.0284151	1.50869
TCGA.A8.A09T.01	Human	Pos	LumA	-0.452048	0.0673762	0.507328	0.140297	-0.201565
TCGA.D8.A73X.01	Human	Pos	LumA	-0.575714	-0.00839235	0.724673	-0.0117255	-0.809681
TCGA.AC.A8OS.01	Human	Pos	LumA	-0.419918	-0.257399	0.639099	-0.283205	-1.14063
TCGA.E2.A15C.01	Human	Pos	LumA	-0.54274	-0.0705757	0.758058	-0.162402	-1.19222
TCGA.BH.A18I.01	Human	Pos	LumA	-0.366065	-0.189897	0.548849	-0.0641691	-0.320086
TCGA.EW.A1PF.01	Human	Pos	LumA	-0.437986	-0.134196	0.622572	-0.225111	-0.714876
TCGA.E2.A108.01	Human	Pos	Basal	0.267906	-0.400428	-0.0229516	-0.530869	-0.0752186
TCGA.HN.A2OB.01	Human	Pos	LumA	-0.419993	-0.179861	0.707651	-0.363573	-2.17021
TCGA.B6.A0RU.01	Human	Neg	Basal	0.823509	-0.147778	-0.679569	-0.325738	1.50706
TCGA.AO.A0JC.01	Human	Pos	Basal	0.100547	-0.288381	-0.0964225	-0.0585167	0.0694071
TCGA.B6.A0RM.01	Human	Pos	LumA	-0.390989	-0.131837	0.387954	0.382002	-0.284799
TCGA.A8.A08G.01	Human	Pos	LumB	-0.197334	-0.00164274	0.132371	0.564184	0.350817
TCGA.E9.A3Q9.01	Human	Pos	LumA	-0.538163	-0.251828	0.709193	-0.0143702	-1.9994
TCGA.C8.A1HL.01	Human	Pos	LumB	0.0796603	0.431621	-0.381551	0.544279	1.46184
TCGA.C8.A3M8.01	Human	Pos	LumB	-0.309088	-0.0696709	0.396788	0.45796	-0.028779
TCGA.MS.A51U.01	Human	Pos	LumA	-0.380166	-0.196528	0.631031	-0.36064	-0.994653
TCGA.AR.A24W.01	Human	Pos	LumA	-0.331277	-0.311094	0.629025	-0.393356	-1.85273
TCGA.EW.A1P7.01	Human	Neg	Basal	0.256889	-0.161975	0.100289	-0.658454	-0.534426
TCGA.A2.A04W.01	Human	Neg	HER2	-0.0370026	0.691637	-0.178754	-0.00217329	-0.244639
TCGA.AC.A8OR.01	Human	Pos	LumA	-0.536235	-0.190354	0.645451	0.0706472	-0.96332
TCGA.E2.A105.01	Human	Pos	LumA	-0.2492	-0.20249	0.332348	0.318493	0.293745
TCGA.D8.A13Y.01	Human	Pos	LumB	0.277073	0.0960465	-0.490559	0.353877	1.56528
TCGA.V7.A7HQ.01	Human	Pos	LumA	-0.471214	0.0254514	0.568973	-0.0299564	-0.885341
TCGA.AR.A2LO.01	Human	Pos	LumA	-0.0966019	-0.405865	0.476806	-0.240291	-0.348958
TCGA.3C.AALI.01	Human	Neg	HER2	0.0646995	0.841743	-0.305694	0.153392	0.661484
TCGA.E2.A1LS.01	Human	Neg	Basal	0.563963	-0.364944	-0.217636	-0.52494	-0.326217
TCGA.BH.A1FG.01	Human	Pos	LumA	-0.590752	-0.134308	0.749326	0.17791	-0.780195
TCGA.A8.A08H.01	Human	Pos	Basal	0.373594	-0.30077	-0.28446	-0.210584	0.313995
TCGA.AR.A0TS.01	Human	Neg	Basal	0.784939	0.11498	-0.631632	-0.237658	0.954549
TCGA.A2.A3XU.01	Human	Neg	Basal	0.665341	-0.130222	-0.501917	-0.298337	0.812592
TCGA.D8.A1XG.01	Human	Pos	LumA	-0.354945	-0.373606	0.632115	-0.100385	-0.643566
TCGA.AR.A0TT.01	Human	Pos	LumB	-0.100536	-0.00815922	-0.014226	0.211369	0.13805
TCGA.D8.A1JJ.01	Human	Pos	LumB	-0.0582014	0.253453	-0.240253	0.49227	0.503217
TCGA.D8.A145.01	Human	Pos	LumA	-0.368876	-0.333793	0.674627	-0.28933	-0.996438
TCGA.BH.A1ES.01	Human	Pos	LumA	-0.2736	0.111205	0.223593	0.17888	0.25668
TCGA.C8.A12M.01	Human	Pos	LumB	-0.42207	0.0175916	0.384923	0.393456	-0.265904
TCGA.A2.A0CY.01	Human	Pos	LumB	-0.0674233	0.0962601	-0.112937	0.176656	0.25865
TCGA.A8.A08L.01	Human	Pos	HER2	0.123573	0.485953	-0.346818	0.25475	0.729946
TCGA.OL.A5S0.01	Human	Neg	Basal	0.758909	0.112355	-0.647281	-0.173876	0.846011
TCGA.C8.A1HJ.01	Human	Neg	Basal	0.791929	-0.0762321	-0.773533	-0.0652209	1.82728
TCGA.BH.A0BR.01	Human	Pos	HER2	-0.0668414	0.287643	0.00478939	0.0664204	0.0940464
TCGA.AO.A12E.01	Human	Pos	LumA	-0.19897	-0.158932	0.416554	-0.0633006	0.0404819
TCGA.S3.AA15.01	Human	Neg	Basal	0.809363	-0.180684	-0.64977	-0.41419	0.489157
TCGA.OL.A5D7.01	Human	Neg	Basal	0.752147	-0.073236	-0.717628	-0.0970427	1.7492
TCGA.OL.A5DA.01	Human	Pos	LumA	-0.44573	-0.0499608	0.641527	-0.229302	-0.838039
TCGA.B6.A0RL.01	Human	Pos	LumB	-0.111632	0.208839	-0.0787754	0.441563	0.8275
TCGA.OL.A66N.01	Human	Pos	LumA	-0.424667	0.0394232	0.596744	-0.217879	-1.898
TCGA.A2.A0CM.01	Human	Neg	Basal	0.787851	-0.129872	-0.702936	-0.179845	1.42456
TCGA.S3.A6ZG.01	Human	Pos	LumB	-0.238789	-0.115006	0.245922	0.373311	0.463669
TCGA.E9.A1RB.01	Human	Pos	LumB	0.354374	-0.111357	-0.489945	0.373696	1.13866
TCGA.A2.A4RY.01	Human	Pos	LumA	-0.268901	-0.148827	0.563293	-0.524521	-1.69306
TCGA.E9.A1R6.01	Human	Pos	LumA	-0.488565	0.235236	0.294574	0.284581	-0.276168
TCGA.E9.A1R3.01	Human	Pos	LumA	-0.492429	-0.133402	0.677216	-0.152369	-3.46894
TCGA.D8.A1JK.01	Human	Neg	Basal	0.439204	0.323389	-0.586921	-0.172542	0.630131
TCGA.A2.A0CR.01	Human	Pos	LumA	-0.192771	-0.111032	0.347493	-0.426358	-0.461582
TCGA.BH.AB28.01	Human	Pos	LumA	-0.474729	-0.104459	0.713443	-0.00173362	-0.497319
TCGA.E2.A10C.01	Human	Pos	LumB	-0.145657	0.289547	-0.0337169	0.356048	0.263523
TCGA.B6.A0WW.01	Human	Pos	LumA	-0.50378	0.107873	0.493773	0.45318	-0.152974
TCGA.BH.A6R8.01	Human	Pos	LumA	-0.532979	0.14514	0.551292	0.34258	-0.808483
TCGA.D8.A27L.01	Human	Pos	LumA	-0.397306	-0.0479987	0.614455	-0.217692	-0.849877
TCGA.BH.A0EE.01	Human	Neg	HER2	0.206585	0.556459	-0.478053	0.294365	1.42809
TCGA.D8.A1JG.01	Human	Neg	HER2	0.293205	0.617211	-0.488294	0.0175192	0.623513
TCGA.C8.A133.01	Human	Pos	LumA	-0.521928	-0.139197	0.611357	0.114777	-1.32328
TCGA.A2.A0EO.01	Human	Pos	LumA	-0.391503	-0.175261	0.660923	-0.293172	-0.820707
TCGA.A2.A0YL.01	Human	Pos	LumA	-0.096301	-0.274422	0.306768	-0.444396	-0.197588
TCGA.AR.A1AY.01	Human	Neg	Basal	0.836195	-0.151121	-0.666592	-0.220201	1.32216
TCGA.B6.A0IC.01	Human	Pos	LumA	-0.55999	0.0318759	0.557396	0.365083	-0.498616
TCGA.AR.A24L.01	Human	Pos	LumA	-0.309735	-0.0413937	0.386804	0.261111	0.0665209
TCGA.AC.A3YJ.01	Human	Pos	LumA	-0.463565	-0.128199	0.526865	0.253902	-0.553944
TCGA.A8.A06U.01	Human	Pos	HER2	-0.224095	0.162807	0.0881093	0.145985	0.135549
TCGA.AR.A0U0.01	Human	Neg	Basal	0.785846	-0.00593988	-0.668644	-0.236304	1.03676
TCGA.BH.A1EW.01	Human	Pos	LumA	-0.106216	-0.136227	0.209859	0.100084	-0.031498
TCGA.AN.A0FF.01	Human	Pos	LumB	-0.288556	-0.127814	0.260583	0.486954	0.239751
TCGA.AN.A0FX.01	Human	Neg	Basal	0.732055	-0.180129	-0.488626	-0.496313	0.425937
TCGA.BH.A0DZ.01	Human	Pos	HER2	-0.135735	0.650936	-0.0666035	0.239202	0.840276
TCGA.A2.A0SU.01	Human	Pos	LumA	-0.35911	-0.306596	0.596708	-0.181233	-0.245531
TCGA.E2.A15O.01	Human	Pos	LumA	-0.177761	-0.18531	0.273433	0.26398	0.363161
TCGA.E2.A1LI.01	Human	Neg	Basal	0.819737	-0.00035234	-0.726584	-0.14498	1.40006
TCGA.E9.A54Y.01	Human	Pos	LumB	-0.158736	0.210609	-0.0123622	0.568543	0.877023
TCGA.EW.A3E8.01	Human	Pos	LumA	-0.506692	0.111651	0.652806	-0.0987788	-0.647866
TCGA.D8.A1XV.01	Human	Pos	LumA	-0.401235	-0.28873	0.50909	0.279871	-0.425702
TCGA.AR.A255.01	Human	Pos	LumA	-0.359662	-0.0302592	0.415713	0.0401093	-0.0102812
TCGA.GM.A4E0.01	Human	Pos	LumA	-0.416731	-0.245461	0.647099	-0.336024	-1.87802
TCGA.B6.A0IE.01	Human	Pos	Basal	0.0519789	-0.139064	0.00100216	-0.0286377	0.240902
TCGA.A8.A07F.01	Human	Pos	LumA	-0.364028	0.0532241	0.394389	0.0547352	-0.551706
TCGA.AN.A046.01	Human	Pos	LumA	-0.445568	-0.284923	0.522763	0.167343	-0.231443
TCGA.AR.A1AS.01	Human	Pos	LumB	-0.338298	0.191505	0.169518	0.322959	-0.0107614
TCGA.E2.A15T.01	Human	Pos	LumB	-0.245782	-0.0737151	0.223774	0.393405	0.348797
TCGA.GM.A2DB.01	Human	Neg	Basal	0.389179	0.369591	-0.516275	-0.097088	0.767258
TCGA.EW.A1PH.01	Human	Neg	Basal	0.844662	0.121792	-0.706974	-0.190961	1.13728
TCGA.BH.A0HP.01	Human	Pos	LumA	-0.291759	-0.193691	0.510972	-0.296346	-0.195603
TCGA.AN.A0AM.01	Human	Pos	LumB	0.0744187	0.0387435	-0.220598	0.134471	0.728742
TCGA.C8.A1HG.01	Human	Pos	LumB	0.146493	-0.301114	-0.123655	0.370218	1.21946
TCGA.BH.A18L.01	Human	Pos	LumB	-0.107993	0.0391737	0.0148272	0.56758	0.788459
TCGA.A2.A0YI.01	Human	Pos	LumA	-0.522475	-0.290037	0.735792	-0.167834	-1.39652
TCGA.D8.A4Z1.01	Human	Pos	LumA	-0.365711	-0.104727	0.64325	-0.407691	-1.61405
TCGA.GM.A2DK.01	Human	Pos	LumA	-0.398072	-0.0621602	0.44699	0.133412	-0.0787395
TCGA.E2.A1L9.01	Human	Pos	LumA	-0.46368	0.0197662	0.483321	0.121454	-0.327684
TCGA.BH.A0BA.01	Human	Pos	LumA	-0.378514	0.0837716	0.497826	-0.127285	-0.412363
TCGA.C8.A12L.01	Human	Neg	HER2	0.407511	0.498305	-0.568461	0.0732179	0.902109
TCGA.A8.A083.01	Human	Pos	LumA	-0.707436	0.0582701	0.741215	0.257646	-1.68973
TCGA.D8.A1XY.01	Human	Pos	LumA	-0.587406	-0.00324418	0.738921	-0.0108091	-1.81073
TCGA.A2.A0D2.01	Human	Neg	Basal	0.805944	-0.0672536	-0.717732	-0.133402	1.71352
TCGA.AR.A1AL.01	Human	Pos	LumA	-0.252644	-0.246156	0.55224	-0.376614	-0.789666
TCGA.AO.A0J6.01	Human	Neg	Basal	0.81525	-0.0212238	-0.74109	-0.161522	1.11494
TCGA.AO.A0J7.01	Human	Pos	LumB	-0.111467	-0.114608	-0.0072829	0.415359	0.660802
TCGA.OL.A66H.01	Human	Pos	LumA	-0.406721	-0.114014	0.489248	0.150562	-0.288301
TCGA.D8.A1J9.01	Human	Pos	HER2	-0.27271	0.715621	0.11688	0.199751	0.151615
TCGA.BH.A0B5.01	Human	Pos	LumB	0.126099	0.0867203	-0.181328	0.202747	0.685959
TCGA.BH.A0B4.01	Human	Pos	LumA	-0.318308	0.164077	0.359446	0.25592	0.120004
TCGA.AQ.A04H.01	Human	Pos	LumB	-0.292534	0.319833	0.124323	0.482449	0.353735
TCGA.AR.A1AX.01	Human	Pos	HER2	-0.0395176	0.274674	0.121316	-0.240689	-0.0471074
TCGA.BH.A0GZ.01	Human	Pos	LumA	-0.421532	-0.063805	0.521813	0.133272	-0.317384
TCGA.B6.A0IN.01	Human	Pos	LumA	-0.234323	-0.0240975	0.37942	0.270522	0.0855154
TCGA.BH.A1F6.01	Human	Neg	Basal	0.772464	-0.0306967	-0.622367	-0.225294	0.809603
TCGA.A8.A07U.01	Human	Neg	Basal	0.662331	0.159692	-0.706261	-0.119598	0.878232
TCGA.BH.A18V.01	Human	Neg	Basal	0.746124	-0.0208106	-0.683261	-0.209263	1.28109
TCGA.AQ.A04L.01	Human	Pos	HER2	-0.283017	0.355416	0.222076	0.143312	-0.603021
TCGA.AR.A1AP.01	Human	Pos	LumA	-0.28044	-0.0457581	0.377792	-0.00643269	-0.106356
TCGA.AC.A2QH.01	Human	Neg	Basal	0.568578	-0.0994626	-0.575204	-0.0866823	0.829376
TCGA.AR.A24M.01	Human	Pos	LumA	-0.466099	-0.043273	0.627287	-0.0679753	-0.752232
TCGA.AR.A2LQ.01	Human	Pos	LumA	-0.185701	-0.0586254	0.452327	-0.473147	-1.132
TCGA.AC.A62Y.01	Human	Pos	LumA	-0.368373	-0.182572	0.402767	0.288552	-0.328164
TCGA.BH.A0HO.01	Human	Pos	LumA	-0.465864	-0.237218	0.628075	0.172001	-0.495822
TCGA.EW.A1OV.01	Human	Neg	HER2	0.393453	0.397744	-0.471035	-0.0959455	0.292261
TCGA.A2.A0CK.01	Human	Pos	LumA	-0.230102	-0.159719	0.445361	-0.328113	-0.255671
TCGA.E2.A1L8.01	Human	Pos	LumA	-0.523662	-0.109415	0.609379	0.185259	-0.485239
TCGA.EW.A1PG.01	Human	Pos	LumA	-0.345859	-0.210525	0.642689	-0.409662	-2.07431
TCGA.E2.A14Q.01	Human	Pos	LumA	-0.392626	-0.28796	0.599241	-0.135246	-0.182515
TCGA.EW.A1OY.01	Human	Pos	LumB	0.135427	-0.100116	-0.0977691	0.192757	0.652476
TCGA.BH.A18H.01	Human	Pos	LumA	-0.526121	-0.255388	0.670952	0.0256296	-0.587709
TCGA.BH.A0HU.01	Human	Pos	LumB	0.173072	0.0990144	-0.339896	0.40202	1.26147
TCGA.AO.A03R.01	Human	Pos	Basal	0.29247	-0.331184	-0.20756	0.125489	1.41053
TCGA.A7.A26J.01	Human	Pos	LumA	-0.213766	-0.192637	0.340968	0.259229	0.176425
TCGA.AN.A0FS.01	Human	Pos	LumA	-0.511993	-0.122364	0.730045	-0.173658	-1.02595
TCGA.A2.A0ST.01	Human	Pos	Basal	0.720701	-0.192781	-0.501325	-0.399607	0.563125
TCGA.D8.A27W.01	Human	Pos	LumB	-0.0200926	0.105397	-0.0607897	0.348065	0.651394
TCGA.A2.A0SW.01	Human	Pos	LumB	0.0311008	0.146215	-0.273206	0.398688	0.886301
TCGA.AO.A1KS.01	Human	Pos	LumB	-0.0964598	-0.0891875	0.127282	0.348529	0.660174
TCGA.GM.A2DL.01	Human	Pos	HER2	-0.0975898	0.215186	-0.175172	0.111804	0.50781
TCGA.A2.A04X.01	Human	Pos	HER2	-0.197976	0.695008	-0.0500699	0.138582	0.550613
TCGA.EW.A1J6.01	Human	Pos	LumB	-0.223996	-0.137436	0.231484	0.25103	0.173029
TCGA.B6.A0RP.01	Human	Pos	LumA	-0.674959	-0.00843713	0.733959	0.163134	-1.32551
TCGA.E2.A159.01	Human	Neg	Basal	0.559532	0.416964	-0.706641	-0.0819657	1.0097
TCGA.BH.A0W4.01	Human	Pos	LumA	-0.37251	-0.171426	0.63117	-0.279147	-0.347016
TCGA.E2.A10E.01	Human	Pos	LumA	-0.553089	-0.0527987	0.651152	0.251207	-0.402329
TCGA.OL.A6VO.01	Human	Neg	Basal	0.727189	-0.0112526	-0.64998	-0.046387	1.47682
TCGA.D8.A1Y3.01	Human	Pos	LumB	0.25507	0.0514392	-0.420001	0.276366	1.13196
TCGA.E2.A14V.01	Human	Pos	HER2	0.201877	0.594712	-0.340823	0.231487	1.21936
TCGA.A2.A0D0.01	Human	Neg	Basal	0.844474	-0.00173122	-0.784772	-0.225144	1.82566
TCGA.A2.A0T5.01	Human	Pos	LumA	-0.12452	-0.26352	0.440059	-0.262373	-0.228746
TCGA.AN.A0XS.01	Human	Pos	LumA	-0.545135	-0.0271209	0.659296	-0.0591859	-0.826806
TCGA.B6.A402.01	Human	Neg	Basal	0.784087	0.00605921	-0.599627	-0.22874	0.705284
TCGA.D8.A1JB.01	Human	Pos	LumA	-0.423987	-0.197043	0.713884	-0.271525	-1.36218
TCGA.E2.A109.01	Human	Pos	LumB	-0.18083	0.310755	-0.0392197	0.670251	0.766587
TCGA.B6.A0RE.01	Human	Neg	Basal	0.828259	-0.0568283	-0.712662	-0.193967	1.15603
TCGA.E2.A2P5.01	Human	Pos	LumB	0.0334504	-0.112605	-0.0352536	0.178567	0.685955
TCGA.OL.A66K.01	Human	Pos	LumA	-0.432079	-0.207289	0.686428	-0.0632447	-1.13781
TCGA.S3.AA11.01	Human	Pos	LumA	-0.504792	-0.179321	0.695314	-0.0163956	-0.401967
TCGA.C8.A134.01	Human	Neg	Basal	0.869615	-0.0941516	-0.713605	-0.260804	1.21667
TCGA.AN.A0AT.01	Human	Neg	Basal	0.794411	0.0270097	-0.755939	-0.110275	1.49973
TCGA.BH.A0HN.01	Human	Pos	LumA	-0.590595	0.100525	0.600975	0.157688	-0.877411
TCGA.GM.A2DN.01	Human	Pos	LumA	-0.0502088	-0.326543	0.397089	-0.2074	0.0212943
TCGA.AO.A12D.01	Human	Neg	HER2	-0.0223734	0.795806	-0.135898	0.0132601	0.0596758
TCGA.A8.A08C.01	Human	Pos	LumA	-0.460028	-0.123953	0.518175	0.170485	-0.843438
TCGA.C8.A274.01	Human	Pos	LumB	-0.375154	0.265501	0.230756	0.655977	0.0174249
TCGA.BH.A0HX.01	Human	Pos	LumA	-0.399652	-0.0199965	0.486186	0.28602	0.0180638
TCGA.E9.A1NE.01	Human	Pos	LumA	0.0318581	-0.311449	0.192254	0.0453975	0.120201
TCGA.BH.A0BP.01	Human	Pos	LumA	-0.353494	-0.384244	0.621403	-0.308308	-1.00089
TCGA.AR.A2LM.01	Human	Pos	LumA	-0.426098	-0.169129	0.705047	-0.327757	-1.66681
TCGA.BH.A1FR.01	Human	Pos	LumA	-0.496513	-0.223375	0.627846	0.103789	-0.307985
TCGA.B6.A0I1.01	Human	Neg	Basal	0.742332	0.0796393	-0.603972	-0.218808	0.819672
TCGA.W8.A86G.01	Human	Pos	LumA	-0.37934	-0.212146	0.69345	-0.398601	-1.63109
TCGA.PL.A8LZ.01	Human	Neg	Basal	0.775063	0.0166689	-0.760633	-0.11781	1.00285
TCGA.LD.A7W5.01	Human	Pos	LumA	-0.391452	-0.246782	0.571796	-0.244731	-0.618167
TCGA.D8.A1XU.01	Human	Pos	LumA	-0.463365	-0.230325	0.627326	0.00668022	-0.886396
TCGA.E2.A15G.01	Human	Pos	LumA	-0.612829	-0.0940162	0.724496	0.151368	-1.27565
TCGA.A2.A04R.01	Human	Pos	LumB	-0.170981	-0.226167	0.249762	0.412847	0.637708
TCGA.AO.A126.01	Human	Pos	LumA	-0.426189	0.247155	0.33088	0.241338	-0.245018
TCGA.AO.A0JM.01	Human	Pos	HER2	-0.0828058	0.630921	-0.246135	0.566284	0.861041
TCGA.EW.A2FS.01	Human	Pos	LumA	-0.250593	-0.117148	0.340304	0.156386	0.100859
TCGA.E2.A1LH.01	Human	Neg	Basal	0.757491	0.162391	-0.70724	-0.193699	0.967268
TCGA.A2.A25D.01	Human	Pos	HER2	-0.0625159	0.11098	0.0728352	0.0831525	-0.0939395
TCGA.E9.A243.01	Human	Neg	Basal	0.568673	-0.146505	-0.490065	-0.0168727	0.606767
TCGA.4H.AAAK.01	Human	Pos	LumA	-0.303902	0.0149413	0.451682	-0.273762	-0.406318
TCGA.E9.A1N6.01	Human	Pos	HER2	-0.0424612	0.428604	-0.223246	0.387355	0.717002
TCGA.BH.A0E9.01	Human	Pos	LumA	-0.248015	-0.355486	0.635137	-0.240253	-0.736252
TCGA.B6.A1KI.01	Human	Pos	LumA	-0.529936	-0.0990846	0.675593	0.148518	-1.26111
TCGA.D8.A1X9.01	Human	Pos	LumB	-0.544639	0.373095	0.385606	0.386438	-0.0457226
TCGA.A1.A0SB.01	Human	Pos	Basal	0.287633	-0.337659	0.079283	-0.595814	-0.847577
TCGA.E2.A14P.01	Human	Neg	HER2	0.290945	0.693008	-0.468727	0.0636569	1.21757
TCGA.BH.A0W5.01	Human	Pos	LumA	-0.444551	-0.207188	0.637631	-0.292324	-0.768162
TCGA.E2.A15I.01	Human	Pos	LumA	-0.480545	-0.219812	0.748094	-0.222163	-1.97409
TCGA.A2.A3XY.01	Human	Neg	Basal	0.764269	-0.0609512	-0.567643	-0.385925	0.609537
TCGA.BH.A0H5.01	Human	Pos	LumA	-0.314244	-0.214452	0.547022	-0.282976	-0.49611
TCGA.OL.A5RY.01	Human	Neg	HER2	0.190927	0.587623	-0.228127	-0.23148	0.345244
TCGA.E9.A227.01	Human	Pos	LumA	-0.486386	-0.203504	0.651953	0.134082	-0.311291
TCGA.C8.A8HR.01	Human	Pos	Basal	0.27854	-0.185273	-0.065606	-0.31517	0.147677
TCGA.EW.A2FV.01	Human	Pos	LumB	0.00775423	0.0925604	-0.0959855	0.148698	0.957588
TCGA.BH.A0BG.01	Human	Neg	Basal	0.817346	0.000245392	-0.639501	-0.341066	0.66121
TCGA.D8.A3Z5.01	Human	Pos	LumA	-0.366935	-0.232547	0.675882	-0.282993	-1.82048
TCGA.BH.A1FD.01	Human	Pos	LumB	-0.163603	0.0318101	-0.104347	0.352326	0.288991
TCGA.B6.A0RV.01	Human	Pos	LumA	-0.400294	-0.272351	0.638753	-0.00275668	0.0341287
TCGA.E2.A1LA.01	Human	Pos	LumB	-0.268643	-0.0196421	0.291786	0.399279	0.537893
TCGA.A2.A04Y.01	Human	Pos	LumB	-0.167178	0.102052	0.174133	0.272635	0.616913
TCGA.AR.A24O.01	Human	Pos	LumA	-0.253286	-0.31768	0.457072	-0.0617403	-0.0530359
TCGA.EW.A2FW.01	Human	Pos	LumB	-0.172096	0.103438	0.086857	0.531823	0.990827
TCGA.A2.A0CQ.01	Human	Pos	LumA	-0.441977	-0.0373457	0.503389	0.196702	-0.122908
TCGA.GM.A2DA.01	Human	Pos	HER2	-0.179428	0.544415	0.0537017	0.0387184	0.226997
TCGA.E9.A1NH.01	Human	Pos	LumA	-0.579641	-0.00229438	0.691542	-0.0553198	-1.22634
TCGA.AO.A12A.01	Human	Pos	LumA	-0.223681	-0.356388	0.532586	-0.338963	-0.397683
TCGA.EW.A1IW.01	Human	Pos	LumA	-0.270413	0.196245	0.451991	0.142286	0.346107
TCGA.E2.A14U.01	Human	Pos	LumA	-0.406184	-0.219038	0.703382	-0.376152	-3.02324
TCGA.C8.A12K.01	Human	Pos	Basal	0.761945	-0.1211	-0.705367	-0.0966434	1.56546
TCGA.OL.A5RU.01	Human	Pos	LumA	-0.513764	-0.235043	0.75608	-0.177076	-1.5417
TCGA.LL.A5YM.01	Human	Pos	LumB	-0.16731	0.149633	0.0380596	0.267132	0.437596
TCGA.BH.A0BS.01	Human	Pos	LumA	-0.488869	-0.0978639	0.610586	0.284587	-0.349797
TCGA.AR.A2LK.01	Human	Pos	LumB	-0.188045	-0.0789125	0.131778	0.557624	0.620514
TCGA.OL.A6VR.01	Human	Pos	LumA	-0.459214	-0.150334	0.707972	-0.194157	-1.25136
TCGA.5L.AAT1.01	Human	Pos	LumA	-0.475137	0.14025	0.593428	-0.19144	-1.5919
TCGA.E9.A1NA.01	Human	Pos	LumB	-0.0834306	-0.0880602	0.0495907	0.492476	0.359849
TCGA.A8.A091.01	Human	Pos	LumA	-0.494958	-0.0115192	0.667418	0.0639228	-0.708826
TCGA.A8.A07E.01	Human	Pos	Basal	0.0373092	-0.188105	-0.0303891	-0.000165122	0.473875
TCGA.BH.A18K.01	Human	Pos	LumB	-0.134712	0.139256	-0.0135007	0.267806	0.331962
TCGA.A1.A0SJ.01	Human	Pos	LumA	-0.156249	0.115069	0.155688	0.117076	0.360117
TCGA.D8.A1JL.01	Human	Neg	Basal	0.750884	-0.0889705	-0.562512	-0.317129	0.642273
TCGA.AR.A0TY.01	Human	Pos	LumB	0.092289	0.146586	-0.279426	0.549795	1.15349
TCGA.E2.A574.01	Human	Neg	Basal	0.658231	0.0717948	-0.554774	-0.221064	1.02574
TCGA.A8.A097.01	Human	Pos	HER2	-0.037384	0.285802	-0.0539069	0.174534	0.176588
TCGA.AN.A0FZ.01	Human	Pos	LumA	-0.377783	0.0560559	0.389806	0.273966	-0.309834
TCGA.BH.A0E6.01	Human	Neg	Basal	0.773275	-0.0913721	-0.596523	-0.265333	0.989174
TCGA.C8.A132.01	Human	Pos	LumA	-0.266548	0.305927	0.375587	-0.128974	-0.119282
TCGA.BH.A0H6.01	Human	Pos	LumA	-0.586628	0.0566272	0.639316	0.0181002	-1.21519
TCGA.B6.A0RG.01	Human	Pos	LumA	-0.282255	-0.206665	0.409128	0.21527	0.24771
TCGA.PL.A8LY.01	Human	Pos	LumA	0.0537151	-0.308243	0.310619	-0.541671	-0.556384
TCGA.D8.A1XS.01	Human	Pos	LumB	-0.308577	0.0900064	0.291074	0.494843	0.261028
TCGA.D8.A1JT.01	Human	Pos	LumB	-0.347057	-0.0541278	0.386942	0.397536	0.328096
TCGA.B6.A0RS.01	Human	Neg	HER2	0.304284	0.605562	-0.406249	-0.153004	0.318538
TCGA.AC.A8OP.01	Human	Pos	LumA	-0.443113	-0.3425	0.721377	0.0400116	-0.529958
TCGA.E9.A1RG.01	Human	Pos	LumB	-0.175181	0.145911	0.027941	0.541207	0.550162
TCGA.C8.A12Y.01	Human	Pos	LumB	-0.190001	0.00177844	0.156894	0.236816	0.231131
TCGA.BH.A0DP.01	Human	Pos	LumA	-0.404483	-0.225755	0.657467	-0.210874	-0.811044
TCGA.E9.A1QZ.01	Human	Pos	LumA	-0.111872	-0.297702	0.352131	0.160885	0.0687725
TCGA.GM.A2D9.01	Human	Pos	LumA	-0.579938	0.0484635	0.645621	-0.0159236	-0.814163
TCGA.GM.A3XL.01	Human	Neg	Basal	0.794548	-0.0678565	-0.725615	-0.158233	1.52371
TCGA.LQ.A4E4.01	Human	Pos	LumA	-0.234172	0.0306681	0.241912	0.192956	0.0322872
TCGA.D8.A1X7.01	Human	Pos	LumA	-0.410704	-0.0669774	0.369848	0.347471	-0.32959
TCGA.AN.A0XU.01	Human	Pos	Basal	0.812579	-0.0139157	-0.679347	-0.274756	1.27047
TCGA.BH.A0BV.01	Human	Pos	LumA	-0.525014	-0.264213	0.658699	0.394942	-0.299895
TCGA.BH.A1FJ.01	Human	Pos	LumB	-0.148234	0.291712	-0.0589675	0.420366	0.849341
TCGA.EW.A1J1.01	Human	Pos	LumA	-0.546467	-0.100077	0.602088	0.266846	-0.663205
TCGA.A2.A4RX.01	Human	Neg	Basal	0.599707	-0.115777	-0.323436	-0.592747	0.16731
TCGA.D8.A142.01	Human	Neg	Basal	0.535371	0.253569	-0.487297	-0.368333	0.0513051
TCGA.EW.A1J2.01	Human	Pos	LumA	-0.478791	-0.162322	0.743625	-0.278883	-1.80753
TCGA.BH.A0HF.01	Human	Pos	LumA	-0.342556	-0.202772	0.541631	-0.00490713	-0.0732886
TCGA.E9.A1N9.01	Human	Pos	Basal	0.371125	-0.0409309	-0.35837	0.0674677	0.944497
TCGA.E2.A570.01	Human	Pos	LumA	-0.279891	0.121618	0.294862	0.0895812	-0.120461
TCGA.AO.A0JG.01	Human	Pos	LumA	-0.518596	-0.180358	0.74874	-0.206272	-1.82037
TCGA.S3.A6ZH.01	Human	Pos	LumA	-0.0781057	0.0243792	0.161258	0.0834113	0.0270282
TCGA.D8.A1XC.01	Human	Pos	LumA	-0.416664	-0.202967	0.534296	0.124743	-0.968821
TCGA.AQ.A54N.01	Human	Neg	Basal	0.78141	-0.00993931	-0.60806	-0.367505	0.671053
TCGA.C8.A131.01	Human	Neg	Basal	0.582325	0.307533	-0.731325	-0.136208	0.956932
TCGA.E2.A1AZ.01	Human	Neg	Basal	0.796593	0.0246966	-0.740826	-0.141905	1.15408
TCGA.E9.A3HO.01	Human	Pos	LumB	0.14759	-0.0137261	-0.165734	0.192572	0.661211
TCGA.A7.A5ZX.01	Human	Pos	LumA	-0.424309	-0.127727	0.688591	-0.354147	-2.19657
TCGA.AR.A2LH.01	Human	Pos	Basal	0.153116	0.0613881	0.0282555	-0.416529	0.133472
TCGA.C8.A138.01	Human	Pos	HER2	0.00429559	0.567074	-0.2338	0.0873222	0.658294
TCGA.LL.A6FR.01	Human	Neg	Basal	0.657572	0.0622474	-0.508992	-0.33975	0.848547
TCGA.D8.A1JM.01	Human	Pos	Basal	0.619518	-0.0837688	-0.456274	-0.213403	1.28309
TCGA.BH.A0BF.01	Human	Pos	LumB	0.0559685	0.0871554	-0.146834	0.226106	0.19566
TCGA.A7.A0CH.01	Human	Pos	LumA	-0.558606	-0.124293	0.724978	0.00459535	-0.764146
TCGA.LL.A73Y.01	Human	Neg	Basal	0.666377	-0.0939047	-0.37298	-0.543568	-0.212319
TCGA.BH.A1FH.01	Human	Pos	LumA	-0.319395	-0.253777	0.621892	-0.466604	-1.72763
TCGA.AC.A4ZE.01	Human	Pos	LumA	-0.457138	-0.112098	0.560372	0.0738662	-0.251637
TCGA.AR.A24U.01	Human	Neg	HER2	0.191747	0.662448	-0.362996	0.042518	0.234382
TCGA.A2.A0SX.01	Human	Neg	Basal	0.817702	-0.0672279	-0.671903	-0.371829	0.768645
TCGA.E9.A1ND.01	Human	Neg	Basal	0.649635	0.123188	-0.613049	-0.24688	0.646575
TCGA.A8.A084.01	Human	Pos	LumB	-0.162616	0.306047	-0.00596629	0.376016	0.400541
TCGA.A1.A0SG.01	Human	Pos	LumA	-0.533295	0.0424414	0.654132	-0.050223	-0.848687
TCGA.B6.A0X0.01	Human	Pos	LumA	-0.368843	-0.269578	0.628884	-0.0676626	-0.570737
TCGA.AR.A254.01	Human	Pos	HER2	0.0423937	0.491928	-0.0932051	0.152778	0.725773
TCGA.LD.A7W6.01	Human	Pos	LumA	-0.285956	-0.367457	0.547338	-0.175021	-0.138861
TCGA.D8.A1Y0.01	Human	Pos	LumB	-0.0896579	-0.178373	0.14075	0.332751	0.594424
TCGA.BH.A18R.01	Human	Pos	HER2	0.308496	0.490216	-0.408283	0.0906106	1.09345
TCGA.LL.A5YO.01	Human	Neg	Basal	0.505268	0.41706	-0.658577	-0.0462302	0.922291
TCGA.AO.A0J4.01	Human	Neg	Basal	0.813504	0.0535363	-0.698773	-0.245851	0.892389
TCGA.E9.A1NG.01	Human	Pos	LumA	-0.521894	0.112325	0.575834	-0.0353054	-0.917882
TCGA.BH.A18M.01	Human	Pos	LumA	-0.23371	-0.300197	0.450196	-0.244134	-0.298382
TCGA.A8.A085.01	Human	Pos	LumB	-0.235451	0.165983	0.119897	0.403703	0.0725941
TCGA.E2.A10F.01	Human	Pos	LumA	-0.391728	-0.139666	0.486151	0.052378	-0.265572
TCGA.D8.A27H.01	Human	Neg	Basal	0.647687	0.119102	-0.508622	-0.39077	0.321427
TCGA.AN.A0XT.01	Human	Pos	LumA	-0.610944	-0.267717	0.806603	0.0434295	-1.13667
TCGA.A2.A3Y0.01	Human	Neg	Basal	0.709982	0.0462909	-0.708233	-0.140001	1.48276
TCGA.AN.A0XL.01	Human	Pos	LumA	-0.354477	-0.262708	0.594626	-0.0456055	-0.36385
TCGA.AR.A0U2.01	Human	Pos	LumB	0.120028	0.33071	-0.421447	0.558227	1.36403
TCGA.A7.A5ZW.01	Human	Pos	LumA	-0.435004	-0.163691	0.701586	-0.258589	-1.31722
TCGA.AN.A0AR.01	Human	Neg	Basal	0.693242	-0.0880846	-0.538493	-0.265624	0.907808
TCGA.E9.A1RH.01	Human	Neg	Basal	0.503001	0.310104	-0.65596	-0.0910755	1.04654
TCGA.LL.A5YL.01	Human	Pos	HER2	-0.147646	0.425618	0.105606	0.121792	0.112473
TCGA.E9.A22G.01	Human	Neg	Basal	0.727037	-0.0944449	-0.636312	-0.0883608	1.82102
TCGA.AR.A1AW.01	Human	Pos	LumB	-0.0121541	0.101326	-0.0544421	0.140254	0.23737
TCGA.BH.A1EN.01	Human	Neg	HER2	-0.231661	0.584929	0.0380004	0.22191	-0.204522
TCGA.B6.A409.01	Human	Neg	Basal	0.708898	-0.11446	-0.549625	-0.38166	0.59724
TCGA.A8.A0A2.01	Human	Pos	LumA	-0.610346	-0.0957081	0.715225	0.0311875	-0.842101
TCGA.AR.A2LJ.01	Human	Pos	LumA	-0.279709	0.165881	0.429038	-0.251949	-0.314393
TCGA.A7.A2KD.01	Human	Pos	HER2	-0.183823	0.454661	0.160407	0.330081	0.577565
TCGA.EW.A1P4.01	Human	Neg	Basal	0.758158	-0.0818865	-0.624395	-0.198064	1.45509
TCGA.A8.A09M.01	Human	Pos	LumB	-0.316533	0.0393777	0.236508	0.579262	0.146842
TCGA.E9.A245.01	Human	Pos	LumA	-0.39858	-0.336745	0.643981	0.0550843	-0.278943
TCGA.E2.A1IP.01	Human	Neg	Basal	0.777563	0.0411085	-0.657541	-0.361672	0.613836
TCGA.C8.A3M7.01	Human	Pos	LumA	-0.0654582	0.0954343	0.201822	-0.306258	-0.457714
TCGA.BH.A0DV.01	Human	Pos	LumA	-0.43268	-0.172789	0.679554	-0.336878	-1.56308
TCGA.D8.A27T.01	Human	Pos	LumA	-0.463834	-0.0523022	0.466932	0.26713	-0.168472
TCGA.AO.A128.01	Human	Neg	Basal	0.625851	0.0546214	-0.642486	-0.126517	0.743511
TCGA.EW.A1J3.01	Human	Pos	HER2	-0.147278	0.33456	0.116033	0.290241	0.442206
TCGA.AC.A2BM.01	Human	Pos	LumB	-0.127214	-0.287293	0.256309	0.258959	-0.128943
TCGA.AN.A0FN.01	Human	Pos	LumA	-0.474059	-0.0856166	0.543036	0.0889973	-0.576133
TCGA.A8.A08O.01	Human	Pos	LumA	-0.374311	-0.13371	0.543989	-0.048724	-0.106133
TCGA.A8.A09A.01	Human	Pos	LumA	-0.340164	0.0154386	0.590716	0.0302146	-0.369346
TCGA.AO.A1KQ.01	Human	Pos	LumB	-0.168664	0.179163	-0.0787984	0.662497	0.848227
TCGA.WT.AB44.01	Human	Pos	LumA	-0.474738	-0.0428074	0.636804	-0.234154	-2.58211
TCGA.A2.A0T3.01	Human	Pos	LumB	0.0829622	-0.260181	0.00450377	0.204106	0.46841
TCGA.B6.A0RN.01	Human	Pos	LumA	-0.599729	-0.0552616	0.738587	-0.122721	-1.84516
TCGA.A7.A3J0.01	Human	Pos	LumA	-0.2973	-0.36986	0.51314	-0.117121	-0.395344
TCGA.GM.A2DC.01	Human	Pos	LumA	-0.542673	-0.147164	0.745436	-0.0283777	-2.67346
TCGA.BH.A8G0.01	Human	Pos	LumA	-0.446789	-0.21854	0.734328	-0.335084	-1.99342
TCGA.A2.A0ET.01	Human	Pos	LumA	-0.436218	-0.0149501	0.404272	0.320231	-0.591665
TCGA.C8.A12Q.01	Human	Neg	HER2	-0.0446587	0.665668	0.0115323	-0.0309805	-0.064874
TCGA.BH.A0E7.01	Human	Pos	LumA	-0.600521	0.104029	0.632699	0.145243	-0.903671
TCGA.AN.A04A.01	Human	Pos	LumA	-0.260699	-0.231014	0.475959	-0.125933	-0.205067
TCGA.E9.A2JT.01	Human	Pos	LumA	0.00227252	-0.209797	0.106227	-0.262572	-0.279367
TCGA.E9.A1R7.01	Human	Pos	LumB	-0.225297	-0.136628	0.293601	0.502215	0.222517
TCGA.E2.A1LL.01	Human	Neg	Basal	0.618858	-0.120303	-0.57053	-0.286949	1.17224
TCGA.E9.A1R0.01	Human	Pos	LumA	-0.460736	-0.0937829	0.612766	-0.108458	-0.0857002
TCGA.A8.A07B.01	Human	Pos	HER2	-0.191904	0.407472	0.0777908	0.217817	0.308448
TCGA.EW.A1PE.01	Human	Pos	LumA	-0.561962	-0.0840861	0.65192	0.291222	-0.501101
TCGA.A7.A6VY.01	Human	Neg	Basal	0.802821	-0.0329916	-0.71823	-0.224339	0.949165
TCGA.E2.A156.01	Human	Pos	LumA	-0.580478	-0.0232522	0.668989	0.239171	-0.944314
TCGA.A7.A426.01	Human	Pos	LumA	-0.327794	-0.303639	0.633758	-0.33771	-0.831485
TCGA.A8.A06Q.01	Human	Pos	LumB	-0.0310925	0.102731	-0.101678	0.370045	0.426576
TCGA.D8.A73U.01	Human	Pos	LumA	-0.587956	-0.0451057	0.703918	-0.133501	-1.74908
TCGA.E9.A54X.01	Human	Pos	LumB	-0.440129	-0.00418216	0.362152	0.438224	0.083617
TCGA.A8.A0A7.01	Human	Pos	HER2	-0.0461407	0.57228	-0.120096	0.0755623	0.242469
TCGA.E2.A14Y.01	Human	Neg	Basal	0.505175	0.28294	-0.505655	-0.051945	1.47567
TCGA.D8.A1JN.01	Human	Pos	LumA	-0.545524	0.0214021	0.607859	0.0238901	-1.67982
TCGA.AN.A0AJ.01	Human	Pos	LumB	0.0234762	0.325486	-0.370283	0.554891	1.22309
TCGA.A8.A076.01	Human	Pos	HER2	-0.244976	0.646251	-0.0197868	0.413656	0.224872
TCGA.A2.A0ES.01	Human	Pos	LumA	-0.317004	-0.247014	0.612717	-0.401152	-1.20924
TCGA.BH.A1F2.01	Human	Pos	HER2	-0.185481	0.51713	0.00587143	0.515667	0.393232
TCGA.B6.A408.01	Human	Pos	LumA	-0.505692	-0.0136056	0.591643	-0.0142572	-0.68188
TCGA.E9.A5FK.01	Human	Pos	LumA	-0.410195	-0.0873954	0.578047	-0.268037	-0.841965
TCGA.LL.A7SZ.01	Human	Pos	Basal	0.163587	0.115028	-0.308202	0.0492385	0.565499
TCGA.E2.A572.01	Human	Pos	LumA	-0.443359	-0.13143	0.621212	-0.0526146	-1.37296
TCGA.BH.A0B0.01	Human	Pos	LumA	-0.38623	-0.160373	0.543047	-0.19358	-0.744863
TCGA.A8.A09D.01	Human	Pos	LumB	-0.0926138	0.115132	-0.0053034	0.123124	0.252613
TCGA.A2.A0YJ.01	Human	Neg	Basal	0.691926	0.0567604	-0.488619	-0.358306	0.723332
TCGA.D8.A13Z.01	Human	Neg	Basal	0.505882	0.466459	-0.716931	-0.104532	1.06165
TCGA.A1.A0SI.01	Human	Pos	HER2	0.0689951	0.316807	-0.241362	0.163185	0.389614
TCGA.E2.A14O.01	Human	Pos	LumB	-0.363493	0.16141	0.209124	0.50468	0.298602
TCGA.BH.A0E0.01	Human	Neg	Basal	0.625187	0.0682724	-0.626009	0.0448968	1.44596
TCGA.A7.A3IY.01	Human	Pos	LumA	-0.297525	-0.328479	0.47935	-0.0943702	-0.312686
TCGA.EW.A1P3.01	Human	Pos	HER2	-0.219551	0.220908	0.174954	0.210824	0.480245
TCGA.AR.A24V.01	Human	Pos	LumA	-0.361659	-0.126487	0.445252	0.181712	-0.436809
TCGA.EW.A423.01	Human	Pos	LumA	-0.471484	0.253628	0.396117	0.24713	-0.465159
TCGA.LD.A66U.01	Human	Pos	LumA	-0.412899	-0.148141	0.612925	-0.156346	-0.884533
TCGA.A7.A13F.01	Human	Pos	LumB	-0.13964	0.277584	0.00820659	0.388458	0.846851
TCGA.BH.A1FB.01	Human	Pos	LumA	-0.36278	-0.238996	0.655363	-0.391556	-1.31193
TCGA.BH.A0BM.01	Human	Pos	LumA	-0.442457	-0.217786	0.726761	-0.336689	-2.3216
TCGA.AR.A1AU.01	Human	Pos	LumA	-0.154574	-0.445453	0.463411	-0.320775	-0.208223
TCGA.A2.A0YF.01	Human	Pos	LumA	-0.452299	-0.132504	0.545534	0.309386	0.178702
TCGA.E2.A1IE.01	Human	Pos	LumA	-0.471081	-0.0328246	0.50472	0.254241	0.020812
TCGA.AC.A2FE.01	Human	Pos	LumA	-0.455912	-0.154595	0.719327	0.00837635	-0.710555
TCGA.AC.A3W7.01	Human	Pos	LumA	-0.40405	-0.112064	0.611649	-0.385508	-0.588452
TCGA.A7.A26G.01	Human	Neg	Basal	0.67554	-0.104246	-0.569999	-0.32905	0.160145
TCGA.LL.A8F5.01	Human	Neg	Basal	0.767401	-0.107307	-0.634059	-0.225601	1.40034
TCGA.A2.A4S2.01	Human	Pos	LumA	-0.480961	-0.197841	0.714987	-0.191512	-1.09247
TCGA.BH.A0W3.01	Human	Pos	LumB	-0.368427	0.063959	0.324178	0.559759	0.198739
TCGA.LL.A7T0.01	Human	Pos	LumB	-0.0407251	0.217101	-0.0307564	0.472961	0.660721
TCGA.A7.A5ZV.01	Human	Neg	Basal	0.753737	-0.0735334	-0.51404	-0.381802	0.559408
TCGA.AO.A0JB.01	Human	Pos	Basal	0.29519	-0.251049	-0.084533	-0.44388	0.2506
TCGA.B6.A0I5.01	Human	Pos	LumA	-0.306822	0.00718517	0.477273	-0.137582	-0.255658
TCGA.EW.A1IZ.01	Human	Pos	LumA	-0.171665	0.161256	0.191543	0.0870314	0.209536
TCGA.AO.A12H.01	Human	Pos	LumA	-0.606605	-0.0718793	0.589954	0.251558	-0.718068
TCGA.A8.A0A9.01	Human	Pos	LumB	-0.413229	0.141789	0.207985	0.44397	0.165373
TCGA.AC.A2FG.01	Human	Pos	LumA	-0.387821	-0.290606	0.707488	-0.296802	-1.55364
TCGA.A2.A0T1.01	Human	Neg	HER2	0.0661946	0.804585	-0.268139	0.117419	0.302137
TCGA.AO.A0JJ.01	Human	Pos	LumA	-0.336751	-0.346929	0.567401	-0.0278995	-0.227144
TCGA.BH.A0E1.01	Human	Pos	LumB	0.026609	-0.244134	0.0637961	0.163613	1.10265
TCGA.AC.A3QP.01	Human	Pos	LumA	-0.383386	-0.0972389	0.613252	-0.329851	-1.42151
TCGA.B6.A0IP.01	Human	Pos	LumA	-0.409696	-0.106613	0.571671	-0.0883369	-0.314378
TCGA.Z7.A8R6.01	Human	Pos	LumB	0.211428	-0.0592549	-0.308312	0.272396	1.06921
TCGA.E2.A154.01	Human	Pos	LumA	-0.465762	-0.190679	0.522828	0.253956	-0.286894
TCGA.A2.A0EW.01	Human	Pos	LumA	-0.404507	-0.25057	0.687138	-0.347074	-1.29868
TCGA.BH.A0AU.01	Human	Pos	LumA	-0.117052	-0.0347031	0.17194	0.0775515	-0.0212749
TCGA.BH.A1ET.01	Human	Pos	LumA	-0.574545	-0.122369	0.766249	-0.087113	-1.47589
TCGA.AO.A03V.01	Human	Pos	LumA	-0.430784	-0.212828	0.652503	-0.0994119	-0.750077
TCGA.GM.A5PX.01	Human	Pos	LumA	-0.549067	-0.0406291	0.713142	-0.152858	-2.48415
TCGA.C8.A135.01	Human	Neg	HER2	0.204972	0.689358	-0.359208	-0.048381	0.581314
TCGA.BH.A0AW.01	Human	Neg	HER2	0.0276728	0.756584	-0.180395	0.0611399	0.4893
TCGA.AR.A24N.01	Human	Pos	LumB	-0.357465	0.155081	0.217588	0.423551	0.305054
TCGA.A8.A09Q.01	Human	Pos	LumB	-0.303549	0.0202387	0.110998	0.346863	0.125605
TCGA.E9.A22D.01	Human	Pos	LumB	-0.16107	0.485546	-0.0389726	0.596773	0.928391
TCGA.B6.A0I6.01	Human	Neg	Basal	0.809306	-0.0109079	-0.670649	-0.371518	1.057
TCGA.D8.A1JH.01	Human	Pos	LumA	-0.526625	-0.11996	0.735828	-0.178994	-1.17466
TCGA.E9.A1RE.01	Human	Pos	LumB	-0.474654	0.219184	0.309942	0.608972	0.184119
TCGA.E2.A1BC.01	Human	Pos	LumA	-0.590946	-0.0335608	0.751205	-0.192105	-2.65196
TCGA.BH.A0C0.01	Human	Pos	LumB	0.0699406	0.151751	-0.146242	0.363183	0.591457
TCGA.AR.A24X.01	Human	Pos	LumA	-0.318328	-0.152076	0.517459	-0.0157836	-0.482396
TCGA.EW.A1OW.01	Human	Neg	Basal	0.850669	-0.0223529	-0.675572	-0.267547	1.10972
TCGA.A7.A3RF.01	Human	Pos	LumA	-0.498077	-0.241332	0.504965	0.219109	-0.88804
TCGA.A8.A07G.01	Human	Pos	LumA	-0.569462	0.0344573	0.712748	0.0266869	-0.887174
TCGA.AC.A23C.01	Human	Pos	LumA	-0.411936	0.211402	0.538958	0.241092	-0.227675
TCGA.AC.A23H.01	Human	Neg	HER2	-0.0817102	0.780751	-0.157558	0.200767	0.341809
TCGA.D8.A1XF.01	Human	Pos	LumB	0.0911025	-0.211512	-0.077539	0.372	0.686471
TCGA.AR.A0U4.01	Human	Neg	Basal	0.595703	-0.128269	-0.566249	-0.152591	0.852694
TCGA.A8.A09C.01	Human	Pos	LumB	-0.343063	-0.075383	0.307445	0.472812	0.163328
TCGA.AN.A0XP.01	Human	Pos	LumA	-0.60627	-0.0511762	0.684475	0.177854	-1.02222
TCGA.D8.A1XK.01	Human	Neg	Basal	0.770454	0.0230526	-0.729057	-0.147537	1.83319
TCGA.EW.A6S9.01	Human	Pos	HER2	-0.263817	0.717542	0.134005	0.0761311	-0.102159
TCGA.A8.A08T.01	Human	Pos	LumA	-0.490252	0.0177521	0.54564	0.171374	-0.582871
TCGA.AR.A0TP.01	Human	Neg	Basal	0.823741	-0.0806374	-0.604581	-0.401222	0.715141
TCGA.E2.A15D.01	Human	Pos	LumA	-0.497177	-0.0800714	0.721521	-0.0580652	-1.58504
TCGA.B6.A0IQ.01	Human	Neg	Basal	0.851857	-0.0474895	-0.754475	-0.237218	1.41491
TCGA.AN.A0XO.01	Human	Pos	LumA	-0.450468	-0.0296408	0.624264	0.0270778	-0.068809
TCGA.BH.A0B8.01	Human	Pos	LumA	-0.468198	-0.24243	0.627976	0.192562	-0.1658
TCGA.AO.A129.01	Human	Neg	Basal	0.847494	-0.0598782	-0.74096	-0.230486	1.21195
TCGA.GM.A2DF.01	Human	Neg	Basal	0.75405	0.10287	-0.706463	-0.123154	1.19345
TCGA.D8.A27M.01	Human	Neg	Basal	0.581303	0.00215002	-0.469427	-0.378794	0.30449
TCGA.AN.A03X.01	Human	Pos	LumA	-0.579956	0.0728331	0.578028	0.241036	-1.10663
TCGA.OL.A66O.01	Human	Pos	LumB	-0.127651	0.0125357	0.0931837	0.270616	0.633
TCGA.EW.A6SA.01	Human	Pos	LumB	-0.167239	-0.0401417	0.0308876	0.488958	0.658954
TCGA.BH.A5J0.01	Human	Pos	LumA	-0.443498	0.0652891	0.421868	0.0936028	-0.198713
TCGA.BH.A0EB.01	Human	Pos	LumA	-0.611477	-0.0774901	0.715684	0.0555732	-0.787853
TCGA.B6.A0IB.01	Human	Pos	LumB	-0.21585	-0.0378254	0.230591	0.390577	0.353375
TCGA.B6.A0WY.01	Human	Pos	LumA	-0.198078	-0.0761854	0.421265	-0.499345	-0.489495
TCGA.AC.A3BB.01	Human	Pos	LumA	-0.458937	-0.121787	0.626162	-0.24491	-1.41585
TCGA.AN.A049.01	Human	Pos	LumB	-0.387122	0.0761458	0.33999	0.41926	0.314299
TCGA.A8.A06Z.01	Human	Pos	LumB	-0.319369	0.0642441	0.254877	0.575626	0.272091
TCGA.C8.A1HI.01	Human	Pos	LumA	-0.319736	-0.124147	0.55798	-0.193217	-0.354943
TCGA.BH.A0HL.01	Human	Pos	LumB	-0.371345	0.0420436	0.338914	0.448062	-0.11436
TCGA.A1.A0SF.01	Human	Pos	LumA	-0.31238	-0.201384	0.582401	-0.265779	-0.370433
TCGA.AR.A2LR.01	Human	Neg	Basal	0.786737	-0.150637	-0.611575	-0.383481	0.897739
TCGA.E9.A1RF.01	Human	Pos	LumB	-0.338488	0.219661	0.223346	0.228875	-0.0294236
TCGA.B6.A0RT.01	Human	Neg	Basal	0.810386	-0.0633121	-0.709858	-0.193232	0.942795
TCGA.E9.A1RI.01	Human	Pos	LumA	-0.54107	0.123613	0.674372	-0.0729716	-1.17249
TCGA.BH.A0DL.01	Human	Pos	Basal	0.590646	0.0179642	-0.586027	-0.137991	1.05162
TCGA.AR.A251.01	Human	Neg	Basal	0.769633	-0.0375087	-0.689793	-0.150798	1.08688
TCGA.AC.A3TN.01	Human	Pos	LumA	-0.489117	-0.0873232	0.685774	-0.0369013	-1.06956
TCGA.AC.A2QI.01	Human	Pos	LumA	-0.527655	-0.0276649	0.71273	-0.209434	-1.72246
TCGA.B6.A0X4.01	Human	Pos	LumA	-0.482494	-0.350837	0.732231	-0.124833	-1.33826
TCGA.E2.A1B5.01	Human	Pos	LumA	-0.221477	-0.255973	0.391175	0.022542	-0.433127
TCGA.A2.A0YH.01	Human	Pos	LumB	-0.0232576	0.0274449	0.111137	0.271611	0.327956
TCGA.A8.A06T.01	Human	Pos	LumA	-0.481817	0.0176249	0.482212	0.332107	-0.482428
TCGA.E9.A22H.01	Human	Pos	LumB	-0.143689	-0.0362002	0.10922	0.447038	0.610946
TCGA.BH.A0DE.01	Human	Pos	LumA	-0.504253	-0.187044	0.766495	-0.0785867	-0.98168
TCGA.OL.A5RW.01	Human	Neg	Basal	0.483036	0.117257	-0.470665	-0.176624	1.09549
TCGA.A8.A090.01	Human	Pos	LumA	-0.274481	-0.0919094	0.291842	0.241593	0.0358977
TCGA.AO.A03O.01	Human	Pos	LumB	0.220579	0.00928306	-0.300837	0.234735	0.691915
TCGA.BH.A18S.01	Human	Pos	LumA	-0.662651	0.0366546	0.74368	0.255958	-1.72683
TCGA.A2.A3KD.01	Human	Pos	LumA	-0.384191	-0.274482	0.669072	-0.00816545	-0.339935
TCGA.E2.A56Z.01	Human	Pos	LumB	-0.323736	-0.0737358	0.323342	0.494343	0.366548
TCGA.BH.A0GY.01	Human	Pos	Basal	0.186956	-0.123997	-0.083714	-0.213759	0.118293
TCGA.AC.A2FF.01	Human	Pos	LumA	-0.210239	0.00650411	0.426367	-0.420629	-0.606179
TCGA.BH.A0H3.01	Human	Pos	LumA	-0.426709	-0.250879	0.715701	-0.235331	-1.41222
TCGA.A2.A25F.01	Human	Neg	Basal	0.706165	-0.0404689	-0.697562	-0.062525	1.03454
TCGA.A7.A26F.01	Human	Neg	Basal	0.535578	0.138014	-0.5394	-0.328266	0.577835
TCGA.A7.A26H.01	Human	Pos	LumA	-0.477689	0.0406561	0.595414	0.129696	-0.380199
TCGA.B6.A0WT.01	Human	Pos	LumA	-0.352402	-0.0729806	0.511027	0.0675876	-0.271195
TCGA.BH.A28Q.01	Human	Pos	LumA	-0.550099	-0.0929799	0.756485	-0.0358267	-1.48618
TCGA.B6.A1KF.01	Human	Neg	Basal	0.6299	0.223343	-0.605342	-0.0725706	1.21153
TCGA.S3.A6ZF.01	Human	Pos	LumB	-0.250717	0.0801589	0.189948	0.604948	0.370841
TCGA.WT.AB41.01	Human	Pos	LumA	-0.287035	-0.187471	0.473715	0.0253379	-0.542154
TCGA.AC.A62V.01	Human	Pos	LumB	-0.186195	0.1862	0.0173611	0.582489	0.745222
TCGA.UU.A93S.01	Human	Neg	HER2	0.19372	0.603697	-0.407512	0.117137	1.03345
TCGA.E2.A1LK.01	Human	Neg	Basal	0.681758	-0.00717679	-0.49369	-0.280518	0.553604
TCGA.S3.AA17.01	Human	Pos	LumB	-0.231964	0.00842687	0.23188	0.452902	0.0796878
TCGA.BH.A209.01	Human	Pos	LumB	0.194476	0.0446277	-0.421454	0.466537	1.08505
TCGA.GI.A2C8.01	Human	Pos	LumA	-0.542409	-0.218178	0.733042	-0.129965	-2.50734
TCGA.OL.A5D6.01	Human	Neg	HER2	-0.15631	0.342414	0.210851	-0.40501	-0.902693
TCGA.BH.A0EA.01	Human	Pos	LumA	-0.463436	-0.199601	0.751351	-0.301037	-2.53237
TCGA.E9.A1R4.01	Human	Pos	LumA	-0.352069	0.177069	0.299454	0.255409	-0.0222577
TCGA.A8.A092.01	Human	Pos	LumB	0.0679215	0.372726	-0.274813	0.426542	0.803396
TCGA.BH.A18F.01	Human	Pos	Basal	0.212316	0.0290377	-0.226347	-0.0468141	0.572371
TCGA.AC.A3OD.01	Human	Pos	LumA	-0.355294	-0.449342	0.646093	-0.00936093	-0.167934
TCGA.C8.A12V.01	Human	Neg	Basal	0.840466	-0.122195	-0.673108	-0.351274	0.703787
TCGA.A8.A06O.01	Human	Pos	LumB	-0.080533	-0.0701126	-0.017136	0.500245	0.651662
TCGA.E9.A1RD.01	Human	Pos	LumA	-0.552395	-0.0641674	0.651603	0.338944	-0.348677
TCGA.A8.A06N.01	Human	Pos	LumB	-0.474279	0.305678	0.308425	0.43998	-0.888387
TCGA.A7.A13D.01	Human	Neg	Basal	0.758302	0.165244	-0.717886	-0.222998	1.07625
TCGA.D8.A1XQ.01	Human	Neg	Basal	0.703024	0.14462	-0.642212	-0.299176	0.473497
TCGA.AR.A0TW.01	Human	Pos	LumA	-0.432222	0.190986	0.343576	0.306833	-0.528828
TCGA.JL.A3YX.01	Human	Pos	LumA	-0.0275272	-0.0783392	0.137608	0.0693139	0.46596
TCGA.BH.A0H7.01	Human	Pos	LumA	-0.267466	0.0244117	0.283746	0.152929	0.0556772
TCGA.OK.A5Q2.01	Human	Pos	HER2	-0.0360042	0.186145	0.181248	-0.138817	0.167018
TCGA.D8.A141.01	Human	Pos	LumA	-0.384976	-0.0307063	0.43888	-0.091746	-0.598311
TCGA.A7.A56D.01	Human	Pos	HER2	-0.254997	0.232245	0.159667	0.162102	0.0364459
TCGA.C8.A26V.01	Human	Pos	LumB	-0.264358	0.15043	0.111312	0.304937	0.250547
TCGA.A2.A0YE.01	Human	Neg	Basal	0.774068	0.116471	-0.673924	-0.213774	0.919386
TCGA.A2.A0CW.01	Human	Pos	LumB	0.0920153	0.239317	-0.247487	0.480822	1.05965
TCGA.AR.A24K.01	Human	Pos	LumB	-0.199965	-0.0319747	0.188393	0.401807	0.242303
TCGA.A1.A0SQ.01	Human	Pos	LumA	-0.439657	-0.0443852	0.559002	0.0695919	-0.2297
TCGA.C8.A27B.01	Human	Neg	Basal	0.703752	-0.0398584	-0.731897	-0.0901408	1.48972
TCGA.D8.A143.01	Human	Neg	Basal	0.554744	0.312654	-0.683659	-0.135362	1.50743
TCGA.E9.A248.01	Human	Neg	Basal	0.510889	0.321698	-0.627148	0.0547488	0.991727
TCGA.A2.A04N.01	Human	Pos	LumA	-0.571784	-0.0720563	0.702565	-0.0437711	-0.831546
TCGA.A2.A3KC.01	Human	Pos	LumA	-0.266568	-0.159297	0.543842	-0.102563	-0.114007
TCGA.A2.A0EM.01	Human	Pos	LumA	-0.503674	-0.207266	0.739203	-0.00348212	-0.663632
TCGA.GM.A2DI.01	Human	Pos	LumA	-0.364068	-0.19192	0.52247	-0.277566	-0.608472
TCGA.AO.A12B.01	Human	Pos	LumB	-0.477463	-0.114076	0.426734	0.462919	-0.178711
TCGA.BH.A0DT.01	Human	Pos	LumA	-0.408271	-0.26661	0.708682	-0.150387	-0.760197
TCGA.A7.A4SC.01	Human	Pos	LumA	-0.36563	-0.15667	0.587203	-0.0127724	-0.98099
TCGA.D8.A140.01	Human	Pos	LumA	-0.403217	-0.0770379	0.51741	0.318277	-0.425782
TCGA.A8.A07O.01	Human	Neg	Basal	0.662587	-0.0291656	-0.672	-0.00709671	1.3257
TCGA.BH.A208.01	Human	Neg	HER2	0.0285507	0.237489	0.0731625	-0.422026	-0.550165
TCGA.B6.A0IA.01	Human	Pos	LumB	-0.231954	-0.0649454	0.234176	0.293868	0.451401
TCGA.AR.A0TZ.01	Human	Pos	LumA	-0.23255	-0.0546682	0.340721	0.199546	0.294293
TCGA.E2.A10A.01	Human	Pos	LumB	-0.37096	0.0889217	0.241335	0.522765	0.306675
TCGA.A7.A6VW.01	Human	Neg	Basal	0.659735	0.0940587	-0.672775	-0.149264	1.55522
TCGA.C8.A26Y.01	Human	Neg	HER2	0.354356	0.48379	-0.592282	0.0970045	1.16844
TCGA.AO.A0J5.01	Human	Pos	LumA	-0.351986	0.251423	0.317638	0.185272	-0.392136
TCGA.B6.A2IU.01	Human	Pos	LumA	-0.457413	0.0275972	0.579522	0.0330048	-0.21357
TCGA.C8.A26Z.01	Human	Pos	LumA	-0.410173	-0.0689483	0.40274	0.235426	-0.294673
TCGA.D8.A27N.01	Human	Pos	HER2	-0.257352	0.692974	0.0604085	0.360189	0.258959
TCGA.D8.A27K.01	Human	Pos	LumA	-0.458776	-0.119414	0.746222	-0.146244	-1.08212
TCGA.E2.A14X.01	Human	Neg	Basal	0.717127	-0.160817	-0.492749	-0.253176	0.762423
TCGA.A2.A1G1.01	Human	Neg	Basal	0.599014	0.32005	-0.554652	-0.120155	1.00864
TCGA.A7.A26I.01	Human	Neg	Basal	0.737848	0.153874	-0.72363	-0.0249407	1.2363
TCGA.BH.A6R9.01	Human	Neg	Basal	0.398973	-0.215768	-0.231059	-0.319678	-0.363434
TCGA.A7.A0DA.01	Human	Neg	Basal	0.742757	-0.067472	-0.491708	-0.421169	0.306834
TCGA.A8.A09E.01	Human	Pos	LumB	-0.242954	0.0857143	0.162038	0.431775	0.212583
TCGA.AN.A0G0.01	Human	Neg	Basal	0.669812	0.193012	-0.684173	-0.108069	0.949868
TCGA.E2.A15E.01	Human	Pos	LumA	-0.206437	0.0252623	0.41742	-0.41527	-0.411108
TCGA.LL.A73Z.01	Human	Pos	Basal	0.229826	0.0912429	-0.0998002	-0.376522	0.345991
TCGA.E2.A9RU.01	Human	Pos	LumB	0.0658542	0.213614	-0.26828	0.320488	0.902541
TCGA.LD.A9QF.01	Human	Neg	HER2	0.0213257	0.620071	-0.0147178	-0.240955	-0.215985
TCGA.OL.A66P.01	Human	Neg	HER2	-0.011299	0.426294	-0.11478	-0.15052	0.163466
TCGA.E2.A1LG.01	Human	Neg	Basal	0.657418	0.0339303	-0.495949	-0.14478	1.21934
TCGA.A8.A081.01	Human	Pos	LumB	-0.0485988	0.33172	-0.0915002	0.340922	0.43622
TCGA.A8.A0A6.01	Human	Pos	LumA	-0.394803	0.0328863	0.6112	-0.289779	-1.00087
TCGA.BH.A0HB.01	Human	Pos	LumB	-0.224165	-0.0523293	0.207992	0.328379	0.669981
TCGA.A8.A08B.01	Human	Pos	HER2	-0.00284774	0.543883	-0.196659	0.255386	0.637085
TCGA.E2.A15L.01	Human	Pos	LumB	-0.370258	0.00963003	0.41997	0.453661	0.288018
TCGA.B6.A1KC.01	Human	Pos	LumB	-0.329527	0.00775155	0.308572	0.443563	-0.0174199
TCGA.E2.A15S.01	Human	Pos	LumB	-0.00884357	-0.0149889	-0.00325327	0.326335	1.10582
TCGA.A2.A0YD.01	Human	Pos	LumA	-0.427266	-0.203087	0.570627	-0.0865294	-0.794255
TCGA.E2.A1B1.01	Human	Pos	HER2	-0.168772	0.409439	0.256856	-0.282182	-0.145931
TCGA.C8.A27A.01	Human	Pos	LumB	0.0887557	0.00946812	-0.238561	0.474753	1.14595
TCGA.A8.A082.01	Human	Pos	LumB	-0.136556	0.21646	-0.111763	0.470223	0.689308
TCGA.D8.A1JI.01	Human	Pos	LumA	-0.481668	-0.192847	0.550516	0.396559	-1.12271
TCGA.A2.A0T7.01	Human	Pos	LumA	-0.0845847	-0.016731	0.279473	-0.41845	-0.206149
TCGA.E9.A1N3.01	Human	Pos	LumA	-0.405144	-0.344565	0.553544	0.11237	-0.428951
TCGA.OL.A6VQ.01	Human	Pos	LumA	-0.388632	-0.243373	0.660261	-0.284849	-1.32254
TCGA.AN.A0FK.01	Human	Pos	LumB	-0.370034	-0.0229392	0.339717	0.527148	0.00262792
TCGA.LL.A442.01	Human	Pos	LumA	-0.47837	-0.0196127	0.463834	0.275135	-0.665984
TCGA.D8.A1JC.01	Human	Pos	LumB	-0.0658165	-0.0264339	0.108796	0.436316	0.529696
TCGA.EW.A6SD.01	Human	Neg	HER2	0.0593029	0.791671	-0.253357	0.0148562	0.0179111
TCGA.A1.A0SP.01	Human	Neg	Basal	0.727112	-0.0699365	-0.645302	-0.247981	1.25526
TCGA.E2.A15P.01	Human	Pos	LumA	-0.426062	-0.254196	0.733311	-0.226445	-1.41347
TCGA.AC.A6IV.01	Human	Pos	LumA	-0.314193	-0.23909	0.594575	-0.0656525	-0.398197
TCGA.C8.A1HE.01	Human	Pos	LumA	-0.552247	-0.0766341	0.707405	0.139692	-0.555016
TCGA.A8.A086.01	Human	Pos	LumA	-0.241446	-0.330255	0.446068	0.20267	0.22046
TCGA.OL.A66I.01	Human	Neg	Basal	0.7959	-0.0426283	-0.655909	-0.185519	0.965982
TCGA.E2.A1IG.01	Human	Pos	LumA	-0.257703	-0.255158	0.480869	-0.018918	-0.525675
TCGA.AR.A24Q.01	Human	Neg	Basal	0.794274	-0.11879	-0.595587	-0.369249	0.809047
TCGA.E2.A1B4.01	Human	Pos	LumA	-0.582239	-0.133644	0.799645	-0.138743	-1.67674
TCGA.B6.A0IM.01	Human	Pos	LumA	-0.374591	-0.0334318	0.412136	0.359987	0.0103987
TCGA.C8.A12T.01	Human	Pos	HER2	-0.00980769	0.655359	-0.266696	0.269825	1.2508
TCGA.A1.A0SK.01	Human	Neg	Basal	0.711465	-0.0616455	-0.695242	-0.114239	1.65898
TCGA.D8.A147.01	Human	Neg	Basal	0.877667	0.0576672	-0.739957	-0.271675	0.978173
TCGA.A8.A06P.01	Human	Pos	LumA	-0.565424	0.0170359	0.648011	0.0145478	-1.14967
TCGA.A8.A07J.01	Human	Pos	LumA	-0.560424	0.0372487	0.645898	-0.00659223	-1.37489
TCGA.OL.A66L.01	Human	Pos	LumA	-0.408665	-0.0650386	0.558712	-0.246458	-1.47307
TCGA.A2.A4S3.01	Human	Pos	LumB	0.189553	0.251484	-0.425714	0.401202	1.11012
TCGA.AR.A5QM.01	Human	Pos	LumA	-0.349488	-0.253977	0.495596	-0.0143906	-0.273461
TCGA.AR.A0TR.01	Human	Pos	LumA	-0.407195	-0.141311	0.52905	0.143385	-1.06036
TCGA.D8.A27V.01	Human	Pos	LumA	-0.452549	-0.209877	0.672162	-0.209272	-0.819206
TCGA.A2.A3XS.01	Human	Neg	Basal	0.77108	0.0828598	-0.613367	-0.335304	0.779203
TCGA.A8.A07W.01	Human	Pos	LumB	-0.0598418	0.235617	-0.200792	0.497003	0.748542
TCGA.EW.A424.01	Human	Pos	LumA	-0.284086	-0.192511	0.548878	-0.231783	-0.276331
TCGA.A7.A0CJ.01	Human	Pos	LumB	-0.27813	-0.139204	0.242446	0.470666	0.427407
TCGA.S3.AA12.01	Human	Pos	LumB	-0.342494	0.150672	0.275201	0.347266	-0.119321
TCGA.A2.A04V.01	Human	Pos	LumB	-0.392874	0.126849	0.262743	0.331986	0.18615
TCGA.AC.A2QJ.01	Human	Neg	Basal	0.506184	-0.0282724	-0.434736	-0.244865	0.341404
TCGA.A2.A0EV.01	Human	Pos	LumA	-0.452367	0.157649	0.455388	0.113546	-0.249679
TCGA.EW.A3U0.01	Human	Neg	Basal	0.809817	-0.105141	-0.67101	-0.298047	0.656286
TCGA.E9.A228.01	Human	Pos	LumB	-0.195128	0.273021	0.0335255	0.644756	0.959726
TCGA.AO.A12C.01	Human	Pos	LumA	-0.55198	-0.0349824	0.708047	-0.164616	-1.20633
TCGA.D8.A1XM.01	Human	Pos	LumA	-0.316034	0.093042	0.367444	0.000752358	-0.0113645
TCGA.AO.A125.01	Human	Pos	LumA	-0.475859	0.0629958	0.416843	0.312081	-0.535367
TCGA.BH.A0B2.01	Human	Pos	LumA	-0.388099	-0.26899	0.667999	-0.253665	-0.901119
TCGA.E2.A1IL.01	Human	Pos	LumA	-0.541484	-0.0936534	0.76028	-0.137347	-1.4311
TCGA.E2.A150.01	Human	Neg	Basal	0.706087	-0.102278	-0.499861	-0.384164	0.520177
TCGA.BH.A0BO.01	Human	Pos	LumA	-0.394723	-0.276995	0.669273	-0.343428	-2.05223
TCGA.AO.A0J8.01	Human	Pos	LumA	-0.576372	0.0566541	0.607157	0.168192	-0.713171
TCGA.E2.A576.01	Human	Pos	LumA	-0.307869	0.0227388	0.339979	0.247006	0.359464
TCGA.3C.AALK.01	Human	Pos	LumA	-0.347901	0.284298	0.484185	-0.136604	-0.106732
TCGA.AR.A1AT.01	Human	Pos	HER2	-0.0237813	0.716749	-0.2183	0.272061	0.536977
TCGA.A2.A1G4.01	Human	Pos	LumB	-0.282529	-0.196652	0.317821	0.464341	0.459341
TCGA.BH.A1F0.01	Human	Neg	Basal	0.76363	-0.0275836	-0.649408	-0.305873	0.628305
TCGA.A2.A0CS.01	Human	Pos	LumA	-0.616311	0.0248448	0.695938	0.286441	-0.839365
TCGA.EW.A2FR.01	Human	Neg	HER2	-0.0204382	0.763039	-0.084506	-0.0144566	-0.103976
TCGA.A8.A09X.01	Human	Neg	HER2	0.0790957	0.48544	-0.312675	0.244481	0.645781
TCGA.BH.A203.01	Human	Neg	HER2	0.293242	0.377985	-0.48839	0.18256	0.549794
TCGA.A2.A1FX.01	Human	Pos	LumB	-0.201337	-0.1123	0.249985	0.283376	0.42016
TCGA.BH.A1EX.01	Human	Pos	HER2	-0.291281	0.343328	0.206977	0.0659723	-0.900327
TCGA.HN.A2NL.01	Human	Neg	Basal	0.766478	-0.143952	-0.730113	-0.146325	1.77856
TCGA.A2.A0SY.01	Human	Pos	LumA	-0.531032	0.0258521	0.671296	0.00614518	-0.289633
TCGA.A2.A0YT.01	Human	Pos	LumB	-0.0352261	0.298646	-0.144428	0.376048	0.708437
TCGA.E2.A1IO.01	Human	Pos	LumA	-0.371144	-0.0877005	0.567718	-0.22684	-0.979392
TCGA.B6.A400.01	Human	Neg	Basal	0.836012	0.034077	-0.737155	-0.248348	1.42428
TCGA.B6.A0IK.01	Human	Pos	HER2	0.139072	0.48307	-0.297737	-0.03002	0.743109
TCGA.B6.A0IO.01	Human	Pos	LumA	-0.369046	-0.162704	0.373054	0.0936882	-0.245645
TCGA.BH.A1FM.01	Human	Pos	LumB	-0.118281	0.170003	-0.10722	0.570841	0.653542
TCGA.E2.A3DX.01	Human	Pos	LumA	-0.475343	-0.0925623	0.732261	-0.231717	-1.44548
TCGA.D8.A1J8.01	Human	Pos	LumB	-0.0269756	0.173358	-0.229008	0.549927	0.972784
TCGA.A8.A09B.01	Human	Pos	LumA	-0.55522	-0.0913377	0.665024	0.117295	-0.615648
TCGA.A8.A09Z.01	Human	Pos	LumB	-0.428501	0.305222	0.213213	0.502988	-0.563447
TCGA.B6.A0IG.01	Human	Pos	HER2	-0.0719183	0.482209	-0.00887972	0.0599359	0.296845
TCGA.A7.A6VV.01	Human	Neg	Basal	0.789852	-0.0287457	-0.6735	-0.360395	1.00471
TCGA.BH.A1F8.01	Human	Pos	LumB	-0.229793	0.198061	0.0671285	0.510275	0.192515
TCGA.A2.A0CV.01	Human	Pos	LumA	-0.431605	-0.249736	0.721822	-0.248409	-2.47428
TCGA.B6.A0WS.01	Human	Pos	LumA	-0.431104	-0.179756	0.567906	0.209045	-0.170339
TCGA.OL.A5RZ.01	Human	Neg	HER2	0.0666346	0.652751	-0.118915	0.0149873	0.381607
TCGA.BH.A1EV.01	Human	Pos	HER2	-0.241557	0.66809	-0.011808	0.227637	0.176007
TCGA.AR.A0TU.01	Human	Neg	Basal	0.733573	-0.112099	-0.698476	-0.0296119	1.93536
TCGA.EW.A1IX.01	Human	Pos	LumA	-0.56852	-0.0497636	0.736378	-0.15449	-1.72212
TCGA.E2.A15K.01	Human	Pos	LumB	-0.120536	0.214684	-0.0468989	0.465364	0.567624
TCGA.AR.A1AR.01	Human	Neg	Basal	0.718675	-0.103264	-0.654563	-0.015548	1.16628
TCGA.E9.A1R2.01	Human	Pos	LumA	-0.266239	-0.116993	0.425328	0.252975	-0.275521
TCGA.E2.A1B6.01	Human	Neg	Basal	0.790503	-0.0972375	-0.630321	-0.286604	0.942127
TCGA.AC.A5XS.01	Human	Pos	LumA	-0.342046	0.0572308	0.383885	0.250249	-0.0934301
TCGA.AQ.A1H2.01	Human	Pos	LumA	-0.71421	0.0934335	0.709685	0.283095	-1.35387
TCGA.AR.A1AO.01	Human	Neg	Basal	0.545294	-0.0607393	-0.360165	-0.625431	-0.0758399
TCGA.E2.A15H.01	Human	Pos	LumA	-0.170393	0.196106	0.223321	0.187342	0.367771
TCGA.B6.A0WZ.01	Human	Pos	LumA	-0.387456	0.173022	0.344585	0.239752	0.0175475
TCGA.GM.A2DD.01	Human	Neg	HER2	0.277986	0.372956	-0.374476	-0.307336	0.197031
TCGA.AR.A1AV.01	Human	Pos	LumA	-0.531926	-0.0133202	0.482548	0.3922	-0.736187
TCGA.C8.A12P.01	Human	Neg	HER2	0.307411	0.709895	-0.529142	0.0579461	0.784832
TCGA.AN.A0XN.01	Human	Pos	LumA	-0.196777	0.114432	0.118441	0.109166	-0.343589
TCGA.AN.A0AL.01	Human	Neg	Basal	0.612643	0.190134	-0.711835	-0.0490216	1.1335
TCGA.C8.A12X.01	Human	Pos	LumB	-0.298881	0.0446478	0.216609	0.345145	-0.192231
TCGA.AO.A03T.01	Human	Pos	Basal	0.0925866	-0.0838288	-0.0575988	-0.147761	0.651081
TCGA.GI.A2C9.01	Human	Neg	Basal	0.797284	-0.0934533	-0.539606	-0.418112	0.423617
TCGA.BH.A1FU.01	Human	Neg	HER2	0.182432	0.627683	-0.221825	-0.302238	0.318198
TCGA.E9.A226.01	Human	Pos	LumB	-0.298503	0.152824	0.148885	0.420616	0.254398
TCGA.A8.A095.01	Human	Pos	LumB	-0.000451164	-0.0361812	-0.0636271	0.354639	0.586215
TCGA.E2.A2P6.01	Human	Pos	LumA	-0.401345	0.13149	0.365465	0.265862	0.118376
TCGA.E2.A158.01	Human	Neg	Basal	0.568451	-0.0607205	-0.329759	-0.291256	-0.180313
TCGA.C8.A137.01	Human	Neg	HER2	0.145976	0.764715	-0.381171	0.130167	0.857105
TCGA.BH.A0DD.01	Human	Pos	LumB	0.0231582	0.238307	-0.172663	0.533158	1.16945
TCGA.A2.A259.01	Human	Pos	LumA	-0.396577	-0.321632	0.696242	-0.302935	-1.19882
TCGA.BH.A0RX.01	Human	Pos	Basal	0.779858	-0.114137	-0.675617	-0.188215	0.953134
TCGA.E9.A1RA.01	Human	Pos	LumA	-0.363408	-0.143424	0.506842	0.0434718	-0.471278
TCGA.EW.A1PA.01	Human	Pos	LumA	-0.20195	-0.293066	0.392804	0.164958	0.0812915
TCGA.A8.A07R.01	Human	Neg	Basal	0.83316	0.129248	-0.749085	-0.210925	1.22236
TCGA.C8.A8HQ.01	Human	Pos	LumB	0.0643219	0.371812	-0.242606	0.373637	0.964697
TCGA.E9.A24A.01	Human	Pos	LumA	-0.554636	-0.0503162	0.603876	0.221825	-0.58492
TCGA.BH.A204.01	Human	Pos	LumB	-0.135481	-0.110363	0.0489404	0.532523	0.377454
TCGA.A2.A0EN.01	Human	Pos	LumA	-0.540051	-0.0363767	0.676586	-0.117356	-1.01363
TCGA.B6.A40B.01	Human	Pos	LumA	-0.348669	0.0529604	0.414751	-0.00114545	-0.0900435
TCGA.A8.A094.01	Human	Pos	HER2	0.0579233	0.454803	-0.213357	0.297565	0.613506
TCGA.A2.A0D1.01	Human	Neg	HER2	0.0638831	0.576573	-0.163606	0.0419904	0.471374
TCGA.PL.A8LV.01	Human	Neg	Basal	0.69311	0.109835	-0.65944	-0.199835	0.877633
TCGA.AN.A0FD.01	Human	Pos	LumA	-0.368128	-0.158681	0.379959	0.12929	0.075003
TCGA.A7.A0CD.01	Human	Pos	LumA	-0.558243	0.140887	0.499859	0.186949	-0.342104
TCGA.A1.A0SD.01	Human	Pos	LumA	-0.465194	-0.102878	0.723198	-0.172697	-0.695731
TCGA.BH.A0BJ.01	Human	Pos	LumA	-0.4785	-0.126208	0.697607	-0.128683	-0.804062
TCGA.A8.A08J.01	Human	Pos	HER2	-0.229769	0.7572	0.0127527	0.25472	0.308089
TCGA.E2.A1IN.01	Human	Pos	LumA	-0.514575	0.000932691	0.539264	0.11712	-0.438654
TCGA.BH.A0BD.01	Human	Pos	Basal	0.280761	-0.120617	-0.287915	-0.0117189	0.705648
TCGA.BH.A18U.01	Human	Pos	HER2	-0.0013368	0.586724	-0.294781	0.482342	1.26625
TCGA.A1.A0SM.01	Human	Pos	HER2	-0.251208	0.667208	0.101299	0.192446	0.0819367
TCGA.A8.A09I.01	Human	Pos	HER2	-0.0386947	0.61782	-0.20911	0.607447	1.19713
TCGA.D8.A1JF.01	Human	Neg	HER2	-0.204337	0.510433	0.0526145	0.264269	-0.629263
TCGA.E9.A5UP.01	Human	Pos	LumA	-0.595469	0.105433	0.645517	0.171808	-1.77612
TCGA.E2.A1IH.01	Human	Pos	LumA	-0.355936	-0.0183988	0.3732	0.303981	-0.178255
TCGA.PE.A5DD.01	Human	Pos	LumA	-0.38926	-0.100035	0.370795	0.23806	-0.198411
TCGA.AO.A03N.01	Human	Pos	LumB	-0.144265	0.382282	-0.10251	0.397726	0.315065
TCGA.AR.A1AH.01	Human	Neg	Basal	0.843369	0.0243001	-0.73464	-0.214866	1.16476
TCGA.AO.A0JI.01	Human	Pos	LumA	-0.427203	-0.191691	0.587902	0.35392	-0.269023
TCGA.OL.A97C.01	Human	Pos	LumA	-0.040835	-0.169388	0.257947	-0.284233	-0.303864
TCGA.AR.A250.01	Human	Pos	HER2	-0.232259	0.552293	0.0688866	0.379033	0.480806
TCGA.BH.A0HQ.01	Human	Pos	LumA	-0.414697	-0.0150438	0.620054	-0.301978	-0.890248
TCGA.JL.A3YW.01	Human	Neg	HER2	0.299289	0.421042	-0.476571	-0.22542	0.158621
TCGA.AC.A3YI.01	Human	Pos	LumA	-0.245481	-0.0950445	0.524958	-0.476536	-1.66641
TCGA.C8.A12U.01	Human	Pos	LumB	0.0539178	0.12419	-0.195466	0.534473	1.1844
TCGA.AO.A0JL.01	Human	Neg	Basal	0.670163	0.0885711	-0.586047	-0.11162	1.2067
TCGA.AO.A0JF.01	Human	Pos	LumA	-0.544647	-0.11525	0.736893	-0.0153705	-0.898798
TCGA.EW.A1P6.01	Human	Pos	LumA	-0.467947	-0.0267422	0.496849	0.15321	-0.179695
TCGA.A2.A3XZ.01	Human	Neg	HER2	0.166862	0.603353	-0.224876	-0.142473	0.206447
TCGA.BH.A0C1.01	Human	Pos	LumA	-0.237643	-0.00565317	0.247152	0.230929	0.0585392
TCGA.BH.A0AV.01	Human	Neg	Basal	0.709628	0.128971	-0.657127	-0.251286	0.786746
TCGA.D8.A1JD.01	Human	Pos	LumB	-0.127127	0.157027	0.0291674	0.510729	0.526375
TCGA.A2.A4RW.01	Human	Pos	LumA	-0.329881	-0.0915108	0.528778	-0.18807	-0.800275
TCGA.AC.A2FO.01	Human	Pos	LumA	-0.526025	-0.18889	0.806735	-0.130699	-1.27192
TCGA.AR.A2LN.01	Human	Pos	LumA	-0.421657	-0.184698	0.688454	-0.360984	-2.55682
TCGA.E2.A1BD.01	Human	Pos	LumA	-0.398888	-0.154052	0.553284	0.103414	-0.265074
TCGA.S3.AA14.01	Human	Pos	HER2	-0.352129	0.484355	0.374458	-0.0988215	-0.207504
TCGA.A8.A07L.01	Human	Pos	LumB	-0.072036	0.0944563	-0.130647	0.700291	1.21718
TCGA.LL.A5YN.01	Human	Pos	LumA	-0.178477	0.187956	0.239813	0.0102586	-0.0744987
TCGA.AR.A24R.01	Human	Pos	LumB	-0.214989	-0.140126	0.250895	0.521197	0.238963
TCGA.BH.A0DH.01	Human	Pos	LumA	-0.48496	0.168409	0.540059	-0.00731864	-0.421701
TCGA.D8.A1XT.01	Human	Neg	HER2	0.0838167	0.726301	-0.308813	0.0619697	0.29714
TCGA.EW.A1IY.01	Human	Pos	LumB	-0.111252	-0.0412536	0.136452	0.296705	0.393535
TCGA.A7.A4SE.01	Human	Neg	Basal	0.732648	-0.0218132	-0.65337	-0.307323	1.04698
TCGA.A2.A1FW.01	Human	Pos	LumB	-0.268732	-0.0461386	0.209168	0.308412	0.409549
TCGA.E2.A155.01	Human	Pos	LumB	-0.218155	0.124132	0.162443	0.465742	0.492948
TCGA.B6.A3ZX.01	Human	Neg	Basal	0.782045	-0.221943	-0.511007	-0.451758	0.371028
TCGA.EW.A1PB.01	Human	Neg	Basal	0.745632	-0.0504663	-0.648776	-0.225875	1.08735
TCGA.A7.A425.01	Human	Pos	LumA	-0.285683	-0.251837	0.52044	-0.074885	-0.153351
TCGA.LL.A9Q3.01	Human	Pos	LumA	-0.464059	-0.0323646	0.587514	0.0293795	-0.920736
TCGA.AN.A0FJ.01	Human	Neg	Basal	0.74168	-0.0458628	-0.593299	-0.287612	0.981196
TCGA.AN.A03Y.01	Human	Pos	LumB	0.00516611	-0.148038	-0.0197721	0.333403	0.657365
TCGA.E2.A15M.01	Human	Pos	LumB	0.100425	-0.0112281	-0.135814	0.271552	0.610985
TCGA.OL.A66J.01	Human	Pos	LumA	-0.477019	-0.193027	0.725431	-0.0692768	-1.15612
TCGA.AN.A04D.01	Human	Neg	Basal	0.7613	0.0078798	-0.667576	-0.0920232	1.49425
TCGA.A8.A08I.01	Human	Pos	LumB	-0.0979359	-0.146525	0.124202	0.376149	0.491637
TCGA.B6.A40C.01	Human	Pos	HER2	-0.14128	0.337391	0.0212116	0.170883	0.254511
TCGA.A8.A08F.01	Human	Pos	LumB	0.0531509	0.0618092	-0.212974	0.48682	0.759868
TCGA.BH.A0B3.01	Human	Neg	Basal	0.788535	0.048333	-0.762541	-0.255883	1.51636
TCGA.AO.A12G.01	Human	Pos	LumA	-0.468385	0.0296031	0.603113	-0.0535295	-0.370559
TCGA.AQ.A04J.01	Human	Neg	Basal	0.852926	-0.156939	-0.645348	-0.387962	0.71017
TCGA.C8.A1HM.01	Human	Pos	LumB	0.131131	0.263458	-0.437349	0.553342	1.21083
TCGA.A2.A3XX.01	Human	Neg	Basal	0.797751	0.024894	-0.670662	-0.199356	1.06825
TCGA.EW.A1P1.01	Human	Pos	LumA	0.0559495	-0.188945	0.207079	-0.630941	-0.866922
TCGA.A2.A0YM.01	Human	Neg	Basal	0.838048	0.0171589	-0.748575	-0.257376	1.61675
TCGA.E9.A3X8.01	Human	Pos	LumA	-0.206317	-0.165856	0.416194	-0.176427	-0.326596
TCGA.A8.A08Z.01	Human	Pos	LumA	-0.316865	0.0028204	0.310723	0.103621	-0.436865
TCGA.D8.A27F.01	Human	Neg	Basal	0.815387	-0.101817	-0.66705	-0.292039	1.39213
TCGA.AN.A041.01	Human	Pos	LumA	-0.448342	0.215763	0.445054	0.340929	-0.501849
TCGA.AR.A0U3.01	Human	Pos	LumB	-0.188817	-0.0991735	0.233244	0.381011	0.702318
TCGA.A2.A0CL.01	Human	Pos	Basal	0.315842	0.188363	-0.4019	-0.097028	0.334365
TCGA.LL.A5YP.01	Human	Neg	Basal	0.76625	0.0843235	-0.721105	-0.237208	0.749973
TCGA.AC.A3EH.01	Human	Pos	LumA	-0.380839	0.220327	0.469489	-0.162182	-0.775717
TCGA.AN.A04C.01	Human	Neg	HER2	0.169274	0.58642	-0.301512	0.222215	0.814144
TCGA.E9.A1RC.01	Human	Pos	LumA	-0.307669	-0.0800714	0.353165	0.247072	-0.260822
TCGA.AC.A2FK.01	Human	Pos	LumA	-0.305401	-0.156955	0.598573	-0.482968	-2.70843
TCGA.D8.A1XB.01	Human	Pos	LumA	-0.419208	-0.14356	0.635006	-0.197714	-0.613495
TCGA.A2.A0D3.01	Human	Pos	LumA	-0.567772	-0.142507	0.791379	-0.0471267	-2.29236
TCGA.E2.A152.01	Human	Neg	HER2	-0.184355	0.789358	0.0300983	0.0374228	-0.0542538
TCGA.GM.A3NY.01	Human	Pos	LumA	-0.275594	-0.0922939	0.359615	-0.0224409	-0.115759
TCGA.AC.A2B8.01	Human	Pos	LumA	-0.475692	-0.13605	0.687443	-0.179732	-1.01175
TCGA.E2.A1B0.01	Human	Neg	HER2	0.385705	0.633352	-0.418358	-0.241591	0.633841
TCGA.BH.A1EU.01	Human	Pos	LumA	-0.410983	-0.409559	0.647358	-0.156203	-1.1238
TCGA.AR.A1AK.01	Human	Pos	LumA	-0.265177	-0.181938	0.494039	-0.0477167	-0.194689
TCGA.E9.A2JS.01	Human	Pos	LumB	0.0240972	0.0852368	-0.119672	0.377141	0.814556
TCGA.GM.A5PV.01	Human	Pos	LumA	-0.513513	-0.216022	0.771007	-0.202124	-1.30444
TCGA.AQ.A54O.01	Human	Pos	LumA	-0.34911	0.0174347	0.320692	0.318591	-0.479498
TCGA.AC.A6IX.01	Human	Pos	LumA	-0.392012	-0.11328	0.634871	-0.0768183	-0.53505
TCGA.C8.A1HK.01	Human	Neg	HER2	0.00599109	0.70243	-0.17639	0.143439	0.527611
TCGA.AN.A0FL.01	Human	Neg	Basal	0.505037	0.00403555	-0.333715	-0.40939	-0.0921083
TCGA.BH.A1FN.01	Human	Pos	Basal	0.325133	0.0660038	-0.531492	0.210394	0.88482
TCGA.A2.A25E.01	Human	Pos	LumB	-0.118556	-0.0614077	0.0864704	0.466698	0.597852
TCGA.A2.A0YC.01	Human	Pos	LumA	-0.515381	-0.0738026	0.563551	0.301733	-0.334693
TCGA.A8.A09V.01	Human	Pos	LumA	-0.475122	-0.0742056	0.598556	0.149497	-0.470559
TCGA.A2.A0CT.01	Human	Pos	LumB	-0.294043	0.303099	0.197348	0.320782	0.114226
TCGA.E9.A22E.01	Human	Pos	LumB	-0.18033	-0.093546	0.116241	0.418543	-0.0570801
TCGA.BH.A18Q.01	Human	Pos	Basal	0.77522	-0.222022	-0.538182	-0.354115	0.972781
TCGA.A2.A1FV.01	Human	Pos	LumA	-0.33431	-0.265844	0.585235	0.0230429	-0.502029
TCGA.AO.A03L.01	Human	Pos	HER2	-0.0690079	0.497677	-0.144283	0.230767	0.824706
TCGA.B6.A0WV.01	Human	Pos	LumB	-0.0925106	-0.175108	0.0907965	0.215762	0.383514
TCGA.AN.A0XW.01	Human	Pos	HER2	0.0243706	0.253405	-0.163325	0.240004	0.539704
TCGA.AC.A23G.01	Human	Pos	LumA	-0.20713	-0.315161	0.447726	-0.430644	-0.86663
TCGA.AC.A3QQ.01	Human	Pos	HER2	-0.184482	0.329072	0.18328	0.131571	0.26881
TCGA.EW.A1P8.01	Human	Neg	Basal	0.841186	-0.066954	-0.724556	-0.264277	1.108
TCGA.B6.A0I2.01	Human	Pos	Basal	0.635515	-0.170437	-0.496763	-0.223723	0.69876
TCGA.A2.A0CX.01	Human	Neg	HER2	0.167907	0.641932	-0.280491	0.0937831	0.329697
TCGA.B6.A0RI.01	Human	Pos	LumB	-0.151301	-0.0282496	0.0938894	0.201048	0.532426
TCGA.B6.A0WX.01	Human	Neg	Basal	0.688703	0.0103175	-0.474966	-0.520697	0.187187
TCGA.BH.A42U.01	Human	Pos	LumA	-0.26319	-0.194326	0.533296	-0.465421	-1.64956
TCGA.A8.A09G.01	Human	Neg	HER2	-0.0554636	0.674222	-0.0891229	0.194006	0.429938
TCGA.C8.A26W.01	Human	Pos	HER2	0.0919612	0.35413	-0.248745	0.282463	0.972484
TCGA.AO.A03M.01	Human	Pos	HER2	0.196086	0.217643	-0.200233	-0.0337999	0.511796
TCGA.E2.A1LB.01	Human	Neg	HER2	-0.247467	0.739747	0.0548641	0.194913	-0.331263
TCGA.BH.A0DX.01	Human	Pos	LumA	-0.350915	-0.137941	0.339679	0.155895	-0.0475224
TCGA.AC.A6NO.01	Human	Pos	LumA	-0.23013	-0.0730041	0.456996	-0.0569282	-0.10325
TCGA.EW.A1J5.01	Human	Pos	LumA	-0.352811	-0.03989	0.513682	0.083867	-0.0192796
TCGA.AN.A0XV.01	Human	Pos	LumA	-0.386408	-0.386633	0.547128	0.110173	-0.00293574
TCGA.BH.A1F5.01	Human	Pos	LumA	-0.539793	-0.0757211	0.631189	0.141341	-0.870172
TCGA.A8.A07I.01	Human	Pos	HER2	-0.181024	0.624688	-0.0565531	0.300269	0.620855
TCGA.C8.A12W.01	Human	Pos	HER2	0.00377212	0.420544	-0.232548	0.274669	0.446024
TCGA.AC.A8OQ.01	Human	Neg	Basal	0.799603	0.0451577	-0.671376	-0.325057	0.575963
TCGA.A7.A4SF.01	Human	Pos	HER2	-0.0595957	0.561595	-0.168679	0.288677	0.368752
TCGA.EW.A6SC.01	Human	Pos	LumA	-0.257443	-0.180684	0.358347	0.271145	0.258322
TCGA.AO.A1KR.01	Human	Neg	Basal	0.758939	0.0566159	-0.690032	-0.145222	1.35932
TCGA.EW.A1PD.01	Human	Pos	LumB	-0.186527	0.0623207	0.208944	0.315166	0.438945
TCGA.EW.A1PC.01	Human	Pos	LumB	0.249307	0.343878	-0.484025	0.405629	1.73358
TCGA.E2.A10B.01	Human	Pos	LumA	-0.390394	-0.256193	0.510255	0.307663	0.000712939
TCGA.AR.A0TQ.01	Human	Pos	HER2	-0.134567	0.584351	-0.00952784	0.35042	0.971973
TCGA.A2.A0EX.01	Human	Pos	LumA	-0.464624	-0.134946	0.709792	-0.258654	-1.42752
TCGA.E2.A14N.01	Human	Neg	Basal	0.827157	-0.0940335	-0.759201	-0.171273	1.64628
TCGA.5L.AAT0.01	Human	Pos	LumA	-0.431037	-0.0402707	0.584332	-0.283261	-1.14361
TCGA.AR.A1AN.01	Human	Pos	LumA	-0.375675	-0.12672	0.405749	0.128685	-0.48679
TCGA.D8.A1X5.01	Human	Pos	LumB	-0.533015	0.379285	0.391419	0.504639	-0.683348
TCGA.A2.A1G6.01	Human	Pos	LumA	-0.3786	-0.274381	0.690089	-0.385252	-2.65466
TCGA.A2.A04T.01	Human	Neg	Basal	0.853217	-0.0479565	-0.70291	-0.233361	1.37282
TCGA.B6.A0IJ.01	Human	Neg	Basal	0.755771	-0.0891615	-0.738972	-0.143782	1.61537
TCGA.AR.A256.01	Human	Neg	Basal	0.794083	-0.121771	-0.655575	-0.264358	1.49436
TCGA.A7.A3J1.01	Human	Pos	LumA	-0.480205	-0.118646	0.692151	-0.150416	-1.04089
TCGA.C8.A12O.01	Human	Pos	LumA	-0.108044	0.0253763	0.103347	0.0379756	-0.161288
TCGA.E9.A249.01	Human	Pos	LumB	-0.220892	-0.0392656	0.177336	0.403369	0.187767
TCGA.UL.AAZ6.01	Human	Pos	HER2	-0.205333	0.59634	0.053463	0.335051	0.507684
TCGA.A8.A08R.01	Human	Neg	Basal	0.759534	0.1526	-0.763579	-0.0862483	1.22965
TCGA.A2.A0T4.01	Human	Pos	LumA	-0.275431	-0.163557	0.353002	0.269381	0.313489
TCGA.BH.A0AZ.01	Human	Pos	LumA	-0.272286	-0.117991	0.422155	-0.205195	-0.648175
TCGA.AO.A03U.01	Human	Neg	Basal	0.258672	-0.152614	0.057241	-0.586035	-0.955862
TCGA.A2.A0CO.01	Human	Pos	LumA	-0.421917	-0.201543	0.685627	-0.327202	-1.81449
TCGA.D8.A1JE.01	Human	Pos	LumB	-0.387712	0.0906541	0.190698	0.52131	0.0793269
TCGA.BH.A0H0.01	Human	Pos	LumB	-0.114046	0.123582	-0.0237723	0.559436	0.559161
TCGA.AR.A5QP.01	Human	Pos	LumA	-0.228043	-0.207398	0.47898	-0.220243	-0.373488
TCGA.D8.A27R.01	Human	Pos	LumB	0.151964	0.219066	-0.332763	0.335931	0.52353
TCGA.C8.A278.01	Human	Neg	HER2	0.0879191	0.762071	-0.329705	0.22471	0.623721
TCGA.A7.A13G.01	Human	Pos	LumA	-0.587166	-0.0460934	0.723145	0.070868	-1.15684
TCGA.A8.A079.01	Human	Pos	LumB	0.114748	-0.0892183	-0.200328	0.337392	1.39958
TCGA.A2.A0EP.01	Human	Pos	LumA	-0.162456	-0.25901	0.249339	-0.231416	-0.444703
TCGA.A2.A0T0.01	Human	Neg	Basal	0.662531	0.00469154	-0.662608	-0.0732471	0.848258
TCGA.D8.A27I.01	Human	Pos	LumA	-0.301092	-0.373359	0.649176	-0.348482	-0.864728
TCGA.BH.A0EI.01	Human	Pos	LumA	-0.491259	-0.0282941	0.583826	0.040305	-0.656292
TCGA.E2.A15A.01	Human	Pos	LumB	-0.0822565	0.253176	-0.095643	0.469593	0.490067
TCGA.AC.A2FM.01	Human	Pos	LumA	-0.551341	-0.0109391	0.699763	0.273979	-0.295625
TCGA.BH.A1EY.01	Human	Pos	LumA	-0.455668	-0.0497823	0.5186	0.159927	-0.683543
TCGA.AN.A0FT.01	Human	Pos	HER2	-0.426836	0.499232	0.298614	0.347261	-0.564255
TCGA.E9.A1NF.01	Human	Pos	LumB	-0.299215	0.16076	0.0891911	0.423451	-0.0651095
TCGA.BH.A0B6.01	Human	Pos	LumA	-0.492948	0.000161439	0.634019	-0.0132251	-0.905161
TCGA.C8.A130.01	Human	Pos	Basal	0.308287	0.268203	-0.521277	0.28359	0.928276
TCGA.A2.A0ER.01	Human	Pos	LumA	-0.279579	-0.105874	0.307308	0.164488	0.315034
TCGA.A2.A0EQ.01	Human	Neg	HER2	0.302218	0.361869	-0.458945	0.13372	0.955128
TCGA.D8.A1XL.01	Human	Pos	LumB	-0.0185477	0.324875	-0.128235	0.441779	0.632677
TCGA.C8.A12N.01	Human	Pos	LumA	-0.62604	-0.0612246	0.703352	0.100778	-0.898607
TCGA.GM.A2DO.01	Human	Pos	LumB	-0.0775927	0.013299	0.0786185	0.310742	0.590269
TCGA.A8.A0AD.01	Human	Pos	LumA	-0.484586	0.111615	0.499832	0.145267	-0.488173
TCGA.Z7.A8R5.01	Human	Pos	LumA	-0.264601	-0.155277	0.55006	-0.449983	-1.42068
TCGA.A8.A07S.01	Human	Pos	LumB	-0.32541	-0.122667	0.358744	0.430714	0.246633
TCGA.BH.A0HI.01	Human	Pos	LumA	-0.621846	-0.144525	0.716845	0.209131	-0.737629
TCGA.AN.A0FV.01	Human	Neg	HER2	-0.0723789	0.759029	-0.0627523	0.029068	-0.0237668
TCGA.AC.A23E.01	Human	Pos	LumA	-0.516385	0.00281944	0.643808	-0.0359374	-0.682875
TCGA.AQ.A7U7.01	Human	Pos	LumA	-0.405744	-0.176768	0.589735	-0.10151	-0.592376
TCGA.C8.A26X.01	Human	Neg	HER2	0.247512	0.629079	-0.476304	-0.151307	0.167556
TCGA.D8.A1XJ.01	Human	Pos	HER2	-0.0332384	0.64178	-0.263824	0.297667	0.865964
TCGA.A8.A08X.01	Human	Neg	HER2	0.350968	0.580088	-0.485767	0.038621	0.862376
TCGA.B6.A1KN.01	Human	Pos	HER2	-0.098602	0.470797	0.0418177	0.330107	0.487726
TCGA.AR.A1AM.01	Human	Pos	LumA	-0.417439	-0.117456	0.691751	-0.367579	-1.70858
TCGA.A2.A4S0.01	Human	Pos	LumA	-0.555423	-0.323472	0.73442	0.00989845	-1.93396
TCGA.AO.A1KP.01	Human	Pos	LumB	-0.363758	-0.0440071	0.42062	0.435696	0.194559
TCGA.EW.A1OX.01	Human	Pos	LumA	-0.509335	-0.127589	0.572404	0.399655	-0.663127
TCGA.E9.A1NC.01	Human	Neg	Basal	0.708122	0.0473959	-0.534321	-0.382396	0.337943
TCGA.LL.A740.01	Human	Neg	HER2	-0.146522	0.516119	0.0956651	-0.107154	-0.566526
TCGA.BH.A0C3.01	Human	Pos	LumB	-0.107639	-0.062405	0.118859	0.287536	0.0742187
TCGA.BH.A0H9.01	Human	Pos	LumA	-0.158126	-0.375555	0.297635	0.228477	0.031262
TCGA.D8.A1X8.01	Human	Pos	LumA	-0.466563	-0.314165	0.717722	0.0980416	-0.232775
TCGA.E9.A22A.01	Human	Pos	LumB	0.171582	0.0820732	-0.297548	0.294687	0.560847
TCGA.AR.A1AI.01	Human	Neg	Basal	0.753178	-0.0157717	-0.654698	-0.145022	1.03658
TCGA.AC.A2BK.01	Human	Neg	Basal	0.697473	0.149334	-0.713356	-0.0978335	1.27152
TCGA.A7.A13H.01	Human	Pos	LumA	-0.477598	-0.189037	0.773115	-0.261695	-1.30825
TCGA.LL.A6FQ.01	Human	Pos	LumA	-0.413833	0.112792	0.412722	0.114936	-0.190741
TCGA.C8.A1HO.01	Human	Pos	LumB	-0.253513	-0.103621	0.206986	0.35923	0.0873776
TCGA.D8.A1XO.01	Human	Pos	LumA	-0.570902	-0.0373519	0.709631	0.054077	-0.90997
TCGA.E2.A1LE.01	Human	Neg	HER2	0.0433614	0.804335	-0.209409	-0.0051181	0.290934
TCGA.E2.A15J.01	Human	Pos	LumA	-0.411362	0.0262485	0.48797	0.299893	-0.419868
TCGA.A7.A0DB.01	Human	Pos	LumA	-0.434917	-0.168108	0.661413	-0.0329042	-0.415264
TCGA.BH.A1FE.01	Human	Pos	HER2	0.0657023	0.0932408	0.0359643	-0.0500799	0.230604
TCGA.D8.A27G.01	Human	Pos	HER2	-0.372274	0.436797	0.224578	0.281983	-0.106029
TCGA.BH.A42T.01	Human	Pos	LumB	0.0562952	0.192571	-0.251384	0.464244	1.0145
TCGA.AN.A0FY.01	Human	Pos	LumB	-0.0188962	0.0507599	-0.165289	0.255357	0.742201
TCGA.B6.A0X5.01	Human	Pos	LumB	-0.156106	0.228065	-0.0804381	0.482074	1.12813
TCGA.A2.A0YK.01	Human	Pos	LumA	-0.216491	-0.318307	0.518997	-0.515876	-0.915193
TCGA.A7.A0CG.01	Human	Pos	LumA	-0.22047	-0.163418	0.365669	-0.146214	-0.0913133
TCGA.AN.A0FW.01	Human	Pos	LumB	-0.226665	-0.393085	0.271758	0.272316	0.417074
TCGA.D8.A27P.01	Human	Pos	LumA	-0.412232	-0.0829715	0.675686	-0.315814	-0.967059
TCGA.BH.A0DS.01	Human	Pos	LumA	-0.579123	0.0519694	0.68655	0.114982	-0.920428
TCGA.E2.A1L6.01	Human	Pos	LumA	-0.338065	-0.29267	0.60838	-0.108036	-0.297604
TCGA.BH.A0DG.01	Human	Pos	LumA	-0.284223	0.0539357	0.360757	0.0549475	-0.083449
TCGA.A2.A0CP.01	Human	Pos	LumA	-0.381846	-0.204027	0.642317	-0.416242	-1.99336
TCGA.BH.A5IZ.01	Human	Pos	Basal	0.605685	-0.160524	-0.467654	-0.0845665	1.22946
TCGA.A8.A09W.01	Human	Pos	LumB	-0.00994767	0.27437	-0.256414	0.556855	1.2934
TCGA.E2.A107.01	Human	Pos	LumB	-0.0878086	0.201011	0.107378	0.403356	0.564204
TCGA.AR.A252.01	Human	Pos	LumA	-0.205352	-0.465475	0.472324	-0.0456676	-0.437617
TCGA.C8.A12Z.01	Human	Neg	HER2	0.0637409	0.771641	-0.289526	0.152963	0.498467
TCGA.BH.A202.01	Human	Pos	HER2	0.0928662	0.499152	-0.361435	0.41955	0.884394
TCGA.AO.A1KT.01	Human	Pos	HER2	-0.0191319	0.283219	-0.14087	0.275402	0.510293
TCGA.D8.A1XW.01	Human	Neg	Basal	0.514209	-0.215384	-0.110571	-0.537976	-0.474493
TCGA.D8.A1JU.01	Human	Pos	LumA	-0.5694	-0.127032	0.779761	-0.243035	-2.51766
TCGA.E9.A1N5.01	Human	Pos	LumA	-0.247612	-0.0947656	0.219503	0.173613	0.0914887
TCGA.A2.A4S1.01	Human	Neg	Basal	0.442654	-0.217711	-0.392454	-0.0529722	-0.69857
TCGA.E2.A153.01	Human	Pos	LumA	-0.52913	0.0403428	0.600474	-0.023636	-1.1055
TCGA.A2.A0YG.01	Human	Pos	HER2	0.083551	0.552093	-0.233198	0.332625	0.902007
TCGA.BH.A0B7.01	Human	Neg	HER2	0.056985	0.719805	-0.0952794	-0.106382	0.0828595
TCGA.D8.A1X6.01	Human	Pos	LumB	-0.359598	0.00306027	0.307399	0.351748	0.135906
TCGA.BH.A0BL.01	Human	Neg	Basal	0.799121	-0.032817	-0.646413	-0.250489	0.733474
TCGA.BH.A0DO.01	Human	Pos	LumA	-0.423832	-0.26872	0.737484	-0.297833	-1.96388
TCGA.A2.A04Q.01	Human	Neg	Basal	0.806521	-0.0671592	-0.705993	-0.347605	0.749622
TCGA.E9.A1NI.01	Human	Pos	LumB	-0.249613	0.0597819	0.127411	0.619688	0.47984
TCGA.BH.A0HY.01	Human	Pos	HER2	-0.12325	0.623884	-0.0601635	0.27355	0.42591
TCGA.AR.A24T.01	Human	Pos	LumA	-0.530723	-0.118604	0.74844	-0.0907599	-1.60732
TCGA.AO.A0JA.01	Human	Pos	LumB	-0.162275	-0.0754542	0.224631	0.2252	0.0959411
TCGA.D8.A1XZ.01	Human	Pos	LumB	-0.192575	0.129936	-0.0293298	0.329953	0.286814
TCGA.C8.A8HP.01	Human	Neg	HER2	0.162581	0.780771	-0.327431	-0.0477269	0.36669
TCGA.E9.A5FL.01	Human	Pos	Basal	0.515557	0.0448973	-0.59363	-0.198162	0.949595
TCGA.E2.A15F.01	Human	Pos	LumA	-0.116433	-0.318457	0.306811	-0.0405632	-0.0968329
TCGA.A2.A3XT.01	Human	Pos	Basal	0.754946	-0.153344	-0.688203	-0.0367273	1.07901
TCGA.B6.A0X7.01	Human	Pos	LumA	-0.510213	-0.146721	0.737269	-0.213891	-1.14566
TCGA.3C.AALJ.01	Human	Pos	LumB	-0.0945759	0.183182	-0.104523	0.534016	0.499776
TCGA.B6.A0X1.01	Human	Pos	Basal	0.721093	0.00100535	-0.660866	-0.0489807	1.37086
CMT.002.tumor	Canine	Pos	Basal	0.218197	0.194292	-0.227524	0.0914129	0.408201
CMT.003.tumor	Canine	Neg	Basal	0.634806	0.105862	-0.622323	-0.00696894	1.54233
CMT.008.tumor	Canine	Pos	LumA	-0.403214	0.153737	0.369387	-0.127237	-0.721543
CMT.009.tumor	Canine	Neg	LumB	0.212756	0.047853	-0.393794	0.402003	0.963151
CMT.013.tumor	Canine	Pos	Basal	0.461459	-0.0415428	-0.448458	0.0498212	1.04325
CMT.017.tumor	Canine	Pos	Basal	0.137774	0.062672	-0.138343	-0.0183314	0.67681
CMT.021.tumor	Canine	Pos	Basal	0.250399	-0.394091	0.0694501	0.0019739	-0.287794
CMT.031.tumor	Canine	Neg	LumA	-0.115301	-0.249574	0.447903	-0.411535	-1.2464
CMT.051.tumor	Canine	Neg	Basal	0.402066	0.343081	-0.34563	-0.15455	0.510171
CMT.053.tumor	Canine	Pos	HER2	-0.040714	0.315769	-0.0828902	0.117744	0.692738
CMT.057.tumor	Canine	Pos	LumA	-0.145763	0.0134483	0.154762	-0.26772	-0.786581
CMT.060.tumor	Canine	Pos	HER2	-0.177676	0.398763	-0.0167825	0.0752859	0.399211
CMT.063.tumor	Canine	Neg	Basal	0.706231	-0.169799	-0.627445	-0.0586968	1.10201
CMT.070.tumor	Canine	Pos	LumB	0.145459	0.0340537	-0.332157	0.38708	1.04709
CMT.072.tumor	Canine	Pos	Basal	0.134777	-0.30913	0.0672913	-0.131542	-0.00660932
CMT.074.tumor	Canine	Pos	LumA	-0.327949	0.00669019	0.481253	-0.202905	-0.724331
CMT.077.tumor	Canine	Neg	Basal	0.587442	0.189305	-0.609226	0.0231145	1.12448
CMT.091.tumor	Canine	Pos	LumA	-0.427813	0.135059	0.522429	-0.191511	-0.918532
CMT.092.tumor	Canine	Neg	Basal	0.374168	0.0561189	-0.161527	0.0393036	0.366744
CMT.096.tumor	Canine	Pos	HER2	0.166855	0.222191	-0.188169	0.159163	0.977923
CMT.097.tumor	Canine	Pos	LumA	-0.537383	-0.144925	0.699294	-0.0646221	-1.02337
CMT.099.tumor	Canine	Pos	LumA	-0.53773	-0.0249301	0.659456	0.0408764	-0.35896
CMT.100.tumor	Canine	Pos	LumA	-0.303736	-0.166734	0.470126	0.0943083	-0.511826
CMT.102.tumor	Canine	Neg	LumA	-0.307256	-0.181533	0.548845	-0.13399	-1.34124
CMT.103.tumor	Canine	Pos	LumA	-0.526981	-0.10002	0.641583	0.0888696	-0.561359
CMT.105.tumor	Canine	Neg	Basal	0.502854	0.295183	-0.676195	0.116323	2.13303
CMT.106.tumor	Canine	Pos	LumB	-0.173485	0.24653	0.0511525	0.389133	0.875745
CMT.107.tumor	Canine	Pos	LumA	-0.472892	-0.212955	0.681823	-0.160179	-0.989168
CMT.109.tumor	Canine	Neg	LumB	-0.00283461	0.0566803	-0.172298	0.361092	-0.0488568
CMT.111.tumor	Canine	Pos	HER2	0.0313453	0.293931	0.0163505	-0.245609	-0.21964
CMT.112.tumor	Canine	Pos	Basal	0.34593	-0.0402429	-0.455466	0.312612	2.1921
CMT.118.tumor	Canine	Neg	Basal	0.62229	-0.0764269	-0.57007	0.0254153	1.48947
CMT.121.tumor	Canine	Neg	LumA	-0.25864	-0.00958288	0.466823	-0.296981	-0.854801
CMT.124.tumor	Canine	Pos	LumA	-0.514862	-0.157235	0.702534	-0.0785015	-0.835021
CMT.128.tumor	Canine	Pos	LumA	-0.495635	-0.156601	0.661157	-0.0465706	-0.602642
CMT.129.tumor	Canine	Neg	Basal	0.295007	-0.0273116	-0.34863	0.112275	0.618196
CMT.136.tumor	Canine	Pos	LumA	-0.571224	-0.0556904	0.741247	0.0223174	-0.918445
CMT.142.tumor	Canine	Pos	Basal	0.432051	-0.0634481	-0.525136	0.269609	1.37275
CMT.147.tumor	Canine	Pos	LumA	-0.24216	-0.0835555	0.476092	-0.222301	-0.938763
CMT.148.tumor	Canine	Neg	Basal	0.445611	0.252391	-0.439263	-0.0993275	0.915296
CMT.149.tumor	Canine	Pos	LumA	-0.415351	0.00530091	0.417022	0.254087	0.118233
CMT.153.tumor	Canine	Neg	Basal	0.367555	0.125836	-0.49068	0.363504	0.957609
CMT.156.tumor	Canine	Neg	HER2	-0.15906	0.308873	0.0178061	0.225381	-0.158445
CMT.157.tumor	Canine	Pos	LumA	-0.359228	0.0726507	0.497277	0.0161028	-0.569395
CMT.158.tumor	Canine	Pos	LumA	-0.538669	0.0671697	0.609362	0.131582	-0.130776
CMT.159.tumor	Canine	Neg	HER2	0.176915	0.190188	-0.0273541	-0.359271	-0.396313
CMT.162.tumor	Canine	Pos	Basal	0.498569	0.128305	-0.622699	0.0894886	1.40893
CMT.169.tumor	Canine	Pos	HER2	0.101595	0.252817	-0.090169	-0.312177	-0.206764
CMT.173.tumor	Canine	Pos	LumA	-0.536308	0.0930268	0.64452	-0.0177287	-0.919844
CMT.183.tumor	Canine	Neg	Basal	0.647427	0.127574	-0.553061	0.023348	1.19697
CMT.184.tumor	Canine	Pos	LumA	-0.526126	-0.201504	0.693272	-0.101512	-1.013
CMT.187.tumor	Canine	Pos	LumA	-0.622602	0.0644897	0.644022	0.0985423	-0.348128
CMT.188.tumor	Canine	Pos	LumA	-0.375903	0.109905	0.443927	-0.193625	-0.482908
CMT.190.tumor	Canine	Pos	LumA	-0.683633	0.0710135	0.714186	0.211937	-0.224421
CMT.193.tumor	Canine	Neg	Basal	0.504257	0.307621	-0.596912	0.159391	1.27116
CMT.197.tumor	Canine	Pos	LumA	-0.556403	-0.0143323	0.707278	-0.051065	-0.832201
CMT.201.tumor	Canine	Neg	Basal	0.633276	0.104135	-0.487102	0.0217223	0.960594
CMT.203.tumor	Canine	Pos	LumA	-0.621465	-0.0289336	0.730047	0.0460953	-0.702404
CMT.206.tumor	Canine	Pos	LumA	-0.221742	0.256315	0.337816	0.102894	-0.307887
CMT.207.tumor	Canine	Pos	LumA	-0.561649	-0.187069	0.741746	-0.0626172	-1.312
CMT.210.tumor	Canine	Neg	Basal	0.548549	-0.190946	-0.359746	-0.483173	0.102244
CMT.215.tumor	Canine	Pos	LumA	-0.573646	-0.160456	0.713221	0.131808	-0.78213
CMT.217.tumor	Canine	Neg	Basal	0.629868	-0.0185152	-0.605967	0.0343536	1.09206
CMT.227.tumor	Canine	Pos	LumA	-0.478815	-0.28072	0.653074	0.0305203	-0.518158
CMT.231.tumor	Canine	Pos	LumA	-0.521559	-0.050402	0.57732	0.293657	-0.5553
CMT.232.tumor	Canine	Pos	LumA	-0.659038	0.0055251	0.748338	0.0296357	-1.32528
CMT.233.tumor	Canine	Pos	HER2	-0.199919	0.254142	0.165064	0.121552	0.63233
CMT.234.tumor	Canine	Pos	LumB	0.141958	0.104532	-0.134573	0.210383	0.606179
CMT.241.tumor	Canine	Pos	LumA	-0.35488	0.0850206	0.507729	-0.364363	-0.844909
CMT.242.tumor	Canine	Pos	LumA	-0.554109	-0.0106271	0.685015	-0.0937161	-0.747049
CMT.245.tumor	Canine	Pos	HER2	0.280726	0.358172	-0.366633	-0.0989891	0.77175
CMT.247.tumor	Canine	Neg	Basal	0.57443	0.13654	-0.480131	0.0207724	1.54598
CMT.250.tumor	Canine	Pos	LumA	-0.184734	-0.178911	0.43429	-0.0026367	-0.164018
CMT.252.tumor	Canine	Neg	Basal	0.444425	0.29582	-0.493706	-0.0340812	1.13719
CMT.257.tumor	Canine	Pos	LumA	-0.422356	0.153426	0.438536	0.0912072	-1.29748
CMT.259.tumor	Canine	Pos	LumA	-0.518022	-0.104702	0.660108	-0.109191	-1.41157
CMT.262.tumor	Canine	Neg	Basal	0.434368	0.203264	-0.491787	0.26457	1.40594
CMT.263.tumor	Canine	Pos	LumB	0.0736241	0.151992	-0.226963	0.214901	0.945556
CMT.271.tumor	Canine	Pos	LumA	-0.228671	0.00363292	0.349491	-0.0241078	0.1618
CMT.272.tumor	Canine	Pos	HER2	-0.0346333	0.21872	0.0530494	-0.0301549	0.586094
CMT.278.tumor	Canine	Pos	LumA	-0.346008	-0.275	0.587571	0.0547365	-0.203243
CMT.290.tumor	Canine	Neg	LumB	0.22654	-0.000241239	-0.349128	0.401854	0.399074
CMT.292.tumor	Canine	Pos	LumA	-0.445544	0.154884	0.571722	0.0669292	-0.365473
CMT.301.tumor	Canine	Pos	LumA	-0.485272	-0.157098	0.648647	0.13646	-0.780939
CMT.306.tumor	Canine	Pos	HER2	0.101455	0.193704	-0.0505107	0.0501463	0.826772
CMT.307.tumor	Canine	Pos	LumA	0.0461788	0.0500483	0.187659	0.076487	0.154718
CMT.308.tumor	Canine	Pos	LumA	-0.332994	-0.186947	0.601486	-0.120786	-0.664381
CMT.317.tumor	Canine	Pos	LumA	-0.577791	-0.0790931	0.763951	-0.147957	-1.02296
CMT.318.tumor	Canine	Neg	Basal	0.297593	0.188952	-0.385372	0.133175	0.43751
CMT.321.tumor	Canine	Pos	LumA	-0.159103	-0.00497746	0.321377	0.0756985	0.140981
CMT.332.tumor	Canine	Neg	LumB	0.266094	0.114952	-0.413217	0.313806	0.89254
CMT.336.tumor	Canine	Pos	LumA	-0.185755	0.0211344	0.33382	0.00371465	-0.0271355
CMT.340.tumor	Canine	Pos	Basal	0.365068	0.126811	-0.50648	0.270257	1.35397
CMT.344.tumor	Canine	Pos	LumA	-0.108285	-0.279053	0.40039	-0.153431	-0.0616381
CMT.346.tumor	Canine	Pos	LumA	-0.212432	0.0954677	0.159038	-0.0266211	0.417553
CMT.348.tumor	Canine	Pos	LumA	-0.385727	-0.22152	0.643068	-0.0835493	-0.605076
CMT.351.tumor	Canine	Pos	HER2	-0.00381351	0.274125	0.075895	0.0288742	0.35015
CMT.354.tumor	Canine	Pos	LumA	-0.37952	0.003625	0.491368	0.0314937	-0.407129
CMT.355.tumor	Canine	Neg	Basal	0.459302	0.168497	-0.538323	0.124134	1.05977
CMT.360.tumor	Canine	Pos	HER2	-0.0473638	0.073695	-0.0144867	0.0637988	0.818207
CMT.365.tumor	Canine	Pos	LumA	-0.584652	0.0161164	0.710175	0.0608508	-0.614909
CMT.374.tumor	Canine	Pos	Basal	0.326369	0.298038	-0.421934	-0.0127814	0.541604
CMT.377.tumor	Canine	Pos	LumA	-0.413913	-0.305172	0.662463	0.0756258	-0.641859
CMT.381.tumor	Canine	Pos	LumA	-0.431303	-0.187619	0.665255	-0.12701	-0.965174
CMT.392.tumor	Canine	Pos	LumA	-0.427302	-0.0672889	0.598545	-0.155527	-1.26331
CMT.400.tumor	Canine	Pos	LumA	-0.0318767	0.0794146	0.288081	-0.267164	-0.416391
CMT.402.tumor	Canine	Pos	LumA	-0.615053	0.17619	0.564031	0.300562	-0.828506
CMT.407.tumor	Canine	Pos	LumA	-0.101613	0.0274293	0.151212	0.139182	0.941946
CMT.414.tumor	Canine	Pos	LumA	-0.0142731	-0.128566	0.272659	-0.1797	0.0104927
CMT.417.tumor	Canine	Pos	LumA	-0.234047	-0.0822803	0.2155	0.212187	0.507906
CMT.435.tumor	Canine	Pos	LumA	-0.311067	-0.145465	0.579101	-0.108597	-0.746178
CMT.436.tumor	Canine	Pos	LumA	-0.390721	0.0511542	0.44237	0.114681	0.0136447
CMT.439.tumor	Canine	Neg	Basal	0.430009	0.215093	-0.557598	0.209249	1.91595
CMT.440.tumor	Canine	Pos	LumA	-0.143959	-0.321842	0.451552	-0.044546	-0.146294
CMT.442.tumor	Canine	Pos	LumA	-0.454964	0.0348495	0.637438	-0.15009	-0.519557
CMT.452.tumor	Canine	Pos	LumA	-0.160707	-0.142939	0.367817	-0.0638369	0.126267
CMT.456.tumor	Canine	Pos	LumA	-0.639558	-0.143734	0.793201	0.000784364	-0.853854
CMT.458.tumor	Canine	Pos	LumA	-0.385654	0.10362	0.450094	-0.0851034	-0.381353
CMT.459.tumor	Canine	Pos	LumA	-0.292939	-0.245125	0.52001	-0.129735	-1.73794
CMT.471.tumor	Canine	Pos	Basal	0.0937287	-0.0216401	-0.00674482	-0.37802	-0.0791984
CMT.476.tumor	Canine	Pos	LumA	-0.238974	-0.109574	0.310871	0.265732	-0.462956
CMT.480.tumor	Canine	Pos	LumA	-0.463875	0.0365321	0.636648	-0.18608	-0.788992
CMT.493.tumor	Canine	Neg	Basal	0.622339	-0.0483751	-0.433229	-0.0166057	0.680867
CMT.495.tumor	Canine	Neg	Basal	0.49977	0.249013	-0.609512	0.180604	2.53362
CMT.496.tumor	Canine	Neg	Basal	0.521875	0.282486	-0.555306	0.119438	1.9839
CMT.505.tumor	Canine	Pos	LumA	-0.425192	-0.178216	0.627602	-0.254709	-1.09755
CMT.522.tumor	Canine	Pos	LumA	-0.601744	0.186452	0.546681	0.137025	-0.182836
CMT.523.tumor	Canine	Pos	LumA	-0.398281	-0.153283	0.594359	-0.0624956	-1.00775
CMT.538.tumor	Canine	Neg	Basal	0.620989	-0.282059	-0.450697	0.0290954	0.913227
CMT.577.tumor	Canine	Pos	LumA	-0.267121	0.120948	0.416042	0.0176707	-0.241655
CMT.581.tumor	Canine	Pos	Basal	0.37344	0.297396	-0.570175	0.15344	1.68879
CMT.586.tumor	Canine	Neg	Basal	0.596413	-0.0286804	-0.555399	-0.142094	0.515797
CMT.603.tumor	Canine	Pos	LumA	-0.202341	0.143853	0.228272	-0.161894	-0.401121
CMT.606.tumor	Canine	Pos	LumA	0.0828583	-0.283443	0.20216	-0.139665	0.126957
CMT.613.tumor	Canine	Pos	LumA	-0.101776	-0.347089	0.236337	-0.141703	-1.0368
CMT.632.tumor	Canine	Neg	Basal	0.411257	0.185622	-0.225941	-0.0126573	1.05429
CMT.634.tumor	Canine	Pos	LumA	-0.280428	0.177411	0.334184	-0.0787101	-0.592455
CMT.644.tumor	Canine	Neg	Basal	0.566719	0.185334	-0.628218	0.101481	1.38747
CMT.651.tumor	Canine	Pos	LumA	-0.317944	0.151924	0.436001	-0.0939559	-0.544124
CMT.659.tumor	Canine	Pos	Basal	0.341644	0.0510955	-0.184661	0.141719	0.603273
CMT.660.tumor	Canine	Pos	LumA	-0.206946	0.0375334	0.292803	-0.146466	0.00641007
CMT.667.tumor	Canine	Pos	LumA	-0.189783	-0.117261	0.181404	0.154892	0.329647
CMT.678.tumor	Canine	Pos	LumA	-0.210923	0.116473	0.306637	-0.290715	-0.176539
CMT.685.tumor	Canine	Pos	LumA	-0.416402	0.00102835	0.569219	-0.17658	-1.10201
CMT.686.tumor	Canine	Pos	HER2	0.0944465	0.241764	-0.186823	-0.124574	-0.596793
CMT.688.tumor	Canine	Pos	LumA	-0.506506	-0.103108	0.721402	-0.149833	-1.18984
CMT.695.tumor	Canine	Neg	LumB	0.131908	-0.0775639	-0.202151	0.381549	-0.265729
CMT.719.tumor	Canine	Pos	LumA	-0.486251	0.122056	0.563498	0.0524666	-0.530613
CMT.724.tumor	Canine	Pos	LumA	-0.480008	-0.0933297	0.641392	-0.153751	-0.398959
CMT.725.tumor	Canine	Pos	LumA	-0.54263	0.0089174	0.627927	-0.178187	-0.495839
CMT.730.tumor	Canine	Pos	LumA	-0.30966	0.253475	0.383645	-0.166074	-0.584326
CMT.743.tumor	Canine	Neg	Basal	0.367802	0.300908	-0.350118	0.0978399	1.10996
CMT.755.tumor	Canine	Pos	LumA	-0.493497	-0.0433753	0.655744	-0.192406	-1.71933
CMT.756.tumor	Canine	Pos	LumA	-0.115531	-0.507379	0.3253	-0.136161	-1.51888
CMT.771.tumor	Canine	Pos	LumA	-0.413295	0.317254	0.35493	0.00419642	-0.471365
CMT.776.tumor	Canine	Pos	LumA	-0.538523	0.0869466	0.669712	-0.0220737	-0.466244
CMT.785.tumor	Canine	Pos	LumA	-0.452457	-0.0474202	0.653498	-0.154558	-0.843125
