# Supplementary material for: Comparative analysis of the molecular subtype landscape in canine and human mammary gland tumors
Source: J Mammary Gland Biol Neoplasia. 2022 Aug 6;27(2):171–83. doi: 10.1007/s10911-022-09523-9 (PMC9433360; doi:10.1007/s10911-022-09523-9)
Supplement: Supplementary file 13 — Supplementary file13 (XLSX 15 KB) [file 10911_2022_9523_MOESM13_ESM.xlsx]

## Sheet: PAM50 genes present in data
Gene Name	Gene ID
BCL2	ENSCAFG00000000068
ESR1	ENSCAFG00000000430
CCNE1	ENSCAFG00000007614
TMEM45B	ENSCAFG00000010219
CDH3	ENSCAFG00000020303
FGFR4	ENSCAFG00000016518
UBE2T	ENSCAFG00000010509
CENPF	ENSCAFG00000012593
EXO1	ENSCAFG00000015758
SLC39A6	ENSCAFG00000017854
TYMS	ENSCAFG00000018341
NDC80	ENSCAFG00000018395
BAG1	ENSCAFG00000001844
MELK	ENSCAFG00000002334
FOXA1	ENSCAFG00000013743
MDM2	ENSCAFG00000000418
RRM2	ENSCAFG00000003409
ORC6	ENSCAFG00000003683
KIF2C	ENSCAFG00000004770
CDC20	ENSCAFG00000005259
MYC	ENSCAFG00000001086
MAPT	ENSCAFG00000013670
KRT14	ENSCAFG00000031250
CDC6	ENSCAFG00000016106
GRB7	ENSCAFG00000016328
ERBB2	ENSCAFG00000016351
ANLN	ENSCAFG00000003243
ACTR3B	ENSCAFG00000004971
SFRP1	ENSCAFG00000005737
EGFR	ENSCAFG00000003465
BLVRA	ENSCAFG00000003476
MLPH	ENSCAFG00000012236
PGR	ENSCAFG00000003978
MYBL2	ENSCAFG00000009336
UBE2C	ENSCAFG00000009745
GPR160	ENSCAFG00000014774
CEP55	ENSCAFG00000007881
MKI67	ENSCAFG00000013255
MMP11	ENSCAFG00000014117
NUF2	ENSCAFG00000013259
CCNB1	ENSCAFG00000007705
KRT5	ENSCAFG00000007251
PHGDH	ENSCAFG00000030875
PTTG1	ENSCAFG00000017264

## Sheet: PAM50 centroids 44 genes
Gene Name	Basal	Her2	LumA	LumB
BCL2	-0.11876	-0.157914	0.287487	-0.441339
ESR1	-2.74651	-1.51311	2.16141	1.6059
CCNE1	0.560271	0.0668722	-0.430291	-0.0166614
TMEM45B	-1.10946	1.33064	0.446242	0.375688
CDH3	0.508362	0.21089	-0.513649	-1.41913
FGFR4	-0.271238	0.821778	0.170812	-0.247036
UBE2T	0.389909	0.284537	-0.539259	0.738952
CENPF	0.482976	-0.0292662	-0.54374	0.278229
EXO1	0.42809	0.0492972	-0.567475	0.141241
SLC39A6	-1.05113	-0.695736	2.06146	1.6533
TYMS	0.449801	0.0529449	-0.644602	0.492607
NDC80	0.600356	0.0425468	-0.588221	0.386707
BAG1	-0.574507	-0.476073	0.758221	-0.405459
MELK	0.523034	0.198013	-0.582088	0.447935
FOXA1	-2.62695	0.0228272	1.01746	0.360758
MDM2	-0.251366	-0.106729	0.141957	-0.133779
RRM2	0.156205	0.682725	-0.95076	0.350664
ORC6	0.216305	0.204402	-0.352221	0.110628
KIF2C	0.203573	-0.165102	-0.505395	-0.182891
CDC20	0.399695	0.00835552	-0.469044	-0.0704125
MYC	0.178764	-1.04683	-0.0908308	0.0152644
MAPT	-0.425829	-0.357507	0.700623	-0.190341
KRT14	0.0968267	-0.443646	0.368376	-0.639447
CDC6	0.159418	0.589007	-0.612824	0.510896
GRB7	-0.276129	1.03066	0.041569	0.0877509
ERBB2	-0.808354	1.75984	0.608191	0.159652
ANLN	0.537372	0.266932	-0.579246	0.0988042
ACTR3B	0.718332	-0.481666	0.00998107	-0.190551
SFRP1	0.987988	-1.0482	0.131566	-1.72046
EGFR	-0.0304168	-0.0963826	0.00916296	-0.412401
BLVRA	-0.642678	0.335336	0.042042	0.691205
MLPH	-0.339972	-0.195229	0.339304	-0.45615
PGR	-0.429133	-0.27941	0.445785	-0.44884
MYBL2	0.389893	0.205264	-0.84357	0.467282
UBE2C	0.218534	0.0610806	-0.519818	0.292799
GPR160	-1.05497	0.583195	0.68549	0.714408
CEP55	0.567749	0.276381	-0.746722	0.460016
MKI67	0.476537	0.0656624	-0.501872	-0.145218
MMP11	-0.556038	0.506759	-0.00625509	0.334199
NUF2	0.4724	-0.0238192	-0.712521	0.589627
CCNB1	0.191208	0.135477	-0.491662	0.503176
KRT5	0.50664	-0.428262	0.21532	-0.911607
PHGDH	0.634519	-0.186626	-0.398682	-1.03014
PTTG1	0.264132	0.0558099	-0.634468	0.249725
