# Supplementary material for: Comparative analysis of the molecular subtype landscape in canine and human mammary gland tumors
Source: J Mammary Gland Biol Neoplasia. 2022 Aug 6;27(2):171–83. doi: 10.1007/s10911-022-09523-9 (PMC9433360; doi:10.1007/s10911-022-09523-9)
Supplement: Supplementary file 14 — Supplementary file14 (XLSX 962 KB) [file 10911_2022_9523_MOESM14_ESM.xlsx]

## Sheet: ssGSEA scores CMGT & TCGA
SampleID	Species	Subtype	TNFA_SIGNALING_VIA_NFKB	HYPOXIA	CHOLESTEROL_HOMEOSTASIS	MITOTIC_SPINDLE	WNT_BETA_CATENIN_SIGNALING	TGF_BETA_SIGNALING	IL6_JAK_STAT3_SIGNALING	DNA_REPAIR	G2M_CHECKPOINT	APOPTOSIS	NOTCH_SIGNALING	ADIPOGENESIS	ESTROGEN_RESPONSE_EARLY	ESTROGEN_RESPONSE_LATE	ANDROGEN_RESPONSE	MYOGENESIS	PROTEIN_SECRETION	INTERFERON_ALPHA_RESPONSE	INTERFERON_GAMMA_RESPONSE	APICAL_JUNCTION	APICAL_SURFACE	HEDGEHOG_SIGNALING	COMPLEMENT	UNFOLDED_PROTEIN_RESPONSE	PI3K_AKT_MTOR_SIGNALING	MTORC1_SIGNALING	E2F_TARGETS	MYC_TARGETS_V1	MYC_TARGETS_V2	EPITHELIAL_MESENCHYMAL_TRANSITION	INFLAMMATORY_RESPONSE	XENOBIOTIC_METABOLISM	FATTY_ACID_METABOLISM	OXIDATIVE_PHOSPHORYLATION	GLYCOLYSIS	REACTIVE_OXYGEN_SPECIES_PATHWAY	P53_PATHWAY	UV_RESPONSE	UV_RESPONSE_UP	UV_RESPONSE_DN	ANGIOGENESIS	HEME_METABOLISM	COAGULATION	IL2_STAT5_SIGNALING	BILE_ACID_METABOLISM	PEROXISOME	ALLOGRAFT_REJECTION
TCGA.AR.A5QQ.01	Human	Basal	4284.81	2510.69	1042.76	-123.833	1257.86	1345.87	3617.54	2529.16	1983.9	2071.02	1028.08	-647.517	-1970.79	-214.596	216.859	-347.571	-1163.25	3561.02	3826.46	2402.48	1670.42	1327.12	2922.14	1207.96	2010.78	3026.33	3296.89	3899.08	4054.53	3257.13	4074.42	1502.46	-50.2957	1760.78	2005.14	2399.36	2516.92	3025.18	1801.06	-1224.12	3450.93	-41.0786	2992.09	2990.79	-1605.69	-282.636	4030.23
TCGA.D8.A1JA.01	Human	HER2	1542.33	1801.52	567.191	-84.5061	-1725.79	2401.57	830.684	-2211.81	450.312	293.777	924.153	82.9569	-506.893	-99.836	2249.34	-1934.13	3541.25	946.352	1454.93	-406.828	1118.03	1898.45	1304.79	117.503	1129.52	1749.49	-976.229	-855.971	-2968.44	1254.03	1697.57	-91.4621	-941.686	-1613.55	1297.68	-461.756	-58.8969	-3259.33	-894.406	2364.92	1367.58	1136.76	900.135	378.453	-38.6322	-137.56	-399.445
TCGA.BH.A0BQ.01	Human	LumA	3140.67	1235.62	1723.91	-2384.45	1578.21	862.077	2195.3	-984.707	-3890.84	2444.56	2502.21	1308.81	1598.95	975.725	196.47	1894.53	-1338.38	3032.08	2513.54	2836.49	2665.82	2056.14	1042.48	-678.98	-628.56	-1618.75	-4653.8	-1776.03	-1248.61	4618.1	2209.72	1435.64	49.5186	-679.455	186.126	1262.86	2070.84	-1795.85	-77.6269	1718.22	2325.35	-810.049	2526.08	1318.38	311.758	225.539	1794.09
TCGA.BH.A0BT.01	Human	LumA	-1293.84	-1581.56	988.443	-3373.78	-379.63	-2386.49	270.006	1714.65	-2512.62	326.751	-179.553	745.246	469.82	1054.2	-2375.71	-121.528	-1454.41	4104.09	2860.62	366.923	-283.149	-2567.38	76.2064	651.243	232.609	302.57	-1529.71	713.229	2910.71	52.2421	-641.937	879.17	1450.86	2353.38	31.2632	486.02	510.59	1386.87	387.998	-998.869	-1708.15	-533.825	938.054	-983.342	77.9732	1254.82	343.38
TCGA.A8.A06X.01	Human	LumB	446.522	255.794	223.562	1671.71	-1970.11	657.16	786.526	544.584	2205.17	1207.95	650.764	1155.01	1009.96	648.664	-682.169	-1359.17	450.775	4201.19	3135.61	-902.465	-422.598	-1483.55	200.828	2866.23	100.462	2199.49	2604.96	2379.53	1570	-1581.2	-207.05	-243.151	-66.5579	2885.43	1348.08	711.297	395.844	1614.98	1156.16	-458.82	-2330.07	604.506	-215.46	430.338	651.385	795.209	906.349
TCGA.A8.A096.01	Human	LumB	2971.24	992.499	22.8576	2526.13	-96.0327	2302.36	3708.44	-1379.64	-695.307	2376.5	1265.69	-1306.62	1120.75	-143.597	1300.62	-390.137	364.078	4173.88	3937.02	515.928	855.208	418.266	2515.26	-1782.52	911.146	-876.078	-1741.27	-3193.47	-3621.56	3093.44	3120.59	170.355	-541.184	-2752.2	-427.294	-1111.55	1166.51	-4323.52	-1274.33	3049.19	1811.91	875.839	1898.2	1783.49	-7.05257	-686.706	3692.4
TCGA.BH.A0C7.01	Human	LumB	484.469	-551.412	-691.367	2826.38	-706.556	555.387	-1277.2	241.785	3705.46	537.114	-527.14	-1035.42	1992.87	653.687	-57.7593	-674.379	-360.594	3345.14	1419.92	-189.56	108.076	541.247	-964.985	-362.983	-457.196	-57.7526	4058.61	-26.7504	-340.571	217.133	-743.021	-580.472	-221.037	-1842.39	-310.229	-2649.96	-308.703	-0.464575	621.492	621.957	-423.533	322.569	-2031.88	748.498	587.539	-412.789	-1830.49
TCGA.AC.A5XU.01	Human	LumA	-2559.59	-413.364	-636.301	-154.271	1977.53	-752.287	-2516.87	757.298	1320.18	-926.374	11.1159	-1837.54	-955.845	-167.821	-2187.47	418.132	-2433.92	-3266.76	-3099	496.116	-118.184	3740.08	-1686.65	609.136	-1310.89	-859.805	314.996	769.721	2322.7	1498.04	-2433.01	-1034.34	-1673.16	-1313.7	-328.593	-611.471	-1101.54	-517.383	-399.039	118.344	1076.07	-486.584	299.894	-1379.65	-237.858	-374.171	-2383.38
TCGA.PE.A5DE.01	Human	LumA	3709.92	546.094	-416.928	-1002.11	1158.76	-109.529	3873.42	497.645	-1664.71	2109.18	714.093	-1595.58	178.495	1079.05	-592.468	87.8561	-2258.8	4147.44	4608.3	774.67	1263.13	2221.08	2510.9	-1565.47	1604.25	-1437.71	-2048.38	-3533.48	-2991.74	-248.418	3108.07	764.686	-350.346	-1859.18	-695.083	1241.2	1967.76	2091.77	847.912	-1243.86	254.083	-241.069	1690.87	2415.16	220.495	147.796	4380.13
TCGA.PE.A5DC.01	Human	LumB	-397.715	-881.988	-1061.45	-1016.97	-757.864	-1527.21	-1219.35	1505.99	-387.332	-223.986	-1609.63	-789.172	1514.57	1852.83	-1575.81	1510.77	-2816.54	1653.88	-296.783	-313.194	-334.026	-639.958	-1703.31	-717.947	-1038.57	-1727.9	1085.55	-15.7392	1161.7	-929.207	-1356.07	318.924	-660.684	-378.838	-1085.46	-1216.32	1478.11	2813.91	562.838	-2251.07	702.214	-1252.97	-241.747	-1325.13	739.269	-484.461	-1936.08
TCGA.AR.A0TV.01	Human	LumB	-87.9171	-929.207	-176.329	897.922	-2175.77	-2090.58	1163.03	651.241	1959.44	-75.3319	-3160.35	423.132	216.13	-414.486	-50.4027	-920.065	253.859	2763.39	1614.2	-1657.43	-1436.5	-3643.79	128.266	1754.24	431.344	1239.06	2362.47	2348.95	2646.86	-3935.17	-190.334	262.116	1651.91	1815.36	-860.876	459.05	-958.451	2767.57	456.942	-2310.63	-2829.34	650.095	-1421.42	273.931	329.469	848.198	1618.66
TCGA.GM.A3XG.01	Human	LumA	-761.452	405.705	-501.831	-3158.57	1447.36	-1634.11	-2712.2	1015.74	-4824.21	-765.476	-324.053	947.493	965.596	1458.16	-917.603	2375.37	-2784.45	-3488.25	-3498.82	1562.53	445.829	-1056.58	-2080.27	-803.787	-1412.46	-2588.29	-4821.05	-755.322	298.433	-628.569	-2485.59	1440.97	1503.03	2180.45	-667.584	724.133	1924.35	-151.459	-496.869	-345.41	-872.303	-334.636	698.275	-1321.21	1101.85	378.296	-2856.85
TCGA.BH.A18J.01	Human	LumB	-441.242	1332.38	421.994	843.597	1949.32	1656.17	-1666.88	-947.767	-279.716	614.65	2589.05	-789.345	676.706	415.993	458.489	164.243	-269.782	-145.802	-1248.12	1351.06	1301.92	1693.74	-88.5997	807.213	1226.72	419.887	-632.629	-1624.04	-1685.27	3203.07	173.022	-331.476	-940.696	-1262.93	1376.6	-316.308	1105.02	-1486.51	417.501	1904.01	2292.41	650.099	876.607	-913.648	-523.363	-1302.34	-2725.65
TCGA.BH.A0W7.01	Human	HER2	1979.8	-0.961529	272.151	-2048.64	-1686.87	258.528	2179.36	1216.9	-1354.86	825.499	253.633	-1297.12	-675.385	-28.0573	-27.2151	96.3053	-1274.81	4288.05	3785.97	554.326	856.62	-18.9401	1542.62	-896.963	319.008	-746.197	-619.294	-854.577	-1590.77	2757.07	2419.52	830.551	-737.727	-1133.21	-917.79	200.334	1871.99	1110.01	800.465	-309.542	-296.387	-941.141	1359.35	1540.43	-508.007	-617.618	3480.3
TCGA.E9.A3QA.01	Human	Basal	3906.33	634.978	901.886	607.846	2444.18	-1630.77	4175.44	130.153	1618.74	1392.82	2431.51	-792.088	-1709.89	-672.119	-1107.59	481.052	-2436.76	4720.16	4884.57	1615.6	979.476	650.477	2199.94	1365.84	1002.93	1881.37	2470.36	2072.34	4007.53	-409.297	4161.23	701.374	-1282.58	-1383.97	801.459	1252.35	677.426	3762	2165.69	-1596.31	-738.877	25.8426	640.225	2420.53	-730.959	-878.545	4478.77
TCGA.A7.A4SD.01	Human	Basal	2457.35	1840.15	1047.95	2186.63	2478.87	731.643	2957.09	206.828	1732.58	981.621	807.734	-1498.1	-1623.78	-1361.55	-385.598	409.581	392.669	4224.67	3869.04	1090.29	2029.94	-62.2033	1040.65	790.553	767.488	1907.1	2005.98	902.921	2933.94	2001.34	2683.39	-193.335	-1322.51	-1002.07	2042.87	796.675	189.689	1567.45	583.424	-984.023	-774.098	-450.377	684.042	1079.61	-1190.35	-146.493	3277.62
TCGA.BH.A0HA.01	Human	LumA	91.7216	-2.0457	330.176	-2783.13	-706.75	234.587	354.154	1051.44	-3366.61	975.031	-512.424	14.374	1641.74	1332.06	-130.834	1343.02	-313.539	4583.48	3330.76	862.803	772.236	502.349	814.749	264.98	240.804	-1424.95	-3543.35	-2111.44	-3393.51	3730.64	605.757	851.056	-375.683	147.998	-122.263	-361.421	1535.5	-635.508	132.945	768.453	3309.03	-541.343	1695.42	457.045	-463.432	599.673	1460.2
TCGA.AR.A5QN.01	Human	LumA	2869.45	1064.31	692.105	-914.2	879.031	943.657	1622.95	-488.996	-3533.86	1275.85	1129.45	752.672	1740.75	797.313	-558.622	1860.94	-1528.28	4126.57	2223.69	414.954	-359.48	-691.708	78.9695	-1595.23	-765.413	-2486.85	-3481.24	-4050.86	-1738.49	932.103	1282.47	838.835	-100.707	-1291.32	-787.85	-435.837	1370.58	-186.532	770.944	957.476	2149.13	-166.847	759.367	2255.26	1308.98	42.1116	-1017.76
TCGA.A7.A0CE.01	Human	Basal	424.712	1745.14	399.101	1534.81	467.832	-786.779	-810.947	252.022	2707.19	-252.294	-356.826	1537.32	-1192.83	277.781	-269.743	1125.42	1012.53	-180.56	336.097	601.197	204.869	1303.16	-36.5793	1730.97	-167.792	1996.28	4015.27	2902.22	3356.34	-344.991	-583.604	-375.344	606.493	3516.47	2089.53	-300.1	-877.156	101.332	349.256	247.924	-330.724	348.5	263.528	-876.559	-134.415	-497.121	-1089.94
TCGA.AR.A0U1.01	Human	Basal	203.592	-451.601	441.665	-340.08	-355.515	-352.554	621.562	-26.2865	155.167	249.098	224.481	-108.466	-1236.64	-274.29	-583.707	-729.191	-1657.26	-554.952	428.4	-638.579	199.661	1634.89	774.366	217.618	424.015	1256.37	224.176	1411.81	565.274	-1015.27	1156.06	860.721	581.359	2119.25	1222.67	693.473	498.322	1360.47	93.3295	-1267.14	-2187.41	-623.379	1618.81	1195.11	-1309.62	280.017	1224.5
TCGA.EW.A1OZ.01	Human	HER2	-118.059	1476.83	827.092	600.583	-2017.89	-1596.08	-418.16	1469.08	2143.15	-438.075	-1552.31	762.62	312.358	69.2843	111.836	574.567	-179.445	-769.518	-734.524	805.529	40.9849	377.071	-188.524	1932.29	34.1664	1002.14	2364.1	3113.97	4743.81	1484.13	-225.687	1349.3	402.039	2233.75	403.454	34.9266	19.7361	993.627	310.171	-683.456	982.096	-937.009	326.539	677.16	-1187.4	245.885	-505.14
TCGA.A2.A0EY.01	Human	HER2	-818.095	-1837.03	625.599	170.483	-2372.45	-1389.66	53.1287	-100.827	-311.378	-731.662	-848.035	473.614	290.565	-384.185	1174.91	-276.94	15.4723	-3844.86	-2600.4	-162.886	-193.898	-959.486	-205.008	-810.489	932.16	316.814	-766.464	-2427.8	-475.879	-2057.05	-222.862	945.512	440.307	-1461.74	-479.276	2076.19	-1249.3	1856.99	39.6338	-1817.36	-2321	463.038	-650.146	0.295796	386.51	-85.0602	-267.181
TCGA.A8.A09R.01	Human	LumB	-445.264	-773.75	-753.212	1371.51	-914.995	2083.68	1187.27	-2409.54	-172.092	30.8898	-429.929	-1270.02	-306.147	-590.441	249.962	149.216	1519.56	3794.85	2411.61	726.305	1037.41	2691.09	1202.33	-2616.99	24.5575	385.787	-2133.88	-3377.29	-3598.72	1968.45	846.371	-681.699	-1019.98	-1772.57	-206.443	-800.352	-666.785	-1082.78	-197.674	885.104	1956	664.748	728.846	518.968	1238.5	447.416	1194.66
TCGA.LL.A440.01	Human	LumA	3644.71	1769.1	-1463.82	-1025.46	2017.44	1838.45	3383.92	-2996.65	-4281.48	1075.21	731.695	-751.728	-221.503	-335.829	-1397.26	3326.93	-2986.41	-2172.79	-559.037	2368.47	1235.91	2133.54	2359.77	-3349.42	-1172.05	-3616.19	-4923.72	-5449.88	-4218.27	3627.66	3198.08	886.573	-1294.41	-4135.48	-1920.45	-600.839	1188.01	-2667.13	-297.291	2369.84	3549.93	1291.1	3124.68	2353.95	-62.0228	-1461.72	1712.23
TCGA.BH.A8FY.01	Human	LumA	-1981.52	-661.796	-1157.43	-1921.44	458.823	-2965.78	-1800.45	1630.74	-2015.05	-484.521	-521.811	595.171	598.973	737.686	-1037.98	-679.424	-1496.99	-2579.39	-3314.27	-2207.2	-1763.06	411.203	-952.017	409.33	-938.621	-1344.41	-1177.18	-986.131	-954.657	-4095.68	-2542.7	2237.94	1735.33	2283.65	512.4	1462.98	614.017	1920.92	-567.417	-2488.34	-431.778	270.753	2106.66	-2001.99	1634.21	843.082	-2480.62
TCGA.E2.A1II.01	Human	Basal	1064.78	-1720.84	-1953.86	977.214	937.636	-1449.07	2577.47	1269.62	3121.22	-394.19	-903.419	-556.827	-3313.09	-2624.94	-655.485	-3118.46	-310.989	4166.68	4336.77	-1764.96	-574.512	-2057.74	1608.9	1308.59	1197.43	2408.92	4030.5	3952.42	5013.8	-3117.33	2544.06	-1171.36	-1055.37	1309.68	-167.18	1297.83	-724.015	2237.66	548.971	-1688.69	-3040.35	-24.6237	-1391.59	1013.21	-1123.51	-284.233	4268.14
TCGA.A7.A6VX.01	Human	LumB	-1323.65	475.799	458.125	-45.9156	-708.152	726.106	-950.528	1139.76	-370.476	147.815	-45.7918	85.015	-1576.82	-1254.62	-1524.43	880.038	42.3161	998.686	-236.917	245.141	244.805	-621.99	-480.265	-1259.26	-590.019	-81.9745	-138.026	-865.917	-2458.08	1868.83	-1264.83	1034.66	646.857	-385.304	1596.38	2441.13	-1108.82	1183.51	1474.63	291.121	228.325	623.326	466.482	-687.231	1994.08	1220.73	-1656.74
TCGA.C8.A273.01	Human	LumB	866.006	-464.257	2262.22	535.04	-67.9921	653.199	-1256.37	1119.1	1078.89	1390.7	-516.506	567.128	1853.62	2204.77	-220.277	-391.773	946.897	1809.83	-73.7115	1426.76	74.5156	-205.661	272.378	1788.21	565.647	502.323	1316.4	477.733	113.328	1567.24	-641.8	372.197	669.635	491.118	718.756	-1050.96	1699.62	1074.99	1191.03	116.036	927.541	-760.006	825.09	-478.395	435.334	936.593	-1625.98
TCGA.BH.A1EO.01	Human	LumA	1350.46	370.874	-74.0947	336.341	-224.929	3228.34	1671.22	-2290.81	-1579.93	1085.76	1975.16	-907.992	329.459	-430.54	1588.12	517.173	2276.7	-707.061	772.156	1289.44	440.064	1497.81	2128.5	-1352.96	-838.057	-908.403	-2034.87	-2450.37	-3915.78	4203.58	2806.83	-848.029	-793.557	-3099.25	-1453.84	-2256.76	-199.514	-3295.51	-19.547	3275.96	3157.8	555.206	1574.32	1206.83	20.5416	-687.935	1744.35
TCGA.OL.A5RX.01	Human	LumA	2767.85	253.009	-1132.26	-2019.18	1789.88	-105.903	1014.46	-1784.92	-4685.84	745.105	150.487	-246.674	1752.58	725.639	-1504.74	1829.2	-2586.02	-2919.78	-1946.81	2001.62	1402.34	538.403	-1366.3	-2737.38	-1263.57	-3426.62	-5085.6	-3220.06	-2726.18	913.292	-43.0105	236.473	93.8375	-2059.77	-1868.53	-929.587	586.548	-2117.3	-1074.17	1043.13	-174.049	-738.465	285.868	572.17	-28.875	-1144.3	-241.369
TCGA.BH.A0B9.01	Human	Basal	-893.052	-1235.23	-974.811	104.577	786.888	-2998.54	749.657	1944.32	2558.19	-1243.89	686.948	-1082.66	-2844.77	-2161.57	-1574.3	-1935.84	-1698.94	2242.68	1466.34	-1301.51	-119.713	-2753.89	-388.404	2085.1	44.9858	1387.27	4069.16	4275.99	4482.59	-3617.86	64.1206	-1213.29	-1126.53	1291.83	312.796	-193.025	-1292.17	3327.79	151.131	-3176.66	-4076.84	-772.882	-2196.03	-483.104	-1383.09	-1031.86	2600.94
TCGA.EW.A1P5.01	Human	LumA	923.704	-877.235	-1212.73	-700.602	-1592.88	334.424	1541.25	2112.19	-449.509	1105.91	-885.881	-623.19	1547.36	1376.79	102.192	-1482.19	1359.84	5489.83	4218.51	-1134.02	372.176	-873.508	1433.95	195.158	37.8888	1190.37	-363.714	-845.401	-1255.94	-969.626	1106.21	764.584	-13.2222	-349.704	690.707	2566.43	1590.92	1084.05	927.809	-156.244	-118.792	1213.89	469.278	43.0006	495.113	192.764	966.954
TCGA.AO.A03P.01	Human	LumB	-2295.02	-1066.14	-1658.04	-235.684	-1731.68	980.264	-1952.74	2553.83	2423.29	-664.547	-1943.13	101.294	923.851	684.334	69.657	-1571.89	1346.39	606.461	-972.483	-2427.53	-1147.2	-1304.7	-1649.72	3128.65	396.442	1342.85	3244.22	4416.38	3678.82	-2892.83	-2697.11	-1032.49	435.68	2214.92	94.829	-510.46	-148.688	-11.1644	-73.2659	-62.1015	-2212.81	-1337.98	-2410.12	-1941.77	-261.742	627.428	-2004.33
TCGA.AN.A0AS.01	Human	LumB	1651.43	2478.35	1264.6	404.09	1768.27	3142.23	1137.59	-790.731	-860.658	1022.87	2160.03	101.971	374.796	-244.89	3150.31	1016.15	3138.76	-1770.67	-730.559	200.293	1782.97	1118.73	1755.7	2710.07	338.12	1574.59	-2598.83	1104.54	547.403	3837.86	1860.23	896.623	-213.107	-78.1725	2435.34	2528.26	1080.46	-1803.15	998.577	2801.73	3588.9	514.9	2340.92	292.497	-703.921	-662.102	306.729
TCGA.A2.A1G0.01	Human	LumA	1387.59	417.175	-567.163	-476.98	-269.527	2280.49	693.997	-2803.25	-3353.3	582.775	1527.4	64.6053	2416.33	853.955	1361.53	228.405	1010.02	-2816.81	-1397.42	284.676	1763.76	1028.29	-620.966	-1656.98	-1374.98	-2388.03	-4380.81	-3604.19	-3230.77	257.35	445.257	28.0384	-367.215	-3271.63	-2477.81	-3532.5	-421.641	-5181.44	-1748.24	3433.2	441.923	-501.983	-605.26	244.931	1303.58	568.58	184.291
TCGA.B6.A0I8.01	Human	LumA	-3479.87	-1456.66	535.567	-256.855	1560.28	1552.34	-1983.68	-714.504	-2292.82	-1426.26	1346.75	1122.99	1204.94	-2.73249	-282.366	615.103	2013.34	-3996.98	-3677.26	279.793	38.8077	-639.112	-1879.28	452.178	-31.8192	-42.9117	-3802.58	-2157.11	-709.755	-1087.68	-2379.63	300.667	-322.401	-360.598	-107.111	-1521.67	-443.321	-1130.53	-513.126	617.405	924.771	912.019	-525.068	-1761.56	1095.49	1426.29	-3992.36
TCGA.A7.A4SA.01	Human	LumA	923.381	355.928	-109.91	-441.454	878.312	-107.206	2034.48	-1414.04	-1714.58	-397.353	1689.02	183.087	1768.74	324.044	-1435.24	1561.02	-3043.82	3619.99	2669.69	324.187	-2.29517	1452.75	86.3602	-2778.65	-856.119	-1612.3	-2260.35	-3555.1	-3262.75	736.448	1427.43	1097.07	263.407	-1519.03	-116.44	1699.94	543.3	-812.823	-605.912	206.912	1361.91	133.658	503.445	698.511	1398.02	471.668	2240.37
TCGA.AR.A24S.01	Human	LumB	1682.63	604.721	-1438.36	1428.17	-1247.91	1720.4	3026.94	-1866.79	2050.65	707.61	-124.428	248.273	-85.8201	-407.528	1972.21	-668.903	1700.48	3637.26	3456.07	151.299	-702.075	-293.523	2436.75	-149.774	694.943	859.577	1525.6	287.25	-518.834	2810.07	3592.63	275.737	-226.193	-1891.75	-721.975	72.2745	-1274.07	-2224.46	153.506	2377.97	2618.66	1357.15	1005.14	2190.54	-499.37	-926.559	3010.39
TCGA.LD.A74U.01	Human	LumA	-885.708	852.203	-1727.8	-1206.11	1407.11	828.152	422.628	-1248.42	-3731.64	-737.718	747.456	-236.907	-863.324	-1026.71	-1903.67	2534.05	-2793.71	-981.519	-690.955	1431.31	-43.0063	1544.63	735.232	-2971.43	-1002.1	-3807.68	-4229.38	-4608.17	-4239.11	2611.86	196.941	436.821	-670.159	-2626.09	-832.292	353.847	1128.56	-1457.24	-702.358	754.886	1979.18	1310.59	1799.02	707.308	-78.7835	-1105.96	-270.883
TCGA.D8.A1XA.01	Human	LumA	597.978	164.081	543.915	708.317	-1628.55	770.482	-432.063	-1120.06	-697.37	288.889	-887.103	580.166	1819.36	1036.86	-443.761	-637.624	2001.57	295.91	-93.4241	-128.309	-413.871	11.5798	-145.875	224.536	-136.558	-588.747	-1504.73	-2759.02	-1933.7	-998.458	-578.411	-271.589	6.46575	-1055.91	194.108	-872.264	-852.318	-1057.21	-470.658	586.557	-1725.32	505.251	-664.888	-625.563	1157.72	496.645	-1192.07
TCGA.D8.A1XR.01	Human	LumB	-1635.22	-1257	-1009.88	773.1	305.393	148.557	-2838.81	268.463	969.144	-1333.45	278.454	-914.752	526.98	110.316	696.334	-1327.27	2125.34	-4178.62	-3546.61	-1998.55	-998.51	266.03	-2224.79	-92.8812	-304.407	-1148.24	828.123	-1821.68	-1630.79	-1307.08	-1979.94	-1549.11	-521.081	-1764.03	-713.614	-2110.34	-680.415	-1308.12	-1483.08	-174.958	-1406.77	239.568	-1628.16	-1705.38	-109.271	-768.246	-3174.49
TCGA.A8.A07Z.01	Human	LumA	-1119.98	-723.645	2526.47	-0.0421264	73.2875	-178.229	723.293	1730.71	225.09	845.057	307.406	1387.8	2962.94	2700.03	-84.2064	482.387	-594.795	3072.27	1376.73	413.56	2280.96	-905.463	-207.4	168.367	849.274	1101.03	965.962	-16.0868	363.811	-1459.74	-1152.38	1053.83	1756.59	2271.09	1017.94	1378.89	1413.75	2268.45	1003.04	-1265.41	609.902	489.418	273.902	-694.6	1400.55	1319.63	-584.474
TCGA.E2.A1IJ.01	Human	LumA	1848.61	464.206	-778.292	-2143.67	2316.2	1960.8	2577.98	-2890.95	-4706.57	1839.72	2434.91	-1852.18	962.614	596.793	-80.6837	2462.92	-1675.28	228.977	1193.15	2493.29	2139.4	1237.41	1534.69	-3607.49	-302.333	-3359.41	-5312.83	-5399.48	-4853.62	4482.18	2595.5	195.687	-2095.07	-4268.96	-1370.23	-1888.81	1972.74	-2824.79	-961.169	1863.63	3690.22	-280.98	3061.09	1604.31	-427.737	-1282.2	2753.97
TCGA.GM.A2DH.01	Human	HER2	52.0084	-636.466	-3108.31	2356.99	-1289.24	-1772.25	1208.38	420.33	3769.25	-425.229	-2681.51	-2137.13	-3238.82	-1679.38	-1942.5	-1934.48	-1758.37	2302.34	2666.42	-1091.28	-767.843	1554.01	437.989	-1781.61	458.721	205.832	4351.84	561.551	-247.449	-3173.94	1008.94	-667.767	-1176.41	-2317.49	-1071.64	-224.053	-738.034	1937.69	482.308	-1455.39	-3886.75	402.001	-2371.64	965.133	430.485	-502.032	2240.32
TCGA.BH.A0AY.01	Human	LumB	1588.72	1070.5	907.799	-763.663	-1539.78	2176.96	1355.87	1227.6	-1364.31	1571.43	-262.63	2789.52	987.67	663.86	594.886	2149.1	607.541	422.101	1440.29	1751.69	1502.03	786.674	2496.76	-73.9969	1017.91	842.74	-641.374	1202.05	-438.778	3888.05	1971.41	1883.51	2100.94	2557.51	1004.22	2067.24	638.617	-101.276	1602.21	1703.48	3523.43	157.861	2739.97	1546.04	650.193	816.989	2210.95
TCGA.BH.A42V.01	Human	LumA	1211.02	229.777	-1554.01	-2720.93	1965.77	563.094	870.161	-618.918	-4706.14	-67.5271	144.662	357.911	1286.85	515.296	-2211.51	2444.21	-3836.82	-3808.19	-2653.69	1763.62	1074.72	490.06	-956.621	-1472.01	-2184.21	-3729.41	-4931.97	-2444.98	212.822	997.352	-89.3696	628.883	182.097	-1165.81	-2484.89	-1486.89	1409.54	-839.386	-224.916	614.469	1242.98	-1177.05	821.838	748.457	1023.43	-539.195	17.7328
TCGA.B6.A0IH.01	Human	LumA	-643.227	-372.575	-2038.36	-1818.36	2401.1	2073.2	1394.78	-3871.81	-4697.65	-467.201	601.489	-1527.52	-1134.03	-2361.79	-519.053	1153.16	-305.712	-1994.95	-435.063	1969.42	1152.1	2456.61	0.605527	-3662.52	-1168.54	-4177.69	-5465.63	-5143.81	-5257.2	1842.31	340.289	-968.483	-2474.89	-3971.22	-1844.51	-1973.17	-492.68	-5497.6	-2266.13	3231.47	1424.13	363.477	586.52	918.255	-459.127	-1778.45	306.121
TCGA.A1.A0SH.01	Human	LumA	-631.654	420.147	1695.24	113.969	991.678	3214.78	-462.875	-2800.08	-3294.97	1003.2	2687.2	-559.234	448.173	-784.92	2573.21	1573.84	2244.28	-3871.12	-2098.18	2764.42	1832.13	2273.37	470.63	-2456.82	295.776	-1022.35	-4415.26	-4002.51	-4434.64	4851.03	-182.394	247.441	-881.649	-3460.42	25.1415	-2136.33	343.414	-5204.73	-1557.16	3647.57	3649.67	485.561	2516.13	422.416	1019.93	-64.6223	-1232.46
TCGA.AR.A1AQ.01	Human	Basal	1279.64	-62.7473	-126.262	1130.67	903.3	-1869.5	2686.64	1387.62	2984.97	390.092	-55.6749	-332.533	-2743.05	-1654.79	-655.536	-693.074	288.66	3639.59	3724.4	75.1419	-108.145	752.785	1825.99	2244.86	429.752	2343.36	3517.67	3119.01	3572.23	-443.362	2162.08	497.767	-759.053	1153.95	1569.44	2709.4	-388.896	3081.54	1028.83	-2052.72	-1173.44	-85.1614	480.363	1125.34	-416.034	506.929	4153.62
TCGA.A7.A0DC.01	Human	LumA	-2841.57	-661.812	-445.738	-66.345	602.864	-24.8234	-2838.65	364.82	-1036.45	-2050.61	-1255.84	120.29	1884.53	801.449	-1306.37	-1447.74	568.397	-5387.39	-4812.49	-2044.99	-852.838	-978.155	-3140.13	2592.83	-1444.11	-462.641	-1033.95	1945.18	2399.05	-4181.02	-3872.34	190.965	439.14	1642.92	-679.355	-923.655	-894.677	12.1155	-624.759	-636.874	-2365.86	710.264	-3046.2	-2388.93	525.836	487.067	-4785.86
TCGA.A8.A07P.01	Human	LumA	-1911.85	-541.606	1625.48	-1221.65	-3131.99	-933.006	-1095.71	859.751	-1457.65	880.47	162.302	2483.76	1768.04	1085.34	1801.04	-1538.71	3335.85	-246.609	-756.839	-1362.55	-711.499	-2511.39	-75.3426	365.779	918.804	2044.05	-352.885	1878.09	359.562	-815.826	-1368.7	1840.23	2545.64	3561.62	682.071	1011.14	-130.937	366.022	53.1714	-312.851	-604.034	1354.59	-844.129	-269.132	2431.22	2508.49	-1225.64
TCGA.A1.A0SN.01	Human	HER2	48.0743	-913.164	1172.11	1497.5	1243.15	564.765	-210.642	383.778	2072.74	-42.0713	1756.67	-1065.2	1500.46	1406.15	1782.6	-300.335	641.201	-1294.08	507.26	716.724	1669.52	1904.43	1291.02	606.484	1372.87	1147.02	1931.05	452.81	2033.19	1681.22	1070.5	-470.678	-1142.21	-241.847	466.308	224.405	575.176	26.4862	1106.01	1079.53	640.489	189.271	52.407	1352.66	1.891	-186.854	1480.51
TCGA.BH.A18T.01	Human	Basal	-288.602	-256.317	-480.443	2721.96	686.621	-1262.27	492.83	715.893	3999.28	-763.537	574.264	-134.924	-2261.7	-1823.85	-772.024	-2143.3	441.54	-523.857	-359.052	-974.179	-1022.81	-976.081	-657.216	2559.26	970.668	2899.96	4506.45	3903.96	4571.92	-1596.3	-256.927	-1868.18	-1223.94	106.2	1214.22	1625.58	-1270.28	1242.57	77.9456	-1164.63	-1778.45	26.128	-2119.21	-1140.34	-1104.55	-455.377	753.976
TCGA.E9.A22B.01	Human	LumA	320.369	614.169	706.226	-1721.33	-2071.52	157.4	304.164	1587.67	-1480.37	1429.6	-1173.3	2014.42	-97.3668	216.178	1804.64	1613.69	3592.6	2416.51	1360.05	11.3443	-1949.05	1158.89	1294.67	3943.2	-74.8581	2205.46	-2159.02	2888.21	1989.39	2757.66	134.938	1738.32	1230.71	2848.33	369.088	1907.21	1032.25	1363.4	1505.23	141.838	3669.41	236.967	1811.14	667.01	-336.541	1549.13	-481.529
TCGA.S3.AA10.01	Human	Basal	3774.96	948.721	-399.801	2461.58	2249.98	1140.56	3124.08	516.398	3824.95	1385.22	2041.2	-2073.45	-2258.02	-1210.23	-1561.45	-1167.88	-1823.6	4442.63	4461.55	333.476	-241.625	-18.1145	1813.92	1880.25	1158.25	1678.02	4030.7	3531.33	4674.28	-517.693	2896.26	-1187.14	-2015.76	-932.246	52.8698	1312.48	309.138	3191.64	1477.03	-1714.61	-318.193	-572.386	-197.623	1889.43	-1825.68	-1500.89	4119.53
TCGA.AO.A0J9.01	Human	LumA	177.481	571.547	-649.602	-1705.44	1209.53	-210.864	2237.3	160.083	-2721.82	1071.96	-161.045	2023.76	-1194.65	-184.409	-2043.53	3324.38	-2106.28	1020.91	1180.44	1180.82	587.446	366.357	2026.52	-1865.85	106.226	-2070.08	-2066.64	-969.191	-2178.91	2723.67	1019.05	1963.04	1661.08	1228.06	-1152.32	2405.13	633.635	-789.414	-170.509	618.905	929.721	-191.926	2745.33	1033.9	364.967	718.672	2490.06
TCGA.A1.A0SE.01	Human	LumA	-2595.87	-1055.59	174.631	1242.28	595.824	1317.61	-2147.09	-1804.65	161.466	-538.147	618.981	-719.825	3356.12	2562.45	960.655	1456.17	848.739	-4547.11	-3757.26	1505.86	1312.43	613.483	-2370.3	-896.637	-1652.1	-1937.53	-811.533	-896.482	-1500.96	2492.87	-2515.43	-623.811	-871.205	-2004.16	-32.5875	-1930.21	-1119.27	-5359.33	-1667.61	3691.72	1066.06	185.505	-58.1864	-1565.33	1295.67	514.898	-3228.39
TCGA.OL.A5RV.01	Human	LumA	993.145	738.622	555.991	-873.103	2164.63	882.252	-1026.5	-2545	-3948	-250.759	337.393	-1353.23	3512.72	2369.91	-180.072	1465.36	-3024.29	-4560.64	-3802.43	1414.62	1424.25	1702.29	-2050.57	-2598.26	-1116.62	-3371.01	-4599.14	-4495.55	-1686.86	137.333	-1336.49	-77.5997	-1123.85	-3101.88	-1187.7	-2037.35	1031.19	-3029.23	-1779.93	1249.3	-331.836	-905.685	730.188	-284.193	757.34	-1072.54	-2838.25
TCGA.A2.A04U.01	Human	Basal	-1716.13	-708.834	691.424	-727.223	757.238	-2670.69	-1903.54	2711.59	2279.29	-1133.8	2059.44	130.72	-2657.17	-2050.27	-1775.89	-829.586	-739.176	-3155.71	-2496.26	-943.757	-949.351	-782.805	-1686.42	1341.21	-33.254	1801.8	3059.29	4291.2	4518.66	504.949	-2052.49	70.8352	205.052	2512.02	817.67	103.728	-473.671	4147.55	1268.65	-2878.9	-538.991	-695.387	-1072.69	-1087.56	-965.672	-481.41	-1438.86
TCGA.A2.A3XV.01	Human	HER2	-1779.97	-731.542	1312.01	-3284.54	-2411.94	-2738.8	-2158.93	3096.32	-878.775	-411.705	-1004.72	3036.57	-1551.43	-218.705	246.868	-334.549	-1016.77	-437.665	-908.55	-1459.75	-2606.73	-1952.4	-651.468	2113.47	258.032	1728.58	-92.0471	3224.61	3914.04	-1599.56	-2104.68	2776.74	3250.83	4499.76	1655.94	3699.3	396.527	3350.22	883.689	-2466.53	-1425.33	-417.311	1280.32	-528.905	1452.92	2639.6	-1221.05
TCGA.A7.A3IZ.01	Human	LumB	-3065.42	-1179.78	-2290.4	1650.55	-767.939	380.357	-2432.7	-250.636	1115.25	-1669.94	-467.93	-1226.4	404.934	-583.589	-147.742	-682.52	-803.904	-4032.61	-4098	-1901.5	-1840.37	-1153.81	-1835.7	-416.988	-894.009	-1865.02	864.102	-2340.55	-1694.92	-3347.55	-2557.2	-1156.67	-1047.23	-2096.45	-699.416	-2569.03	-1050.13	-2739.8	-1891.7	848.1	-1297.86	951.633	-854.597	-1242.29	191.194	-818.532	-3721.25
TCGA.D8.A1Y2.01	Human	LumB	2799.65	1904.75	583.108	-1642.01	-946.575	479.076	3877.85	1584.8	-1582.6	2284.13	730.05	1128.67	-1032.45	-911.549	819.637	796.983	1710.94	3672.74	4055.31	730.382	-393.839	-1195.2	3661.46	1247.49	636.103	2220.69	-499.687	1926.52	2041.86	3868.85	4354.58	2000.29	730.449	2921.37	344.51	2469.16	1037.07	1716.54	2047.09	330.548	2051.73	719.793	3070.6	2525.82	553.452	500.497	4401.29
TCGA.E9.A229.01	Human	LumA	-1910.52	-1765.52	-1874.01	613.821	-818.899	1205	191.398	-2001.54	-554.639	399.629	1071.18	-2925.63	1131.81	326.993	-133.761	20.5141	-87.6695	5086.01	3496.51	1550.82	-106.005	1345.17	770.323	-931.62	-761.404	-2495.26	-1657.85	-3807.1	-4659.67	3562.75	1147.98	-1825.34	-2443.85	-4363.11	-1675.65	-3958.08	-962.304	-4313.15	-1920.58	2392.57	1667.42	-1326.29	796.352	-250.419	-453.145	-1616.56	1223.1
TCGA.A7.A4SB.01	Human	LumA	-1023.62	-614.108	1237.73	390.857	709.767	782.984	-2088.43	-623.939	-346.76	-84.091	1915.38	-597.5	1738.13	1305.56	-354.449	1642.55	-536.451	-3057.81	-3347.96	513.859	183.07	-1270.92	-2202.43	-1117.89	-392.47	-2269.54	-429.575	-2827.12	-1569.3	-394.458	-2077.93	-886.294	-1574.71	-3102.21	-1278.48	-1769.43	-148.131	-2044.28	-727.587	1316.69	646.205	-81.5018	15.7075	-1676.08	79.39	-1308.73	-3674.11
TCGA.BH.A0HK.01	Human	LumA	2249.82	1843.07	723.644	-1004.32	-926.582	1156.36	172.56	-1263.87	-2429.55	1343.06	1759.54	3136.76	1343.54	259.988	731.468	573.247	1082.93	-2048.04	-647.439	-693.619	1386.61	1249.6	325.899	-197.573	820.66	215.951	-2565.63	1305.98	1695.95	1245.41	728.447	2045.28	2369.85	1161.88	1212.3	2164.14	647.723	-1453.85	422.035	1875.89	932.081	-97.2532	1215.52	1654.59	845.769	1559.91	-595.448
TCGA.3C.AAAU.01	Human	LumB	-2939.01	-1133.37	-1715.81	333.315	-1483.83	-709.524	-3006.99	600.235	768.353	-1694.87	-1657.26	-1217.25	600.487	415.042	-2306.87	-474.404	-1055.48	-4382.11	-4163.73	-1125.4	83.9492	1857.7	-2277.76	-268.43	-1278.58	-1528.02	1133.12	-2036.56	-400.34	-2685.63	-3284.22	-2026.59	-2533.94	-1585.28	-494.872	-1936.57	-1964.97	1461.83	-621.769	-2083.6	199.139	338.984	-1745.4	-2500.7	576.512	-197.834	-3571.77
TCGA.E2.A14Z.01	Human	Basal	1639.91	-524.959	-1394.19	-1052.51	785.189	-494.716	2488.21	925.26	-387.809	651.291	-759.121	267.549	-86.3314	-59.9848	-1531.98	-311.113	-962.018	2886.4	3321.6	157.069	154.49	-638.609	1750	1063.94	-132.244	-336.281	775.002	1269	563.788	619.97	2919.18	401.369	275.36	686.025	-655.324	593.645	417.284	1025.51	671.172	-354.338	-67.071	-17.4404	1146.48	1622.92	14.7921	-130.349	3879.1
TCGA.A2.A3XW.01	Human	LumA	1506.59	1396.26	865.06	-2281.95	2512.5	-533.495	1280.51	1040.63	-2756.8	505.197	1208.16	-24.9317	1087.64	1462.92	-2619.17	2826.57	-3628.55	2204.75	1374.29	1322.95	1161.21	-506.769	-350.854	-1160.5	-135.074	-1644.48	-2937.11	-1746.7	520.845	-131.049	727.788	1516.18	285.119	675.986	-314.49	1481.06	2703.67	2542.96	795.803	-1747.15	-644.436	-4.09121	1845.95	652.805	134.664	-87.0156	357.392
TCGA.D8.A1Y1.01	Human	LumB	-1053.08	112.464	-13.7093	327.296	-487.807	-73.6101	-730.084	1462.17	1738.6	1115.77	1578.6	-1042.47	1842.16	908.821	468.532	320.366	925.247	-2431.47	-1272.39	214.881	-365.814	553.689	416.324	-294.911	-832.827	73.198	2634.42	664.124	1215.2	3415.62	-256.94	287.2	-290.471	106.272	46.2887	-6.13117	-205.385	-1406.9	-163.884	1243.02	1764.83	222.259	1434.11	-592.502	-970.192	-595.157	-680.565
TCGA.AC.A7VB.01	Human	LumB	-3478.5	-1452.32	-1673.89	697.35	-600.732	-700.104	-4136.99	3168.71	2301.69	-2451.78	-860.119	-235.917	1066.68	386.459	-2123.52	-812.897	-1462.53	1249.1	-1513.23	-1463.67	-464.38	-1868.74	-2599.71	1132	-1245.78	-247.356	2855.39	1714.27	2510.24	-4117.53	-4194.99	-397.202	-405.546	1202.64	-129.021	-1602.84	-1046.78	2325.63	-91.1108	-2416.74	-1087.65	-158.215	-2454.3	-2966.98	1571.58	1405.15	-3623.08
TCGA.B6.A0RO.01	Human	LumA	-2647.2	-867.055	370.069	-2219.01	-1876.21	-1055.85	-2255.72	359.052	-2718.69	-362.987	1344.48	2230.83	853.391	1640.76	1569.84	-1183.01	3564.29	137.228	-1616.34	-1361.78	-1749.13	-3325.81	-649.278	1342.67	931.767	852.139	-2949.95	213.065	-412.798	-2898.53	-1959.28	1380.72	2238.32	3508.64	1433.15	1367.41	824.832	1785.87	358.561	-1427.31	-1175.05	748.781	-734.264	-1602.92	1917.17	2126.54	-2771.71
TCGA.A2.A04P.01	Human	Basal	2611.59	1195.87	724.271	-779.665	-1254.64	-1745.61	1652.89	1418.57	809.245	304.844	-1732.56	-223.301	-2754.22	-1138.88	-1426.55	736.953	-1953.76	1402.15	1757.25	-167.842	-1062.94	-878.456	520.908	568.851	331.452	1014.35	1135.37	1501.76	1898.43	399.383	1695.77	28.6432	-101.222	1175.38	1157.46	791.912	259.827	2363.99	1060.53	-1303.46	-499.534	-805.537	8.15417	743.651	-1689.34	-287.076	2285.14
TCGA.A7.A13E.01	Human	Basal	-1157.89	548.759	581.698	1784.53	585.185	-1449.71	-1362.12	-559.549	2130.87	-1536.46	1686.66	-181.2	-1793.39	-1425.86	-1174.7	245.179	78.2658	-3445.44	-2063.16	-535.043	-585.145	-27.2743	-2132.45	1123.02	-462.221	939.223	2081.8	1070.61	2899.48	-1455.37	-1119.95	-1179.18	-410.44	8.47976	1016.55	750.061	-1555.46	558.348	-612.844	-1171.19	-1728.49	394.374	-2167.75	-513.811	-783.759	-1739.19	-1675.18
TCGA.A7.A0D9.01	Human	LumA	-2368.65	-356.08	-1021.72	-549.762	5.17765	2114.41	-3212.1	-1667.49	-2436.15	-1719.64	119.631	319	841.116	-387.932	-400.56	275.387	914.411	-4745.94	-4299.86	-356.693	-1017.27	1764.38	-1688.02	1060.16	-1290.63	-1328.78	-2615.28	-1568.34	-2633.22	-528.248	-2869.86	-1532.98	-942.188	-742.022	-1204.34	-3134.61	-1310.7	-1801.28	-563.654	1237.63	2394.51	164.295	-31.1745	-1590.19	-611.109	-759.515	-3976.19
TCGA.E2.A14R.01	Human	Basal	1053.03	740.482	12.1424	535.672	-521.007	-2559.78	547.693	1806.56	3136.19	-376.524	-25.3162	-52.1026	-1982.25	-738.713	-332.636	-777.783	-664.564	2147.13	2279.96	-993.743	57.4394	1685.95	139.802	1649.32	-332.18	2544.38	4193.37	3663.33	3622.71	-2608.12	360.027	443.952	1687.67	2757.07	545.631	1374.61	112.636	3661.16	1046.01	-2615.15	-1527.5	-358.356	-1188.85	-66.455	-1413.43	10.9852	2243.19
TCGA.GM.A3XN.01	Human	LumA	2469.14	1427.12	-1737.56	-2461.55	1881.47	720.458	1558.28	-840.182	-4596.54	505.11	1024.05	75.2278	896.059	5.67211	-2754.33	3379.85	-4067.1	213.884	377.594	1778.52	1489.34	1427.29	520.785	-2652.05	-1924.82	-3708.45	-4454.89	-4397.87	-3052.45	3289.99	951.401	363.601	-589.931	-1842.73	-1053.9	361.648	1727.18	-1316.85	-291.835	1025.02	2419.29	-1339.1	2096.37	405.189	-561.731	-1114.6	719.53
TCGA.A8.A06Y.01	Human	LumA	-2670.9	-766.773	891.926	-1323.78	1119.85	-1887.9	-2455.37	-210.443	-2265.7	-962.479	-1086.38	472.398	1285.55	803.33	-174.029	-756.169	2505.79	-526.094	-1794.29	-1657.79	-570.89	-1929.69	-1797.05	2753.94	-856.713	827.786	-2828.62	-376.804	728.822	-3093.41	-2745.22	82.4428	1350.15	1274.57	1038.53	1109.67	-456.014	675.288	-183.734	-859.022	-1481.33	1298.25	-1562.93	-1823.33	1682.71	570.563	-3683.84
TCGA.E2.A1IK.01	Human	LumA	372.416	-90.1859	-63.4605	-2593.09	-702.402	-2163.95	-319.083	1387.89	-3151.59	-209.173	-786.584	1778.93	502.963	987.377	1293.01	-492.073	935.347	3356.37	1960.55	-1949.45	-170.639	337.836	624.312	1184.01	-279.999	748.857	-3275.58	-602.579	-1205.16	-3398.9	-370.908	1632.64	1881.99	3210.07	237.851	1061.7	841.688	2489.62	684.021	-1805.6	-1697.54	1136.48	-296.166	-118.48	918.325	1005.34	1695.3
TCGA.E2.A1IU.01	Human	LumA	-1110.35	-682.172	-1282.82	-812.618	1290.49	-16.8184	-987.291	-1289.19	-2643.81	114.743	394.755	472.266	2270.55	1473.72	2377.03	-763.821	925.141	-1176.76	-1774.84	-1161.62	146.548	-1077.86	-880.639	-1400.67	123.208	-1736.89	-2867.14	-2366.93	-2254.28	-2845.65	-1254.22	1055.29	1178.95	813.436	-511.006	-588.571	42.9921	-1733.56	-1058.84	674.723	-1786.82	1317.23	-1129.58	-1176.13	1356.61	543.078	-1480.11
TCGA.BH.A0E2.01	Human	LumA	764.101	1370.67	628.809	499.602	-101.565	1478.48	-106.24	869.229	1887.51	1354.46	633.674	-652.118	2259.04	2686.19	850.96	-48.5446	1689.22	-2617.4	-1188.13	419.896	1287.25	-552.313	-83.627	2950.62	530.608	654.652	1043.45	2263.14	1263.33	3252.92	-689.359	490.938	-388.561	-957.879	23.8014	-45.73	501.289	-1063.4	648.111	1711.51	2739.53	-71.0996	1227.39	-226.102	-659.717	-57.8095	-909.397
TCGA.A2.A0CZ.01	Human	LumA	2153.02	1729.14	-546.912	-2024.31	1635.89	1854.41	1902.74	-1693.84	-4960.2	657.079	1038.41	859.607	-506.497	-1572.93	-873.311	2923.78	-859.858	-1861.35	-78.5418	2983.72	2005.13	2293.68	1921.54	60.4856	-472.69	-2589.38	-5398.2	-3007.17	-3047.71	4772.91	2039.79	548.585	75.5505	-1235.91	-798.36	-713.657	934.363	-2902.13	-273.066	2629.06	3043.15	-687.211	3138.48	1377.98	674.009	-397.581	2245.97
TCGA.AR.A2LE.01	Human	LumA	747.379	-43.4995	380.124	171.761	-1475.8	1989.53	-1817.41	-2072.57	-2112.51	509.768	-105.84	1267.4	1010.18	-757.663	1256.43	-1926.87	600.801	-1832.19	-1420.03	-1125.17	-581.006	810.745	-1506.45	-1334.15	-617.726	-1207.12	-3242.35	-1347.91	-1913.8	-1294	-1124.17	-154.85	1481.86	811.076	-614.821	-478.253	-347.522	-3196.88	-1162.03	2034.84	-386.356	-49.1378	-2079.61	399.484	766.307	1248.43	-774.75
TCGA.A8.A0A1.01	Human	LumA	1788.29	307.878	-293.02	1676.49	-768.725	384.027	3386.74	-1707.51	-1081.97	1741.97	-161.23	493.495	1733.92	733.906	1245.83	296.057	1272.16	2166.08	2813.66	-77.6657	1626.32	1347.36	2865.95	-2755.54	549.765	-951.837	-2317.03	-3539.52	-4164.92	1493.16	2625.69	898.181	814.538	-2835.07	-1338.27	616.137	626.992	-3225.4	-1112.11	2113.28	1407.84	309.618	1222.31	1863.87	-501.958	-520.443	3430.48
TCGA.E2.A1L7.01	Human	LumB	-30.5291	-481.763	-1332.02	2035.51	-444.644	-1223.34	833.366	1662.82	3950.18	-74.2115	-3535.91	-1448.1	248.039	1164.67	-449.645	-1741.7	-1620.46	1543.34	1609.47	-1510.99	-770.635	1509.26	348.629	-186.737	10.1437	465.921	4406.86	2461.24	1161.28	-135.294	526.805	-215.47	-758.795	-2161.8	-700.038	-512.58	-901.183	2630.5	1714.91	-915.599	-1564.74	-1126.78	-409.186	-94.5655	-1161.41	-487.017	2190.15
TCGA.E2.A14T.01	Human	LumA	-2464.74	-469.644	387.566	-97.2836	-105.724	-46.6467	-2887.66	851.3	139.599	-996.041	-1370.72	1654.85	1541.7	226.489	-224.799	-376.787	2098.78	-3316.2	-2628.57	-721.669	-1831.76	528.174	-147.742	279.973	644.333	909.535	29.1525	352.059	-332.119	-2120.05	-2152.74	-222.141	315.854	778.739	-28.0696	1096.41	-924.98	1307.54	212.367	-1095.17	-274.515	614.736	-104.822	-1514.98	1130.51	1568.3	-2337.69
TCGA.AC.A5EH.01	Human	HER2	1889.07	2054.26	3531.24	-197.225	47.8392	1296.51	362.554	191.086	-785.41	1243.31	992.465	1368.26	-713.309	-247.534	1587.8	995.3	-1128.01	-532.602	247.438	1881.79	1267.58	1559.97	1223.88	40.4793	1302.43	1290.7	-1330.54	186.458	1942.32	3152.83	460.387	867.203	1279.16	2741.6	2360.75	2490.33	1586.79	1693.29	1010.42	-682.87	1897.95	96.0031	1761.16	1002.91	-331.209	627.647	36.4389
TCGA.GM.A2DM.01	Human	LumA	1975.36	2024.95	340.175	-1033.98	-1787.75	999.731	580.123	-438.482	-3185.42	-15.0085	-842.216	440.798	1634.27	821.982	1213.26	-814.43	1836.55	-2217.07	-2021.81	-1887.57	-852.107	-485.143	-166.896	984.596	-514.275	113.836	-3751.87	-1047.77	-1296.86	-1887.15	935.566	391.516	470.888	187.494	255.61	1224.82	724.467	-174.674	-63.8681	110.806	-356.893	1094.33	359.526	-672.335	1042.47	144.036	-885.937
TCGA.A2.A0D4.01	Human	LumB	-2691.73	-285.89	776.471	1780.01	292.263	-212.672	-2598.76	2421.57	3462.86	-393.379	-185.724	1517.79	2351.34	2109.39	199.352	50.4173	-191.94	-807.291	-2338.71	-1024.84	-1031.27	-922.593	-1616.07	693.582	-148.781	1143.57	3773.52	2274.38	1615.6	-2550.07	-3050.47	1107.83	1422.08	1634.7	659.379	117.75	734.023	456.226	305.361	-150.864	697.29	105.483	-1381.19	-1372.34	1180.2	1405.22	-3657.92
TCGA.BH.A0B1.01	Human	LumA	-455.927	-203.63	-206.968	430.455	-40.2319	1436.37	-906.3	108.922	219.426	351.367	-30.6524	563.613	1476.38	983.818	1506.4	-367.074	3870.12	2469.58	991.666	-518.6	-481.885	-318.781	387.348	808.148	723.549	1210.6	1259.77	-128.656	-2403.44	1169.68	-80.465	-8.56442	421.16	13.2428	468.37	-1260.91	-112.446	-1702.38	42.7483	1745.12	768.993	-104.046	713.682	-95.2371	-263.32	488.372	-2111.17
TCGA.AO.A12F.01	Human	Basal	-470.903	586.864	1577.16	1034.01	1337.44	561.512	-1177.25	895.735	2749.5	-826.531	1365.09	781.538	-2573.06	-1957.63	-713.758	1003.36	-1501.74	-4231.23	-2678.99	148.9	-1614.74	-333.764	-838.64	848.906	-667.558	1827.8	3353.59	3567.3	3748.69	2414.32	-1296	-384.015	600.077	1761.21	911.23	608.551	-1304.19	792.449	655.22	-137.228	1996.21	-1331.41	-392.734	-94.7367	-1392.72	-793.447	-1606.62
TCGA.AC.A3HN.01	Human	LumA	1650.76	365.138	-2342.47	-284.8	1964.49	2097.67	2734.82	-2855.57	-3855.92	648.364	1495.11	-294.211	-560.783	-1348.1	-617.745	2209.84	-2402	-445.698	312.059	1639.97	2339.67	1910.11	1647.09	-3360.91	-1451.73	-3815.06	-4785.25	-5351.98	-4552.98	3755.74	2060.58	185.665	-439.627	-3077.84	-1398.58	-323.456	715.066	-3622.85	-1043.42	2579.43	3117.88	-192.891	1813.17	1452.6	159.203	-1195.72	1708.34
TCGA.C8.A1HN.01	Human	LumB	-1920.19	-2293.68	-1217.75	302.824	-1472.67	637.6	-2026.47	1788.55	2736.87	-455.426	-2179.25	574.066	-430.819	-334.216	88.5038	-1920.88	2334.49	-2173.78	-2612.01	-2156.13	-1481.58	-2514.78	-703.365	1127.86	169.066	1949.85	3662.57	3268.64	502.779	-2309.31	-1956.5	-458.499	613.635	1856.71	-21.5103	-564.522	-1632.83	2668.51	704.399	-1964.11	-1389.78	-430.676	-2056.78	-1838.81	-277.546	385.52	-1246.14
TCGA.A2.A25C.01	Human	LumB	-1051	-2314.59	-1974.24	1795.42	-1395.16	718.027	-1320.42	-1176.35	2489.36	-481.369	-1167.73	-2034.44	1900.96	1088.66	1396.39	-1023.66	2058.4	3815	2403.86	105.483	-358.868	1661.9	-244.479	-1011.4	220.629	-1091.2	2021.82	-1066.61	-3189.29	-23.6629	89.1713	-2249.47	-1590.33	-3029.78	-1857.85	-2525.45	-366.255	-3310.85	-1777	1533.86	507.028	-96.9148	-1401.71	122.198	-308.508	-1639.42	-864.958
TCGA.E9.A6HE.01	Human	LumB	2019.77	1185.37	2526.99	-2317.12	-1711.17	-1825.58	-514.414	2321.95	-831.302	2027.91	144.071	1913.09	696.477	1705.69	-823.655	2153.98	-2416.37	1721.28	1119.87	698.022	296.225	-1727.09	449.63	1052.88	-85.0584	257.594	461.997	1844.85	1929.62	2158.06	214.461	2156.5	2322.69	2915.92	1559.01	2450.36	2108.02	3624.49	1961.84	-1662.64	577.888	-849.013	2057.27	-47.4672	505.483	1965.21	-22.0243
TCGA.EW.A6SB.01	Human	Basal	1368.7	-1325.66	-173.006	-1432.46	1724.15	-2932.38	2854.98	2372.64	1662.97	12.8509	114.012	290.371	-2604.75	-1468.99	-666.577	-871.489	-1976.24	3268.79	3487.68	-892.076	-42.9617	-2916.57	968.977	2264.15	1014.11	1862.55	2489.86	4091.06	4690.27	-3212.39	1369.88	-208.836	-68.5557	2516.4	148.747	2777.96	270.201	3939.04	986.561	-2952.48	-3521.86	434.562	-1296.35	933.709	-1015.23	215.638	4021.08
TCGA.E9.A1N4.01	Human	LumA	1706.78	550.678	-1053.81	1290.64	-2956.71	430.438	2126.71	-1711.79	-1161.33	478.225	117.538	812.34	246.251	-259.319	2943.54	-784.458	2995.39	280.01	1248.27	252.918	-1539.88	381.531	2330.34	-57.3008	699.792	1102.81	-8.88917	-669.248	-862.608	2397.25	2571.63	339.644	2019.73	3282.35	-384.6	-81.49	-445.114	-1471.18	-120.563	1350.62	1748.63	1210.45	976.633	2296.97	412.202	47.1525	3230.33
TCGA.B6.A0RH.01	Human	HER2	-78.5674	1138.43	2299.66	-2493.09	-291.449	-656.915	-735.553	2163.75	-788.048	1085.81	-491.151	1167.95	192.701	592.78	-461.099	1321.63	-330.052	5212.3	3474.02	192.605	-1298.12	-967.484	166.668	1171.19	588.521	1903.98	-107.127	2523.21	1986.95	2517.35	-908.657	1145.04	1466.21	2744.18	2119.03	2901.26	1327.84	2720.36	1704.12	-1016.23	559.023	-186.566	1483.84	-215.218	391.281	1565.33	-558.327
TCGA.A8.A09N.01	Human	LumB	-2014.59	77.6108	1803.14	1106.85	-929.036	152.061	-1636.66	1191.89	2887.09	173.622	861.612	1578.68	1382.35	761.354	2461.48	-2020.37	1890.97	1472.89	313.855	-1122.44	-1535.82	-1099.7	-5.83123	2727.37	967.451	2524.73	3099.01	1402.78	2612.39	-1309.04	-1063.85	538.254	1474.5	1169.04	556.706	-332.156	-69.2859	-591.306	53.9418	645.248	-2795.62	80.7709	-1117.11	-289.927	1424.37	1099.84	-1348.6
TCGA.AO.A0JE.01	Human	HER2	1632.97	1.09833	2533.9	-873.862	-16.3246	1065.16	3321.25	-1086.11	184.026	1488.97	-738.833	-512.218	-1797.87	-1170.2	1574.67	-94.4683	-40.812	4929.58	4646.78	707.32	1393.95	1067.05	2157.71	133.547	805.625	2287.13	-247.667	-201.816	942.464	3427.04	2944.42	1125.27	525.736	-1060.09	807.112	985.048	483.428	-397.933	-227.296	170.638	2828.65	502.806	2272.87	2272.29	543.509	1083.2	3858.76
TCGA.E2.A106.01	Human	LumA	-1392.28	857.758	-248.028	-1239.79	1100.46	1851.65	-2844.28	812.679	-2393.73	-769.536	-1107.24	234.535	3370.28	2576.77	1143.12	841.056	1930.07	-2660.71	-3380.57	-283.996	519.003	929.835	-1440.43	1834.92	648.677	388.621	-2841	-1565.88	-989.526	-1649.93	-2492	615.069	-107.019	921.578	1020.73	-12.4075	652.69	261.416	569.471	308.055	246.61	548.122	-447.124	-1667.15	877.405	208.915	-3490.42
TCGA.E2.A14S.01	Human	LumB	-2278.48	-1738.39	-1226.96	288.249	-2005.61	-904.394	88.6796	1444.47	1029.33	-1088	-573.731	518.141	936.896	120.405	-299.878	-2166.4	878.114	-2703.16	-1837.41	-1874.17	-614.365	-866.342	-863.013	902.65	-1013.77	53.2874	2010.21	1689.52	606.544	-4055.45	-827.601	403.871	645.019	963.22	-1034.66	-2014.18	-1024.91	557.046	32.4189	-524.627	-1621.76	-439.431	-2274.68	-614.985	77.8256	1137.62	237.684
TCGA.AC.A3TM.01	Human	HER2	-575.189	-212.681	-195.57	-2389.62	-732.452	-2594.84	-1561.56	2763.02	-1669.06	345.938	-704.921	141.499	985.331	2024.49	-3160.4	1614.42	-3133.21	-1190.12	-1380.61	167.568	-733.43	-2076.52	-834.566	-359.211	-784.025	-1716.02	-270.751	624.923	2026.67	-1.12295	-1383.26	430.349	783.16	2535.69	445.167	1875.36	1736.43	3581.61	1274.53	-2307.08	-487.428	-980.91	1253.18	-761.091	-145.718	524.011	-697.954
TCGA.AQ.A1H3.01	Human	LumA	2453.52	-553.338	728.409	926.509	1420.3	2142.53	1865.99	-2811.73	-42.8951	1446.12	917.073	447.84	1972.83	877.027	724.18	664.136	1186.99	345.686	23.1006	863.713	1164.75	2411.59	-5.42626	-2512.01	-1135.68	-2242.03	-1866.31	-3106.34	-4153.65	1696.91	1703.34	-937.729	-651.424	-3501.63	-1943.88	-2428.35	-674.786	-4521.61	-1375.27	3146.34	844.317	-122.387	320.871	349.14	540.294	-668.716	315.632
TCGA.E2.A15R.01	Human	LumA	-3351.19	-1713.62	-1124.55	1009.28	-561.074	-509.363	-3540.12	29.7791	1100.81	-1735.46	-1682.03	-751.07	-21.6853	-282.628	-437.012	-925.05	327.401	-4258.07	-4055.72	-1163.81	-1110.92	1914.02	-2596.32	-518.204	-1762.25	-1143.26	1489	119.582	553.598	-2361.56	-3632.8	-1610.67	-1186.23	244.576	-617.406	-3953.97	-2438.27	-1000.67	-621.409	379.258	171.363	451.529	-3045.28	-2617.53	14.855	102.87	-4002.4
TCGA.A8.A06R.01	Human	LumB	201.651	1743.42	835.211	-377.335	-675.255	2146.38	209.181	550.558	26.304	-254.437	-1548.49	-219.495	-1148.11	-437.149	822.324	-248.906	-1309.33	1196.38	1463.06	697.307	-1815.25	2064.61	1019.31	1174.1	659.523	2002.74	676.476	1226.09	-951.911	3179.74	1175.85	-287.591	286.569	71.4006	1163.11	611.55	-576.828	-645.518	-719.992	-74.4741	3644.73	-813.249	1102.98	1189.22	-415.102	-980.365	1954.86
TCGA.E9.A295.01	Human	LumA	-1162.96	-143.791	95.7846	-2213.92	1738.14	-227.876	-1778.22	793.811	-2336.66	213.196	1027.86	-142.744	1769.86	1981.99	-640.775	1456.54	-794.427	-3285.97	-2356.74	158.494	971.628	902.998	-356.254	38.9509	-875.587	-1048.53	-2465.7	-347.961	1389.67	908.061	-1676.1	1196.92	900.997	949.69	-322.726	-1.39532	681.7	-168.635	512.309	680.944	763.588	97.9322	1320.63	-148.836	275.646	275.342	-2024.06
TCGA.AC.A62X.01	Human	Basal	-496.959	534.232	1284.58	-620.864	2885.07	-839.075	494.872	1235.28	2274.04	3.80289	524.164	835.606	-2225.85	-872.524	-821.079	95.5336	384.523	4464.66	2316.9	-456.074	-322.895	469.33	-320.689	1032.7	1242.5	1342.82	2792.69	3407.16	3451.74	-1720.34	-1020.22	204.525	305.884	1246.14	2006.89	1572.15	570.706	4275.87	2044.35	-2231.52	-1063.32	45.7048	-956.477	-831.743	58.7613	505.909	-1442.86
TCGA.BH.A18N.01	Human	LumA	-1890.57	-925.53	-680.357	449.999	-230.63	368.073	-1614.58	-224.733	-1424.21	-1053.33	-908.709	-108.709	2185.51	1401.22	-366.218	184.362	-516.819	-3057.33	-3535.03	-677.327	32.3664	559.993	-2151.33	-136.47	-1672.4	-1169.18	-1513.7	-1268.37	-1926.8	-1579.23	-1870.88	176.192	838.553	-137.937	-1032.63	-1721.18	-697.782	-1311.85	-294.094	1017.75	1008.73	181.078	-854.947	-1131.32	376.313	165.448	-3685.84
TCGA.BH.A1FL.01	Human	LumA	-1492.04	-1116.41	-3260.94	735.239	436.209	-384.948	-3023.62	-453.609	346.811	-721.272	-2801.31	-692.095	639.867	-398.478	-2089.45	-916.07	-986.352	-3941.83	-3848.34	-1145.89	-902.414	-820.308	-2779.65	-1856.36	-816.026	-3611.79	-159.264	-2130.39	-595.937	-2474.94	-2853.34	-2076.45	-322.898	-1657.88	-1603.22	-2032.43	-1434.13	-2055.34	-1419.36	635.974	-2457.14	-419.209	-2423.21	-1720.87	-170.642	-4.90151	-3064.15
TCGA.D8.A1XD.01	Human	LumA	-2576.21	-541.336	-266.602	2372.35	771.523	1854.68	-2462.33	-643.467	1285.53	-2127.43	-315.252	-2527	1459.68	942.241	-323.342	-564.259	-419.51	-5626	-4682.46	654.58	470.587	2976.33	-2405.57	442.482	-1061.78	-1560.02	-9.85576	-1420.51	-1733.13	2096.8	-2662.88	-2339.96	-3199.61	-3535.02	-1493.74	-3694.99	-1590.63	-3768.82	-1750.24	2018.58	1125.43	-806.541	-1090.05	-1705.61	-1374.68	-2369.56	-3466.23
TCGA.AC.A2FB.01	Human	LumA	3185.78	98.2824	-1485.16	23.7186	-51.9654	1486.88	3508.31	-3251.36	-2502.57	2158.07	266.107	-225.652	2011.71	1090.6	1255.15	-339.83	172.726	4290.05	4451.36	711.185	543.507	2123.2	2042.67	-1794.41	558.111	-2040.88	-3952.42	-3580.25	-4087.73	-1581.8	3204.17	533.971	-1209.03	-3037.97	-2078.55	-2133.04	1255.84	-2752.92	-656.525	2096.39	-552.14	556.86	405.091	2667.36	365.494	-682.323	3642.33
TCGA.BH.A0DQ.01	Human	LumA	-647.738	-87.7819	-746.913	-178.65	843.311	3366.42	-690.964	32.2977	-1216.34	1644.68	-163.81	1157.27	2410.52	2670.32	199.312	2460.35	-266.542	684.879	-394.911	1522.56	617.555	1587.64	2035.61	-1777.91	819.935	-2042.05	-1578.39	-2767.44	-4562.09	4149.64	382.145	1123.85	624.027	-1930.54	-822.034	-422.48	1772.32	-1945.29	-86.4968	1858.8	3587.55	341.68	2794	758.894	1881.19	121.252	-1028.11
TCGA.AC.A3W5.01	Human	HER2	1906.85	784.993	1834.28	-815.485	1925.48	817.014	2275.22	-1629.37	-2473.37	1214.47	1767.12	-656.534	-1817.67	-1688.4	-1098.03	2459.4	-2476.48	574.776	1862.48	2023.4	2354.03	1666.16	2037.7	-1948.04	408.746	-1194.28	-3410.19	-4038.5	-2751.09	3546.71	2416.06	646.402	-830.329	-1617.37	522.157	354.413	273.999	431.359	387.37	-43.9883	3154.03	-1131.44	3180.25	1832.75	-1126.83	-1181.86	2787.25
TCGA.D8.A1JP.01	Human	LumB	-1221.37	-555.455	-2176.87	-581.707	8.30018	1127.98	509.89	325.034	324.167	145.614	-1595.33	-1500.48	-1127.79	-1501.64	-1124.75	110.344	-233.627	-2820.74	-1290.33	596.833	-611.561	1404.92	29.6795	-1784.27	-1414.61	-1883.18	1578.07	-784.05	-1637.23	2736.47	353.13	-1296.01	-1585.55	-932.504	-965.629	-1429.9	584.256	-962.2	-571.211	390.989	-66.6863	-219.193	751.771	462.793	-739.787	-968.607	-16.4878
TCGA.BH.A0HW.01	Human	LumB	-2502.9	-422.443	138.746	541.314	-287.088	168.894	-2662.63	2113.37	506.396	-1282.15	-1244.6	-58.3971	1712.19	800.978	-1205.63	-1471.69	119.465	-2440	-3418.95	-1833.35	-913.108	232.017	-3022.44	1294.6	-457.444	537.559	1132.68	1270.79	1326.7	-3843.9	-3587.3	-46.9254	-521.866	318.328	-957.438	-1809.58	-769.952	-174.723	-664.196	-489.472	-2144.68	743.002	-2890.69	-2467.98	-29.5927	44.6068	-4527.43
TCGA.BH.A0BW.01	Human	Basal	2391.83	60.7154	937.576	2359.48	-211.549	957.441	3230.96	-2668.39	1810	712.294	936.753	-1132.05	-2342.02	-1548.31	543.35	-940.932	1485.65	5217.46	4982.98	992.15	1035.48	898.94	2339.12	-1148.65	690.755	1426.14	1319.67	-1850.8	-3606.5	-455.407	3356.03	-527.214	-1213.77	-3106.04	325.151	-663.063	-698.973	-1824.41	-1157.04	667.376	-108.043	491.56	57.9574	1622.52	664.81	-323.268	3513.75
TCGA.LL.A6FP.01	Human	LumA	-3686.7	-1676.21	-70.0614	-2847.52	-946.988	-3189.37	-3505.5	3070.93	-2805.21	-1380.19	-490.378	1387.2	-1337.14	-0.244152	-1345.54	-402.29	-762.695	-3648.04	-3970.97	-1368.99	-1430.31	-2818.26	-2370.57	799.808	-257.148	-650.986	-1987.54	1266.15	2178.29	-3931.99	-3618.64	155.136	1853.74	3745.43	745.406	1453.97	271.76	2812.08	-331.384	-3143.46	-2332.97	551.788	-862.353	-2006.86	580.826	1367.12	-3579.39
TCGA.A8.A0A4.01	Human	LumA	-4024.2	-1142.62	-1698.72	966.383	-540.984	-1125.42	-3032.44	-829.094	-499.769	-1907.33	-456.492	-562.756	1526.03	884.757	-494.141	2098.18	-14.4157	-2506.21	-2998.28	753.599	-344.797	-147.849	-2347.27	1525.25	-989.022	-1651.49	-1392.27	-2925.31	-2730.51	-581.064	-2772.09	-318.696	-1224.88	-2734.4	-1272.44	-3331.35	-1496.72	-2196.46	-1600.76	595.696	-1099.7	-1081.31	-681.045	-1851.2	988.423	-1024.27	-3541.58
TCGA.AC.A6IW.01	Human	Basal	1563.59	-764.338	-885.742	89.8716	646.475	-2368.89	2623.22	2199.86	2131.32	-555.752	310.352	-306.168	-2447.79	-2374.98	-1491.86	-343.671	-1376.16	3975.39	3660.22	-716.54	-1379.22	-2057.45	1610.83	1269.72	550.727	1081.54	2866.26	3947.48	5233.46	-3470.07	1966.8	-425.555	-278.646	2432.37	-157.087	2912.34	12.5245	4602.12	1649.66	-2952.46	-3429.49	19.437	-889.252	1244.44	-1697.71	448.933	3848.95
TCGA.XX.A899.01	Human	LumA	3603.38	1313.12	-430.313	-116.954	2229.04	1303.76	3553.1	-2343.48	-3012.83	1676.61	1845.96	498.113	1323.64	109.463	-312.158	2392.83	-3080.6	-22.611	1769.72	1731.03	1473.57	2199.79	1559.65	-2341.68	-285.197	-2885.69	-3237.82	-3744.9	-2445.44	2494.42	3408.07	801.498	-351.754	-3312.82	-2044.59	-644.561	1160.07	-3260.31	-932.014	2328.3	3261.89	-834.988	2184	2331.1	288.625	-1115.39	3309.5
TCGA.A2.A25A.01	Human	LumA	3725.5	227.006	-2474.14	277.597	2114.33	3630.52	2039.28	-3214.84	-2165.73	1500.57	1439.41	-2220.4	401.145	14.3488	182.876	1459.49	-1150.57	416.409	1303.24	1104.31	-258.936	2174.4	1295.39	-3391.27	-566.304	-3944.91	-3154.1	-4300.46	-4790.74	2581.54	2822.82	-1009	-3047.42	-4316.88	-2858	-2448.32	943.245	-4337.57	-912.014	3425.56	2291.11	-644.558	1671.32	1732.29	-1164.7	-2409.86	1596.01
TCGA.E9.A1R5.01	Human	LumA	-2247.44	-760.607	-905.578	-225.669	-1234.15	-483.699	-2028.82	-760.397	-1818.52	-844.57	-953.513	-187.329	591.362	-783.351	367.93	117.95	1475.01	-2220.93	-2303.92	-459.985	-980.776	1288.2	-829.518	-137.352	-950.009	-52.3268	-2520.35	-123.283	-495.352	1529.95	-2370.87	-434.127	1217.39	458.547	-249.44	138.23	-1564.37	-2881.14	-300.987	2580.15	1177.51	667.212	-320.941	-1210.61	376.779	70.3254	-3087.05
TCGA.5T.A9QA.01	Human	LumB	-2641.17	-442.708	467.992	-597.971	-1228.88	-2494.87	-2165.13	2346.64	465.891	-1266.07	-1139.87	387.81	348.782	436.036	-1179.21	-1122.73	-130.937	-1154.55	-2343.67	-1568.71	-2274.75	-2657.97	-2043.94	2616.92	-550.084	942.953	1396.87	1581.89	3748.8	-4316.09	-2443.64	1022.46	1791.47	3046.58	1001.64	891.439	315.444	2923.85	27.3517	-2896.5	-3360.7	-361.963	-1337.83	-1670.98	287.125	1098.26	-3002.13
TCGA.GM.A3NW.01	Human	LumA	-457.199	313.708	509.844	-1921.48	597.462	-1103.62	-1975.79	1143.26	-3353.03	36.3955	-152.001	925.396	598.292	419.165	1216.78	999.955	-138.902	-2027.77	-2546.89	-1474.72	-1333.1	-2525.98	-1437.95	548.237	-1518.85	-1240.27	-2905.94	-1419.8	713.088	-2262.76	-2085.58	1099.61	1820.51	2266.82	485.868	-36.6389	-85.3933	425.146	282.652	-142.494	-531.14	73.8263	-588.204	-62.038	1889.23	423.156	-2311.37
TCGA.D8.A1JS.01	Human	LumA	-2633.14	-1034.95	1837.65	-3114.63	-2170.92	-3256.19	-2216.06	2857.45	-2855.28	-631.997	-663.263	2364.48	1760.79	1723.52	1357.22	-888.526	921.533	-1343.84	-2747.99	-2317.07	-1079.36	-2431.84	-1606.5	3192.44	243.754	1246.73	-1636.44	2241.47	2181.43	-3852.64	-2882.83	1357.72	3042.83	4656.33	1158.01	1791.07	634.81	3388.17	1134.46	-2253.71	-2424.27	946.817	-730.142	-2642.75	928.497	1560.05	-3147.96
TCGA.AR.A1AJ.01	Human	Basal	2874.98	850.36	-1228.58	1877.55	1704.76	-26.5483	4293.34	-1755.59	2931.74	1353.65	2024.03	-439.272	-2855.85	-2462.76	-568.298	-941.759	-1316.5	5558.99	5364.38	541.392	421.665	1115.57	3331.68	-946.682	767.761	483.734	2741.71	662.6	752.659	-131.556	4207.33	23.6907	-981.118	-2036.72	162.063	1225.64	-449.537	113.251	390.896	277.645	562.374	263.017	1054.71	2841.04	-702.99	-1291.11	4772.3
TCGA.AN.A0AK.01	Human	LumB	-2806.71	-987.759	1361.41	1639.98	-979.201	-1029.94	-1994.01	2572.49	3893.5	-995.265	-997.924	1044.43	-148.981	-53.2354	95.5289	-1540.71	1509.01	-3100.33	-2602.73	-854.36	-860.38	-2093.07	-1281.79	4045.24	2146.99	3414.34	4295.61	4345.14	4325.06	-3349.79	-2532.25	252.221	858.23	2093.26	1006.32	165.923	-797.455	2714.41	501.52	-2212.89	-2114.75	-152.214	-2010.27	-672.635	-750.995	542.559	-1224.72
TCGA.D8.A73W.01	Human	LumA	2329.03	1569.99	-21.8729	-707.795	111.99	1964.21	2579.1	-1673.68	-3382.15	1151.23	934.314	-1292.83	-200.885	-824.663	862.809	1256.71	1168.23	4893.82	3587.66	718.611	-384.703	1074.57	1849.07	550.351	-717.137	-781.2	-4572.97	-4599.81	-2888.99	2393.92	2527.84	-558.42	-2021.25	-3063.18	138.065	576.012	793.085	-1076.06	-438.62	637.442	2237	609.323	1010.7	840.165	-1121.37	-1584.07	1415.31
TCGA.BH.A0BZ.01	Human	LumB	831.864	-779.865	1289.27	25.0968	79.5368	-439.986	3023.54	1394.57	1367.96	2147.73	1961.6	391.259	-109.091	-161.771	-360.972	786.742	405.477	5437.47	4632.76	1655.2	1453.59	505.848	2390.84	153.859	1751.72	1409.49	1579.37	1130.9	1147.55	3215.38	2542.18	657.222	-1152.74	676.423	130.699	255.276	1172.28	2421	1598.01	-822.994	2420.11	-115.931	1850.54	1361.16	-37.968	274.718	4125.49
TCGA.A2.A0EU.01	Human	LumA	1765.83	-157.706	592.124	257.155	-1389.04	855.669	-131.204	776.549	27.5007	1061.07	-1048.97	-51.7193	2680.63	2052.05	233.978	-791.096	1497.27	-1378.67	-1155.85	-873.311	852.117	-171.907	-671.758	591.819	197.65	871.319	1140.03	1185.91	-512.08	728.513	-28.4201	915.08	628.814	688.937	-792.965	-1657.42	1042.42	692.677	818.182	125.504	1975.14	613.952	-8.22175	-305.074	674.129	-73.4205	-1758.18
TCGA.B6.A401.01	Human	LumA	2779.38	1335.16	1364.36	-1820.41	1547.6	-1895.5	1262.99	153.325	-3101.88	643.581	837.863	-938.443	1882.09	1946.61	-2827.98	1826.14	-3627.27	-2193.9	-607.421	1521.61	1419.06	252.22	-177.21	-1356.52	-1447.4	-1883.99	-3147.22	-3065.94	-2.36393	2048.86	623.435	394.96	-463.039	-561.09	511.03	1690.97	790.757	2314.99	863.947	-1451.04	1416.71	-482.988	1828.61	393.826	302.315	-940.163	804.706
TCGA.AC.A7VC.01	Human	Basal	-972.505	786.987	-552.24	-436.762	2906.84	-334.128	-902.819	2550.02	702.671	-126.785	1723.15	-817.572	-3970.57	-3405.35	-1632.64	1249.95	-2509.47	-3659.34	-2712.21	1530.24	48.2577	1794.16	157.292	1261.7	-534.849	482.773	2216.44	2969.92	3414.09	3582.08	-838.412	-798.91	-569.364	1836.58	1176.37	687.271	-255.003	729.623	530.426	-199.197	3198.32	-993.954	793.479	-741.446	-1232.2	-1371.44	-146.204
TCGA.AR.A24P.01	Human	LumA	663.701	-499.811	-1421.63	1661.42	167.814	1471.53	319.129	-2845.73	1231.14	986.638	1398.92	-1866.83	2096.05	860.705	850.348	-734.285	1276.49	-723.338	-733.929	429.716	454.296	1323.2	-344.525	-1556.68	-948.775	-1390.09	61.6447	-1866.74	-2460.56	2611.52	623.352	-1330.13	-2639.75	-3658.34	-736.031	-2592.52	-714.295	-4812.71	-1597.61	3215.1	853.382	-281.94	-391.161	-259.527	312.726	-522.88	-818.288
TCGA.S3.AA0Z.01	Human	Basal	836.625	341.311	-1585.45	2519.98	1114.33	-689.379	652.202	190.813	3526.08	-531.695	1135.02	-1609.94	-2342.97	-1727.39	-1544.12	-54.1065	-840.422	84.2292	643.729	-482.178	821.5	-376.523	618.027	-1657.94	1112.4	-925.345	3871.76	-689.927	-264.247	-2002.99	356.105	-1575.57	-2212.28	-2562.71	-223.003	1840.33	-344.781	2266.83	1082.2	-1184.63	-2125.25	-231.668	-1438.35	-389.638	-927.111	-866.251	1919.07
TCGA.LL.A50Y.01	Human	LumA	-1547.87	-619.878	-814.736	-2698.79	-567.731	-2717.12	-494.378	2821.88	-2891.33	-31.8724	-45.5636	1009.61	870.99	1130.39	-1520.89	562.611	-2255.27	-940.303	-1281.53	-588.365	707.874	-2234.13	-125.581	-141.801	-297.894	-1463.54	-2221.29	-388.975	735.39	-1515.03	-1010.68	1141.16	1896.81	3095.75	368.586	1674.04	922.109	2799.47	466.624	-2332.84	-1649.15	-53.07	1064.47	-627.928	322.376	627.204	-216.538
TCGA.OL.A5D8.01	Human	LumA	-664.146	-1011.37	13.8911	-1125.05	701.502	-1106.82	-1667.46	337.459	-1563.7	-1381.54	-1311.95	135.955	2203.77	1360.87	-2980.07	208.937	-2219.02	319.421	-1147.8	-440.184	-114.393	1949.15	-2027.97	-1056.04	-1129.36	-2372.24	-1973.41	-2253.64	-1603.09	-1708.91	-2054.8	-654.427	-257.417	186.575	-1282.51	-1368.51	-1008.93	1944.29	233.351	-1710.94	-1514.86	-257.542	-1060.64	-777.726	-632.342	742.598	-1606.57
TCGA.A8.A08S.01	Human	LumB	-843.823	-414.479	-1042.31	355.11	-518.387	456.443	18.0441	743.453	2034.92	508.746	-661.307	-479.895	1246.09	1049.56	1879.53	-1487.32	966.872	4199.81	2398.36	-1542.46	75.9957	-102.567	359.495	5.25116	128.725	944.773	1261.37	717.444	-70.8301	-1389.88	171.754	840.477	1896.38	262.878	-467.668	920.122	228.181	-603.51	-97.7879	505.722	-1023.01	1139.53	-911.279	-385.359	954.927	724.7	-1465.27
TCGA.A8.A09K.01	Human	LumA	-2370.4	-2066.42	-619.265	1208.01	-1356.11	-961.65	-1132.43	470.547	822.181	-690.563	-4251.06	-954.56	960.201	213.701	-279.792	-2169.25	265.374	-2220.53	-1037.27	-2143.9	-115.817	-1687.46	-1228.85	-1046.53	111.648	-1002.67	195.235	-727.898	-250.975	-4677.76	-2434.12	-1706.46	-1168.3	-536.581	-1551.47	-2422.04	-1588.99	299.183	-667.836	-967.019	-4102.22	466.533	-2927.41	-1474.78	1034.79	922.398	70.5729
TCGA.BH.A0DI.01	Human	LumA	2306.85	1646.64	-564.046	-1127.65	1661.24	2807.58	1697.87	-1768.83	-3829.56	1311.26	1162.23	-82.3831	-1282.79	-1277.54	362.236	2757.62	-384.133	-1030.29	419.5	2908.17	545.917	4021.57	2178	-723.41	-157.458	-2052.06	-4797.56	-3940.01	-3774.19	5124.25	2071.25	1276.48	-867.712	-2437.56	-504.471	-1045.22	1850.75	-2471.5	20.9551	2492.46	4018.4	-118.764	3049.4	1237.26	5.99513	-116.875	1610.5
TCGA.A2.A0T6.01	Human	LumA	3578.24	1233.26	-972.347	-765.945	-1118.49	3136.65	2789.71	-3344	-4118.08	1266.97	592.693	-560.272	-867.111	-2021.91	512.809	912.441	544.852	-1221.22	902.837	1003.37	102.283	1927.23	1724.05	-2386.68	-473.115	-2691.91	-5045.22	-4587.27	-4428.44	4245.61	3180.95	-5.40763	-1030	-3367.28	-2088.5	-1653.55	-6.50718	-4788.33	-1089.29	3699.04	2787.67	-220.28	1780.66	1834.25	-315.582	-1409.4	2778.88
TCGA.A2.A25B.01	Human	LumB	353.612	-801.874	951.207	2391.98	-1147.43	771.047	197.567	1042.93	4122.36	391.332	253.071	-1402.14	972.337	944.9	2528.32	-1504.77	3006.88	9.48207	730.842	-738.787	383.388	-824.347	674.364	1712.67	1919.7	2085.49	4412.1	3520.56	1027.72	1379.58	1499.87	-1143.64	-1361.82	-364.252	-331.792	-812.985	-141.138	-1031.79	26.849	1058.64	280.123	-304.288	-946.355	-61.5675	-139.397	221.457	1153.98
TCGA.A2.A0SV.01	Human	LumB	3294.95	1789.46	2980.86	-197.869	-803.326	-673.197	2030.52	2707.97	1550.83	1855.9	666.438	1234.83	-22.9676	68.9595	-183.823	154.561	312.375	4835.04	3891.84	314.147	-1111.7	-330.351	1876.45	2086.57	506.827	3312.89	3594.25	3048.46	3954.99	2477.93	2606.43	1884.62	1530.6	2840.88	2064.74	3307.37	762.201	3672.13	2885.42	-786.704	1044.39	506.462	2030.41	1014.58	581.45	1609.06	1698.56
TCGA.BH.A18G.01	Human	Basal	1278.59	2004.68	2467.43	-632.145	1921.99	-1104.26	248.665	1609.97	744.631	1303.16	2272.86	85.4093	-1000.66	-268.069	670.207	-229.717	546.575	411.18	204.376	-232.236	421.803	527.931	763.434	1318.12	1663.91	1804.61	746.581	3166.16	3255.47	1355.26	-100.73	1140.96	705.059	2257.88	2721.24	1460.15	1889.56	1480.48	724.03	-756.453	87.9422	-307.396	844.717	1014.49	138.256	1080.84	493.738
TCGA.AN.A0XR.01	Human	LumB	-1354.95	-1011.29	-1541.3	404.742	524.528	387.177	-2854.45	1855.66	2101.15	-37.3634	1243.38	-883.064	1434.92	1132.15	-1097.74	-1228.21	-463.873	4695.68	1483.32	-933.822	-120.554	-382.668	-838.018	483.883	371.682	-726.712	2552.59	-707.703	-980.656	-569.121	-1876.2	-728.976	-568.692	-607.296	561.88	-138.58	1282.23	1109.22	246.477	-862.739	-1434.71	-881.965	-146.129	-2244.97	-259.249	440.918	-2999.39
TCGA.A8.A0AB.01	Human	LumA	-3251.96	-1704.38	-1153.26	1942.79	329.927	25.0474	-3191.94	-748.189	2408.58	-1619.69	1113.84	-554.035	880.73	104.814	-739.676	-1201.65	1207.95	-5571.28	-5149.53	-361.776	127.779	-1865.87	-2832.1	52.0543	-132.635	-1344.51	1846.19	504.589	1253.89	-1638.08	-3197.84	-1200.34	-1267.28	-2262.86	-250.538	-1646.43	-1369.22	-3476.77	-1785.37	1691.4	-1096.18	-111.984	-1767.32	-2312.17	812.903	172.316	-4250.55
TCGA.AO.A1KO.01	Human	LumA	58.385	436.868	-512.878	-1176.1	1035.85	-946.592	-1138.93	-2850.61	-3225.75	-1212.8	593.833	586.69	-276.1	-1229.31	1922.91	-230.984	1101.28	-2965.86	-2105.42	-352.858	56.5025	823.415	-1123.22	-1589.63	-1661.3	-2618.98	-4038.98	-2200.4	-2816.62	-1085.85	-342.416	87.4195	408.477	-2689.39	-1130.72	-2683.43	-316.202	-4377.72	-2084.8	2292.92	-115.451	240.043	-1058.36	-35.3925	1184.82	-731.723	-1542.16
TCGA.A2.A0CU.01	Human	LumA	-712.704	14.1463	1410.86	1219.61	281.346	3057.61	-1468.93	-920.741	-597.637	373.44	-871.785	1125.67	3163.71	2262.93	-368.571	2313.43	1299.99	-4986.89	-3833	620.372	1259.59	1130.51	-804.517	-1205.66	-309.979	-42.1138	-509.653	-2035.87	-1912.42	-551.269	-723.734	1126.11	712.36	-1654.78	-518.323	-1104.6	104.812	-1354.6	448.317	1802.92	1371.58	718.625	836.478	-554.666	1735.12	1178.4	-3045.1
TCGA.A2.A1FZ.01	Human	LumA	1104.54	1295.73	-927.258	1285.1	49.6516	2827.72	350.599	-2690.47	-3082.06	1139.42	-325.467	1817.66	2139.85	1207.08	410.703	1526.7	1586.53	-3295.07	-2444	1529.11	276.885	1894.29	1176.19	-2929.04	-575.84	-2288.79	-3943.53	-4800.07	-5006.62	2873.14	1291.15	681.349	1048.01	-2669.6	-295.324	75.3319	489.275	-4163.4	-1383.76	2779.64	2020.04	965.73	1626.96	714.569	1931.15	971.203	-377.128
TCGA.BH.A1FC.01	Human	Basal	285.525	-605.311	-896.918	2564.92	502.335	-1621.43	1696.67	965.289	4411.87	-499.98	378.763	-1017.44	-2578.6	-1764.95	-1413.18	-1776.26	-1686.14	2241.32	2877.74	-525.974	-732.876	615.182	211.842	1965.41	188.889	1639.32	4762.65	4420.78	4629.27	-3094.86	1434.29	-1203.34	-670.138	925.055	-106.59	824.454	-962.686	2354.59	1362.92	-991.676	-1938.05	804.53	-2493.72	555.291	-2629.89	-1609.89	2947.14
TCGA.E2.A14W.01	Human	LumB	-2162.14	-27.8843	979.229	-1213.71	-2720.56	-2266.62	-2997.31	1540.32	791.9	-700.473	-1227.41	1079.64	858.822	1391.05	987.277	-1955.91	2637.39	-3796.02	-3467.39	-2204.77	-2869.66	-4027.64	-2206.32	2763.84	1068.04	2760.03	1366.64	2651.43	2554.28	-1672.23	-2728.85	263.736	-107.098	2355.91	1455.56	1510.85	100.5	1870.5	797.276	-1073.22	-2267.59	58.413	-1624.26	-1768.08	523.965	1453.96	-3634.44
TCGA.LL.A441.01	Human	Basal	983.646	-1125.98	-1915.93	-680.375	2496.44	-161.803	2907.76	-1289.48	-153.816	-491.478	1171.74	-2605.84	-3414.26	-2943.36	-2485.94	667.552	-3741.21	2045.96	1950.07	818.364	153.566	-30.1159	1.77128	-1507.57	-436.111	-2556.77	-651.848	-2589.35	452.009	-1024.32	1011.93	-1035.44	-2506.63	-4085.1	-1523.14	-1111.83	-793.529	801.651	-830.83	-1632.48	-1864.43	-1083.1	-770.692	1185.62	-667.054	-1787.23	2789.06
TCGA.PL.A8LX.01	Human	LumA	-2648.43	-1353.33	-754.468	-1744.49	377.547	-790.368	-1626.04	1665.17	-3217.24	-1166.65	-680.354	-331.75	-1036.12	-697.489	-261.732	1104	-1678.87	764.165	-1616.55	-903.169	-1246.68	-494.052	-1239.86	517.366	-338.617	-735.219	-3417.23	-333.559	505.763	-3268	-2178.92	-241.298	51.0299	1562.78	-621.974	756.586	-172.371	1907.45	-96.3413	-2003.79	-117.029	1530.7	-741.546	-1661.43	1508.86	473.253	-1912.53
TCGA.XX.A89A.01	Human	LumA	1773.13	1790.98	-1812.95	-1045.26	1152.14	1490.07	2037.29	-2080.06	-2992.31	867.482	481.553	1186.36	-176.452	-589.923	-242.061	1604.66	-2383.72	-256.594	520.812	1126.53	1516.52	3037.1	2452.94	-2736.18	-283.85	-3060.68	-3841.3	-4588.12	-3909.36	3566.27	2398.42	2801.88	354.991	-2186.41	-623.933	8.70888	584.177	-2604.42	-874.222	1730.2	3437.02	-441.769	3817.93	1517.23	1126.24	-443.93	2128.05
TCGA.BH.A8FZ.01	Human	LumA	5348.5	2737.48	944.062	-2023.38	790.655	1414.5	4074.32	-1564.42	-2585.97	1849.74	1021.66	48.1762	710.768	275.244	2752.03	1906.66	-2411.05	2542.99	3400.33	1298.43	536.094	801.349	1787.02	857.542	149.028	-493.021	-3435.5	-2147.39	2391.52	1900.62	4448.48	1481.61	-54.4897	-1309.56	-1104.6	328.611	2240.17	797.167	1514.23	717.059	3285.4	594.409	1191.97	2876.02	374.417	-1028.87	3630.31
TCGA.E9.A5UO.01	Human	LumB	-3162.39	-1590.53	431.576	201.268	-1941.67	-1550.3	-2940.55	1996.41	90.1788	-1854.1	-2184.92	34.566	1699.52	1909.75	-635.934	-256.002	-457.316	-492.222	-2359.05	-985.595	-1513.73	-807.863	-2149.22	958.98	-521.438	-180.854	1030.49	-1511.42	-772.778	-3933.5	-3243.58	-621.463	-277.732	860.312	-507.87	-1944.39	-211.636	1174.29	-548.405	-1722.69	-1107.94	850.424	-1699.44	-2756.03	1282.64	501.349	-3668.81
TCGA.E2.A573.01	Human	Basal	2240.76	862.233	21.6167	768.869	2698.12	-1727.84	2699.43	694.5	3041.79	425.555	586.272	-900.169	-2751.58	-1317.23	-1394.97	116.528	-1206.35	4802.36	4358.07	518.025	65.9989	-1622.67	1743.48	-296.615	1631.1	1525.64	3985.76	2860.17	1546.84	-1012.54	2672.23	-339.699	-654.141	190.27	1052.44	2266.32	374.066	3687.98	1434.42	-2253.56	-338.767	55.8179	-158.273	1433.78	-1056.62	8.82669	3793.99
TCGA.D8.A146.01	Human	LumA	1046.78	403.485	118.808	-700.377	721.169	3039.96	42.6312	-3306.57	-3674.05	-1.09716	1228.67	-1357.45	1339.95	685.266	1096.23	1248.75	972.425	-4151.85	-2458.9	1034.39	2644.28	2541.82	818.446	-2921.54	-1025.91	-3190.85	-4880.42	-5213.58	-5268.93	3989.18	811.343	-328.28	-618.209	-4655.87	-963.145	-2613.12	132.457	-4901.38	-1937.92	2963.46	3042.72	234.439	1633.56	213.495	-63.9248	-2249.44	-337.887
TCGA.AO.A124.01	Human	Basal	-243.688	-7.53328	-1242.49	1983.46	1105.8	-1011.66	453.96	709.438	3550.73	-1143.44	388.931	-992.069	-2307.15	-1376.53	-378.327	-711.32	-221.162	-98.0407	12.0082	-525.146	242.578	-153.675	-850.756	1755.82	751.907	2081.93	4140.91	3965.65	3640.7	-1989.85	-316.089	-812.872	-369.198	997.915	1210.62	1040.72	-806.952	1488.08	289.84	-1198.24	-3221.36	-246.388	-2025.26	-912.682	-1116.18	-1217.81	-546.591
TCGA.AR.A24Z.01	Human	LumB	-1706.8	-1017.93	-2455.42	1305.19	-2853.34	49.0809	-101.624	-591.055	2635.53	-618.762	-830.887	385.185	1019.12	863.454	1162.44	-3074.5	2461.67	3332.15	1188.66	-2091.66	618.501	-875.707	-470.615	1378.27	341.71	1118.51	2672.72	-284.863	-663.029	-2223.95	63.4213	-311.373	507.716	-1717.63	1155.86	-1540.77	-2087.53	-373.268	-381.698	-8.43084	-1908.19	549.131	-1821.87	-903.192	256.565	-235.057	-1847.4
TCGA.A8.A075.01	Human	HER2	-1524.36	530.606	76.3777	2004.83	-2470.47	1190.63	519.451	672.643	2880.04	-204.901	-334.947	142.075	-273.565	113.608	2089.06	-1209.71	1722.97	-295.678	757.819	628.591	-357.754	-1900.58	1319.39	1558.38	1232.7	2171.06	2290.27	727.264	1061.53	1387.63	1191.53	-499.813	-705.573	501.576	1126.53	-847.751	-1098.22	334.208	171.588	-162.62	821.885	-252.803	-32.8552	237.858	-941.407	151.576	2356.04
TCGA.A8.A08A.01	Human	LumA	-1839.29	-1134.69	279.529	-1273.03	-704.589	-312.464	-268.936	50.0837	-2813.91	-621.178	733.678	2043.23	1555.91	907.075	796.526	338.739	-1344.89	-2143.63	-2617.19	-396.126	964.608	-682.248	-568.119	-1544.54	-708.59	-922.067	-3404.13	-1603.1	924.221	681.656	-403.273	1024.1	2141.25	1866.86	435.208	1878.79	-504.427	233.038	-568.591	-801.629	461.027	986.624	829.893	-1419.04	1802.46	1596.33	-360.646
TCGA.AQ.A0Y5.01	Human	HER2	-181.896	3099.65	738.015	-775.286	-1581.04	1747.47	-449.107	-1925.92	-1865.32	230.26	-74.5072	1146.29	-177.591	-520.611	2348.93	1058.31	3984.76	-3619.96	-2196.55	1086.25	-778.947	3343.62	428.59	1147.92	841.992	2127.14	-2497.69	211.097	-2545.52	3301.9	378.187	713.828	422.143	1001.61	1648.99	550.446	307.874	-2320.3	235.846	2556.14	2947.89	596.313	1460.98	858.499	941.401	-116.181	-2125.37
TCGA.B6.A0I9.01	Human	HER2	-1507.85	-26.8726	1387.85	1524	-2258.86	-223.049	-859.469	1419.25	2030.71	-306.985	-84.7769	412.718	-768.561	-545.818	1407.3	-1172.7	2096.37	-1180.11	-692.197	-1227.56	-265.262	-1873.76	-55.5492	1028.97	1294.76	1978.3	2050.66	842.983	-274.353	-2531.19	-1786.7	56.3667	520.438	761.552	360.156	881.919	-206.833	833.404	211.593	-621.811	-1392.55	1202.39	-941.654	-1228.79	1080.68	1392.73	-1110.23
TCGA.BH.A28O.01	Human	LumA	1632.74	1342.69	-1799.16	-2037.77	2996.79	1474.16	-681.43	-2787.01	-4693.56	-492.302	1387.9	100.132	-456.772	-1612.22	-1207.72	2810.8	-3576.35	-3102.47	-2176.75	1874.68	1185.36	2590.77	-1360.09	-3070.31	-2444.81	-4673.08	-5332.11	-4718.71	-3148.67	2424.53	-555.197	-130.223	-1047.7	-3876.77	-2027.44	-1899.62	1005.39	-4082.28	-1540.48	2541.8	1178.1	-955.191	632.853	-86.0605	679.809	-1550.88	-1070.36
TCGA.AR.A0TX.01	Human	HER2	360.111	-296.365	747.55	1158.2	1006.55	271.994	2620.4	-2356.87	531.247	593.657	1331.26	661.737	-742.347	-1151.11	981.287	-436.67	1225.16	966.757	2813.73	397.809	968.746	1862.23	1636.75	-593.325	1378.44	507.07	-757.274	-2258.69	-3434	145.332	1906.86	1450.85	731.484	-1482.51	93.8547	847.975	-643.584	-1015.06	-28.0504	987.014	-855.314	951.065	37.0936	1708.46	1858.28	347.854	3358.57
TCGA.D8.A3Z6.01	Human	LumA	-789.743	393.053	383.989	-1852.99	2776.02	-1476.3	-1454.38	-447.518	-3860.64	-26.9252	1857.5	759.531	1640.18	1421.43	-955.674	1647.08	-1907.76	-592.273	-1834.62	940.88	1793.31	1920.68	-255.26	-1540.48	-566.872	-1796.89	-4536.69	-3963.8	-1043.65	2039.83	-1611.51	655.257	1498.58	486.927	112.582	346.32	1384.79	-144.815	-234.765	-89.9497	2543.81	-20.9951	1384.79	-1127.27	-140.206	-264.881	-3084.94
TCGA.A8.A093.01	Human	LumA	-3032.23	-955.156	-387.201	1005.67	-215.897	1954.57	-3265.6	-626.218	-820.779	-864.858	1273.19	-186.213	2174.15	729.494	-1071.72	12.8917	716.737	-3872.44	-3896.46	-264.8	-319.837	-162.764	-1912.65	-1509.08	-1426.94	-2047.59	-2084.12	-1312.75	-880.919	1334.25	-3293.77	143.97	76.137	-744.496	-293.531	-886.497	-1784.34	-3637.76	-1300.15	2337.61	973.507	548.606	123.392	-1753.9	681.493	643.414	-4238.3
TCGA.A8.A07C.01	Human	Basal	-1499.67	-1545.99	-1525.83	2321.89	1267.04	8.25891	-189.659	-294.415	3825.65	-1723.81	191.652	-1418.2	-3219.81	-2919.01	0.191772	-2577.66	1062.77	-2907.95	-1529.39	-1388.57	-2380.19	-518.422	-282.559	887.065	-171.962	1283.72	4196.7	3162.04	2108.59	-2071.76	-227.337	-1968.38	-1656.91	-1021.47	-876.576	-2308.86	-2304.86	-412.797	-946.627	-533.831	-578.05	-393.049	-2907.35	-332.284	-1717.31	-1793.65	1009.05
TCGA.A8.A099.01	Human	LumA	-2116.41	-999.212	-851.779	153.798	-879.563	-22.7133	-1273.73	-672.732	-2030.17	-731.352	-1441.54	190.375	652.789	139.609	836.588	-1221.6	2534.05	-679.405	-1238.57	-1249.88	-642.121	-1262.19	-353.708	-149.686	-133.131	-333.093	-2774.59	-2429.86	-1861.18	-1498.31	-1591.74	-220.465	983.661	1086.27	205.945	1018.38	-1506.07	-2024.06	-1146.28	877.778	-660.453	714.196	-546.748	-404.516	1287.01	770.21	-1455.23
TCGA.BH.A201.01	Human	LumA	2780.27	1316.67	1825.98	463.176	48.5416	3564.83	624.43	-2086.39	372.657	1300.79	860.991	-1028.9	2263.51	1572.48	2928.51	826.752	953.969	-2220.31	-1104.65	1531.34	319.323	1379.53	341.253	71.1561	-706.108	-237.225	-1188.59	2.19765	319.614	4129.57	1341.01	-42.8416	-1507.6	-3524.3	-622.682	-1687.43	1143.65	-3762.75	-506.814	3255.94	3969.57	-1111.88	1885.09	575.262	-760.175	-1347.58	-1317.1
TCGA.AO.A0J3.01	Human	LumB	-3476.9	-1643.98	-1182.63	-299.107	-705.793	-2096.78	-3006.7	2078.73	1457.75	-1655.19	-2555.46	-893.069	331.609	209.026	-1009.6	-1567.84	65.2495	-474.297	-2005.45	-2081.31	-2459.06	-754.469	-2251.98	1620.4	-1433.3	-667.342	1839.37	1016.95	12.4796	-4421.29	-3777.58	-1400.13	-143.883	2741.71	-299.009	-2447.36	-1556.85	259.528	-913.584	-1173.11	-2209.92	932.568	-2838.24	-2245.7	961.058	95.1576	-3162.59
TCGA.AR.A24H.01	Human	LumB	-1215.02	-1980.23	-1947.17	1141.74	-1398.35	-1938.3	-596.775	677.967	3456.62	-1338.21	-3228.21	-974.905	-1285.88	-238.996	-253.994	-3020.42	1435.69	2690.85	1360.14	-2458.47	-1477.62	-2081.38	-1265.59	957.611	188.413	758.74	4462.68	2968.73	1680.57	-3775.85	-784.428	-1662.49	-557.346	-1399.54	-1042.84	-1733.5	-1323.32	149.846	-29.0402	-178.886	-2897.29	-1012.09	-2776.92	-387.367	-1007.97	-548.587	204.272
TCGA.BH.A0WA.01	Human	Basal	392.624	1943.44	-210.428	2524.92	2249.94	2862.26	506.552	-474.259	3011.14	-252.596	616.874	-1127.05	-2574.04	-1268.89	-206.047	1514.16	615.467	-175.562	720.555	1845.04	-408.834	2215.28	76.6459	1161.34	294.951	2016.52	3478.88	1845.14	1249.68	2087.76	606.803	-1577.3	-2090.88	-1837.05	1462.31	-670.839	-449.396	-1183.61	98.7496	1282.36	1271.36	-214.45	-906.767	-300.253	-338.862	-837.419	509.091
TCGA.AC.A3W6.01	Human	LumA	1066.94	615.202	-1952.16	-950.002	1760.92	1706.78	1324.38	-612.431	-3079.12	678.913	1297.07	-1453.97	-951.195	-1209.01	-1545.77	3131.51	-3823.26	539.506	1187.31	1290.02	678.476	2049.3	1236.66	-2353.98	251.304	-3358.94	-3629.35	-4128.92	-2924.11	3313.67	1433.1	-137.37	-1868.85	-2897.99	-817.832	163.135	807.401	-1168.25	-276.238	892.015	2003.36	-690.991	2446.62	1511.5	-906.596	-1007.97	2263.14
TCGA.AO.A0J2.01	Human	Basal	2027.51	894.28	3296.95	88.2256	-604.873	-2103.69	1323.38	2189.1	3019.19	675.762	521.95	1461.91	-1309.52	-282.444	1579.62	-1469.35	400.415	4220.93	3754.97	-857.928	-104.483	-385.625	604.291	2448.7	1812.91	3529.34	3768.74	3880.52	3465.35	-1291.92	1100.18	2162.11	2642.45	3801.13	2798.38	2665.65	1344.66	4364.22	2240.02	-2124.2	-2047.03	-511.091	223.348	731.508	1522.27	2012.88	1812.09
TCGA.A8.A08P.01	Human	LumB	1015.25	-332.759	1372.9	774.708	-1561.67	-1962.44	2926.17	1332.14	1903.09	1334.59	-1354.48	806.109	-879.849	348.065	1432.41	-1497.43	1289.66	4855.75	4647.78	-194.451	1.63922	-2354.84	2476.85	1137.71	1852.2	2693.13	2616.48	2387.84	2214.03	1053.62	3206.68	807.374	1022.72	1976	75.0811	1108.56	-117.106	1738.32	796.865	-941.454	817.072	423.874	723.761	1788.17	240.985	344.907	4406.62
TCGA.C8.A275.01	Human	HER2	1192.31	-242.792	3489.56	2758.45	-2619.71	-206.11	2952.43	1208.39	4042.49	1124.69	-499.401	540.92	-1258.07	46.0181	2303.13	-1636.54	1603.05	3223.49	3759.23	64.1713	325.564	168.371	2582.31	-139.409	2098.43	2985.78	4388.91	2911.6	-107.394	-1704.82	2323.44	1383.25	1033.71	1270.57	10.7513	1906.39	826.898	1252.52	784.485	-468.031	-1681.07	27.652	379.37	1659.71	-522.054	735.378	3247.96
TCGA.BH.A18P.01	Human	HER2	-1545.48	-1366.06	-3026.67	2710.79	-507.379	1540.23	316.213	-1638.21	3071.41	-594.164	1371.76	-1350.21	-2300.63	-2141.22	1076.73	-934.583	1886.94	-1121.18	-606.01	535.542	-1138.65	392.711	-460.698	-1149.36	622.407	-1426.47	1420.48	-533.827	-3347.33	102.969	-866.581	-1905.04	-1261.48	-3158.95	-1083.13	-1242.83	-862.244	-2963.4	-1614.13	1349.27	618.318	-596.018	-1028.6	-5.18591	-932.647	-331.821	612.813
TCGA.B6.A0RQ.01	Human	LumA	-1398.32	-415.557	-490.691	-2144.67	2314.6	641.953	-2171.05	-2029.81	-4602.01	-761.732	2026.2	617.542	2097.71	1217.06	796.662	1424.35	-58.401	-3582.41	-3214.97	1314.33	261.619	1081.45	-2177.63	-1085.1	-1141.05	-2977.9	-5245.69	-2810.27	-2413.58	-1631.45	-2596.58	575.587	287.444	-2071.75	-1340.77	-1206.35	1086.33	-2951.12	-1829.62	1121.51	42.6982	228.75	-10.2808	-1497.5	1104.19	127.521	-3298.14
TCGA.BH.A0BC.01	Human	LumA	-689.583	346.573	-633.748	-176.906	-22.4307	1399.02	2379.74	1346.95	-679.207	321.423	642.172	631.888	1859.54	1427.4	1839.27	665.501	1307.08	2915.47	2479.02	1057.69	1480.89	1050.9	2555.19	-1085.07	-144.772	-701.18	432.748	964.057	-859.184	2124.24	2000.76	522.262	58.014	164.533	32.1603	2480.19	262.937	-424.178	290.836	715.014	1394.32	456.642	2717.26	1395.88	220.315	573.398	3058.16
TCGA.A7.A26E.01	Human	LumA	-1004.41	-1005.19	-2858.08	527.719	-857.42	1306.78	-1638.31	-3178.15	-563.221	-290.271	713.319	-1411.82	768.309	-314.531	1123.84	-1230.01	2332.99	-2101.58	-2076.43	-695.973	-47.5734	285.566	-813.402	-2146.87	-385.532	-1818.41	-2147.82	-2371.4	-4557.96	699.183	-674.937	-120.476	-112.064	-2784.47	-1681.06	-65.3782	-671.134	-4434.48	-1716.56	2717.91	-29.0164	333.669	-530.694	-812.831	259.377	-266.704	-2130.48
TCGA.BH.A2L8.01	Human	LumA	845.107	-397.167	-2243.6	-1665.47	-1121	-1354.77	1708.76	384.437	-2741.79	545.703	-878.713	-230.244	-610.937	-559.293	-903.976	-131.515	-3017.19	3361.79	3200.12	-105.409	669.566	405.856	1175.41	-512.894	-462.956	-747.658	-3186.91	498.178	1401.14	1030.28	1474.1	630.352	734.108	358.733	-1203.79	2139.24	324.172	95.2748	-393.392	-488.667	-2144.54	-603.975	977.028	1136.01	888.677	123.546	3551.11
TCGA.BH.A0DK.01	Human	LumA	3517.11	977.122	737.245	-87.5372	2477.36	1865.67	3294.86	-403.668	-465.629	1966.21	1681.39	9.1119	1530.22	1838.89	1133.13	1630.38	-801.857	4379.19	4404.39	1682.58	3328.1	2437.78	2696.44	749.327	1307.15	-224.875	-765.211	-718.882	-1492.51	3591.53	2964.44	1532.44	-411.523	-1100.56	-419.874	1112.81	2310.19	-305.455	1017.26	1322.71	3650.26	-458.033	2577.77	2741.41	-448.146	87.1829	3745.24
TCGA.A2.A0T2.01	Human	Basal	-739.785	2015.65	1924.97	-1403.69	719.478	-759.178	19.347	772.501	-1289.79	-451.203	-407.079	1200.8	-1866.43	-993.734	-92.4275	966.02	908.009	-2235.01	-764.13	911.076	-83.6576	260.996	718.254	1954.53	94.7537	1935.86	-1044.28	2251.52	1621.49	603.768	-128.783	167.572	752.598	2196.01	2676.43	2448.72	474.297	1166.13	-36.8415	-1202.98	98.0372	-23.9577	1059.91	598.604	255.839	1079.35	633.564
TCGA.E2.A1IF.01	Human	LumA	1685.2	1018.06	-280.502	-2373.98	1278.11	-631.552	41.7687	720.8	-3303.5	1350.32	871.292	548.174	121.893	749.907	-2025.32	3210.48	-2675.37	-3121.34	-2235.82	1284.36	1417.98	-168.653	-183.431	-2188.36	-221.497	-2298.44	-2835.69	-2830.15	-578.651	3447.64	-312.218	1593.22	1123.48	1029.9	981.542	1565.54	2624.83	1338.14	527.053	-811.092	2347.28	-259.195	2511.32	59.5977	-156.694	127.697	-691.234
TCGA.AR.A2LL.01	Human	LumA	-1228.74	-743.309	-20.5105	33.5883	-706.494	-1670.93	-956.979	160.62	267.229	-253.893	-640.939	700.866	2120.14	1299.2	-654.125	-1239	196.026	-2523.9	-1963.08	-572.96	-177.054	-1446.08	-80.8715	-315.508	-805.75	220.817	857.96	347.878	1602.41	-2235.73	-1087.2	625.275	760.926	-494.54	-493.963	2146.96	-1043.43	-247.141	433.86	681.001	-1918.53	430.37	-452.061	-794.26	523.515	995.329	-1235.75
TCGA.E9.A1N8.01	Human	Basal	-990.662	-343.447	-3042.17	2231.22	1075.54	-200.581	-2311.67	475.142	3317.29	-1794.66	1800.6	-2703.31	-2312.11	-2394.69	-2069.37	-1513.38	-2111.32	-3553.96	-3206.68	-772.371	-1503.64	456.813	-2211.21	1504.93	-243.238	-260.673	3307.55	2723.08	4278.07	-1906.8	-2172.97	-2487.63	-3282.34	-2994.99	-70.9922	-2044.21	-1629.81	667.256	-297.958	-965.214	-1728.66	-1157.72	-2707.84	-1451.23	-1682.26	-1967.61	-2471.16
TCGA.E9.A247.01	Human	LumB	-2957.57	-2159.11	-867.091	-1186.74	508.666	-1097.16	-2520.69	2556.47	1980.14	-108.025	594.648	-1292.63	1082.52	1011.73	-1875.26	-673.138	-138.395	2661.82	74.4746	-652.873	80.7267	-4100.02	-1856.78	317.524	-11.4373	-25.6659	3122.51	2305.74	2222.33	-1222.5	-2210.99	-1064.57	-976.219	340.499	-939.605	-1915.82	-543.803	256.695	-264.402	-521.097	-1985.08	-889.578	-923.66	-2083.97	-844.817	-755.648	-3575.04
TCGA.D8.A27E.01	Human	LumA	-1283.03	-1073.38	-1253.06	-1388.89	-2312.54	183.322	-1501.2	-1474.02	-3483.46	-992.022	-1572.27	1299.42	-5.61832	-808.012	1084.07	-1212.38	2269.8	-1390.25	-1796.54	-2249.52	-2911.58	-274.728	-726.438	-63.9699	-998.866	-1159.38	-4406.59	-1564.74	-1483.32	-2857.21	-1088.06	229.558	1268.26	2683.61	-803.575	-307.359	-1203.33	-358.071	-421.267	-63.1962	-887.137	1751.27	-987.432	-971.429	982.496	697.706	-1085.18
TCGA.EW.A1P0.01	Human	LumB	-1252.68	-1183	-1959.88	71.9986	-2894.66	1411.34	-2032.78	698.708	-419.968	-1382.95	-2459.06	283.756	-605.004	-1030.15	-944.974	-1370.93	1774.42	-1309.75	-827.987	-1450.77	-1990.2	-698.952	-1203.04	696.899	-802.539	-341.299	-470.086	771.773	909.652	-1887.6	-1495.03	191.128	627.403	1983.3	-1415.05	-2087.22	-797.908	859.179	259.681	-599.498	-1676.3	421.158	-554.519	-700.021	1055.15	843.371	-480.363
TCGA.C8.A1HF.01	Human	HER2	-434.311	-363.792	-615.946	427.629	-1437.33	-1988.8	1809.32	2398.28	3686.94	1282.85	-1211.18	232.215	-2759.99	-823.319	657.559	-1282.44	444.569	3482.52	3458.49	-1011.71	-2098.77	-1507.46	2000.9	1951.79	1813.11	2652.11	4911.1	4675.86	2126.17	1314.94	1591.86	582.369	1147.95	2732.67	788.969	701.801	171.032	1787.03	847.707	-939.323	-5.53278	-882.146	802.452	463.458	-463.104	238.251	3834.26
TCGA.E9.A244.01	Human	Basal	178.584	747.223	2597.41	1264.11	596.452	-323.781	-645.675	-159.927	2030.65	-484.665	842.459	472.069	-1594.53	-1494.85	306.312	904.296	1025.21	-3277.4	-1703.88	1445.89	-427.564	-478.386	-431.941	1883.1	274.046	2769.82	2511.79	3722.52	3340.68	1755.83	-507.853	-768.437	206.739	1268.88	1188.59	553.951	-556.461	45.3236	449.95	404.627	-1274.86	389.695	-635.195	204	-1273.82	-899.797	-10.3648
TCGA.AO.A0JD.01	Human	Basal	-1602.44	-1456.25	1383.89	756.287	-1502.4	-1668.58	-57.1935	1752.33	3920.87	-867.399	-2121.68	1214.3	786.316	1349.04	1485.96	-2697.96	3183.03	-577.83	208.71	-2222.8	-710.613	-4034.33	243.006	2702.71	1509.64	3829.94	4376.35	4746.77	3968.43	-3906.83	-1007.27	1642.26	2049.2	3991.87	50.8036	1461.69	-558.321	2193.73	1516.51	-677.222	-2852.65	500.493	-713.373	-519.625	2362.4	3188.18	234.849
TCGA.A1.A0SO.01	Human	Basal	-3021.5	-2489.37	-1337.14	2204.22	122.696	-1144.61	-2971.45	1243.85	3861	-2535.09	-1205.44	-713.487	-3123.05	-2696.16	-1310.5	-2283.44	200.201	-4062.11	-3286.98	-1285.61	-1639.74	-2073.04	-2075.97	820.095	-199.989	1167.07	4798.44	3690.75	3904.01	-3668.63	-2567.32	-1370.43	-259.276	347.821	-371.479	-841.222	-2051.22	1278.28	-791.111	-2069.39	-3574.28	-423.645	-2792.44	-2121.56	-328.116	-975.802	-2215.46
TCGA.A8.A09T.01	Human	LumA	-685.577	-647.827	-15.6533	374.097	-1808.9	-1179.61	-1741.32	811.24	199.868	274.991	-1538.06	68.8249	2748.16	2266.48	901.107	-478.692	1482.68	-1137.25	-1749.49	-664.075	-1198.22	-757.3	-972.568	-112.635	-463.626	994.331	1329.92	1420.96	-1203.85	1413.21	-698.417	138.203	1725.42	1598.49	-125.835	-1152.55	862.926	-1066.13	-378.566	687.567	205.692	-46.2824	263.123	-2262.77	-249.83	-189.552	-2418.01
TCGA.D8.A73X.01	Human	LumA	-1940.9	-1263.15	-1243.9	-1755.02	-1102.83	-1885.93	-1903.8	-967.288	-3789.75	-343.019	1514.11	-1832.28	2028.38	987.889	-1197.67	453.332	-1871.51	-2609.31	-2819.21	578.337	-15.2021	-1663.57	-1525.86	-2549.64	-1286.5	-3477.11	-4021.33	-4346.59	-3207.31	1486.23	-1911.18	-623.365	-211.013	-2625.02	-851.046	-1583.64	598.762	-3461.05	-1943.1	1517.96	316.917	-87.4689	422.638	-1192.61	404.866	-867.05	-2489.24
TCGA.AC.A8OS.01	Human	LumA	-165.705	-127.89	-1745.43	-1508.2	707.392	672.021	273.833	-2940.94	-4029.74	-1359.56	1175.87	181.247	510.03	-582.451	-980.452	1624.49	-1941.43	-2385	-1375.6	894.162	1273.95	1373.45	-164.688	-2881.36	-1057.46	-4069.75	-4847.09	-5244.88	-5253.02	611.204	649.139	238.861	-253.046	-3173.22	-1246.6	-2169.67	23.5451	-3186.64	-1796.64	1390	1823.54	-731.329	490.874	180.88	199.718	-795.777	-381.573
TCGA.E2.A15C.01	Human	LumA	938.191	96.7275	-1833.53	-131.798	896.918	2793.43	-480.557	-2481.98	-2806.53	452.655	-316.929	-1320.34	2827.3	1151.68	-545.077	-650.41	553.204	-2419.33	-1386.31	1057.88	2705.16	670.449	-1223.76	-1522.57	-591.952	-2726.97	-3795.2	-4049.19	-4157.54	1862.43	-512.534	-767.124	-1345.42	-2505.98	-1761.07	-3970.94	532.389	-3606.25	-1719.6	1886.64	579.103	-373.761	-827.423	-511.869	-561.592	-1014.99	-880.35
TCGA.BH.A18I.01	Human	LumA	2469.94	-697.912	-743.98	782.053	-152.878	2427.43	2299.19	-1346.29	-309.238	1506.65	1107.4	-2195.98	838.137	-42.1559	1625.72	41.3359	-15.114	1923.24	2381.9	1467.15	50.4235	1032.51	2167.73	-2192.56	-416.45	-1903.62	-1142.5	-2858.08	-2860.43	3784.87	3005.7	-495.323	-1449.39	-2974.65	-1983.82	-2371.53	-369.343	-3987.75	-837.871	3149.88	2271.55	-517.29	1436.96	1674.35	-704.144	-1615.57	2947.97
TCGA.EW.A1PF.01	Human	LumA	928.193	346.247	-747.913	691.236	-431.628	2898.93	552.112	-3143.36	-2995.08	-17.4488	723.972	455.577	2282.45	1304.97	877.777	1567.12	332.192	-1456.79	-438.636	2502.94	2211.38	3721.4	1290.2	-1000.99	86.0043	-1652.8	-4260.83	-3789.77	-3391.63	3251.33	899.018	454.088	-960.047	-1994.01	-1145.91	-1186.3	141.992	-1952.18	32.0898	1984.27	3563.83	-125.469	2194.14	915.694	152.389	-100.718	282.089
TCGA.E2.A108.01	Human	Basal	4342.72	1365.72	-420.923	-125.732	1350.04	3468.32	4241.78	-2358.5	-2274.79	2367.83	470.562	2447.53	-674.631	-983.159	237.555	2281.32	-184.88	3904.48	4692.84	1905.5	1536.94	2030.02	3587.82	-2858.34	740.972	-1220.33	-2879.06	-4119.17	-4484.86	3675.47	4391.61	1640.16	449.193	-1776.19	-1135.31	1679.95	1140.23	-1561.93	924.588	2486.52	3520.55	557.374	3054.14	3413.07	1676.89	0.912385	4817.71
TCGA.HN.A2OB.01	Human	LumA	189.527	1303.69	-610.273	-1920.78	3252.67	1574.32	-382.714	-2862.16	-4879.49	-168.146	2252.75	456.908	1451.58	-37.6668	-266.001	2686.94	-2207.71	-4259.08	-3459.75	2305.92	1126.26	3135.05	-1006.52	-3198.8	-1650.52	-4133.45	-5695.57	-4895.05	-4030.83	3990.91	-682.62	749.706	-616.632	-3847.14	-1492.47	-1909.28	754.446	-4831.04	-1801.71	3029.33	2638.41	-739.691	1312.11	113.65	783.504	-625.95	-1841.01
TCGA.B6.A0RU.01	Human	Basal	-1504.98	621.997	1100.36	1095.44	1295.25	-108.07	-2226.92	636.015	4007.42	-1535.83	128.471	814.838	-2453.9	-1232.43	-115.509	420.597	-244.337	-3850.99	-2881.11	1107.97	87.8214	1624.85	-1322.21	319.847	-675.698	1421.27	4522.61	4053.36	2059.07	913.872	-1971.42	-395.11	492.324	601.567	830.928	-35.5102	-309.035	820.691	1500.14	679.448	331.896	-458.865	-1105.25	-1084.21	-387.013	624.056	-2092.46
TCGA.AO.A0JC.01	Human	Basal	2386.7	-882.929	-3438.97	-421.215	-66.7122	-934.051	3319.1	-694.592	-358.606	679.042	-2323.46	-2052.82	-2458.68	-2171.87	-1353.28	-1152.23	-2641.04	4250.79	4325.38	-713.242	-60.7598	-683.386	2151.27	-2018.67	1264.75	-1937.39	230.063	-1982.07	-3036.7	-2603.11	2194.56	-484.1	-1514.74	-2781.17	-2929.58	-431.017	168.178	-448.849	-806.977	-358.127	-2451.13	-145.772	-271.141	2369.34	-1382.09	-1022.93	4788.77
TCGA.B6.A0RM.01	Human	LumA	-3041.88	-1066.96	-2518.04	-196.151	-1698.18	-480.729	-2287.07	1109.08	236.78	-2305.88	-2180.3	943.845	1776.69	951.624	-1777.5	4657.81	-1770.14	-3795.45	-4197.23	-1067.38	-682.47	-1053.94	-2740.93	-26.1759	-555.709	-1282.54	379.216	1655.14	1426.61	-3268.34	-2923.96	-445.056	959.037	1364.99	-1702.97	-1934.91	-906.979	1048.83	44.4687	-1004.36	-3350.97	275.604	-2691.92	-1525.71	980.232	912.057	-3737.78
TCGA.A8.A08G.01	Human	LumB	-2571.95	-2402.06	-677.917	125.951	-812.94	-1094.65	-1773.57	-358.13	906.611	-836.88	-401.97	-518.58	1094.8	300.664	-1301.93	-984.835	1239.11	2917.38	-72.3979	-1184.14	-495.979	-1705.89	-667.954	227.851	1119.03	-240.406	213.508	-1705.06	-1273.77	-2109.17	-1872.31	-666.861	-194.213	-523.11	-832.48	-1084.75	-175.259	253.188	-723.22	-976.408	-1986.17	452.607	-671.604	-2262.39	157.203	-712.879	-1531.72
TCGA.E9.A3Q9.01	Human	LumA	455.565	175.931	352.491	-3174.56	706.497	-743.303	1021.02	-1222.25	-4510.45	394.397	-723.131	2704.66	6.20214	82.1404	466.145	599.294	62.0708	-27.7305	-86.6885	-1647.47	-221.078	-1044.14	263.103	-520.032	-736.872	-1181.01	-4434.35	-3721.77	-4355.84	-2444.86	253.818	1176.17	2736	353.288	-42.9878	509.873	346.671	-384.671	-466.584	-81.9128	-655.065	1417.49	-140.575	270.187	626.958	-3.03716	-38.4964
TCGA.C8.A1HL.01	Human	LumB	-1447.86	-1021.68	764.827	968.851	-1215.3	2154.76	-1513.21	1621.91	2508.76	787.141	823.608	-79.4009	70.512	1285.36	1538.71	-115.344	2080.09	-1510.8	-904.994	-226.434	-429.682	-1563.21	587.132	621.609	1179.06	1249.62	2824.8	2276.75	-1063.81	1347.26	-487.079	-153.776	364.788	1865.73	781.325	216.016	377.842	-851.933	156.972	1008.9	2136.79	61.3195	869.604	562.843	-457.299	1055.45	-782.935
TCGA.C8.A3M8.01	Human	LumB	-2278.31	-412.435	-573.533	323.88	1026.69	2474.72	-2689.27	-131.473	-1092.37	-1236.69	247.724	329.619	1208.27	352.65	-1596.67	976.043	1386.21	-4492.04	-4044	-41.2737	-763.15	-532.901	-1560.39	-756.07	-849.536	-890.763	-1178.81	-2262.29	-1073.48	364.496	-2725.74	234.276	-51.6878	-670.881	337.025	-859.663	-201.281	-288.553	-214.463	74.0898	2953.78	628.395	-756.362	-1462.09	1227.86	378.137	-3590.23
TCGA.MS.A51U.01	Human	LumA	461.769	788.372	-1631.61	-385.413	1916	1195.3	-350.074	-2590.69	-4439.8	-169.234	1605.72	-176.75	2872.6	1285.6	-1866.59	2065.08	-1530.11	-844.617	-833.951	2057.79	1946.5	987.971	-422.035	-2758.66	-932.595	-3356.86	-4999.66	-4536.09	-3904.28	3013.08	-472.77	440.905	417.224	-1466.66	-1432.92	-1409.17	190.54	-3990.55	-1798.74	2191.81	2799.65	-166.457	1042.57	-59.9534	526.002	-1027.76	-186.468
TCGA.AR.A24W.01	Human	LumA	3471.75	1215.99	321.905	-807.844	157.031	2557.7	-276.781	-3493.22	-3005.51	1026.24	417.026	-27.831	1316.6	-2.73954	1786.68	1007.13	2367.29	-3716.16	-2106.21	450.672	167.411	1027.64	-337.004	-1632.3	-1270.86	-1997.43	-3995.83	-2992.51	-3388.18	1736.5	650.415	-215.613	-418.298	-2476.39	-1485.13	-1013.81	433.44	-4009.36	-707.738	3301.62	807.811	1008.23	105.513	986.775	874.919	-682.892	-2046.94
TCGA.EW.A1P7.01	Human	Basal	3916.88	1149.65	-1505.2	475.168	1839.36	2159	3443.78	-2831.48	-2890.12	1580.26	248.619	-1329.75	-2141.21	-1584.31	-862.415	1882.42	-1638.09	2217.35	3218.41	1990.58	1385.21	1445.78	2490.37	-3109.56	98.1521	-2757.62	-3721.12	-4225.34	-4428.04	2503.87	3490.01	-536.544	-1730.99	-4150.3	-1668.63	-818.894	665.327	-1226.89	-175.33	1051.56	281.631	71.8381	2282.22	2526.04	-917.575	-1328.92	4250.73
TCGA.A2.A04W.01	Human	HER2	1882.17	2078.16	3359.03	-585.565	483.9	2433.89	-708.535	-497.259	-755.465	1185.98	560.905	1442.71	112.334	581.701	1515.29	1489.36	1631.15	-3280.01	-1862.4	1458.64	1379.6	1493.99	373.156	1068.67	1102.5	2354.36	-1326.57	171.965	196.634	3413.78	562.687	1004.39	736.528	2486.85	2384.92	2055.16	1841.89	1451.47	1978.38	526.909	3382.83	230.462	2550.07	622.05	-485.537	902.189	-1170.42
TCGA.AC.A8OR.01	Human	LumA	-556.403	796.886	185.114	-880.696	661.159	169.416	-1600.89	1511.91	-2500.38	-702.372	-1513.62	-138.4	1531.96	1427.45	-1019.17	-301.964	-877.268	-1463.36	-2396.86	-603.636	-147.407	661.485	-1607.96	1171.88	-583.246	-752.497	-2994.26	-284.287	2293.63	-2936.63	-1395.75	533.26	-155.174	311.815	702.971	1459.82	1535.17	1837.7	768.996	-1068.7	-773.896	857.325	-1246.35	-1289.4	475.527	-62.6589	-1839.25
TCGA.E2.A105.01	Human	LumA	-2987.85	-1882.79	-1592.7	-355.162	552.195	-335.368	-3246.35	1525.65	1661.05	-2030.59	-1658.89	-1830.62	560.137	866.368	-2703.53	-1648.82	-1429.16	-4046.47	-3721.57	-1605.96	-830.533	-26.2667	-2406.71	775.681	-532.925	-1867.56	1238.79	1740.03	-31.9129	-3121.91	-3793.45	-1151.05	-1596.67	-801.532	-1782.12	-2992.21	-1046.58	1054.32	-536.523	-1590.84	-1083.53	-592.302	-1833.5	-2524.52	-865.761	-369.57	-3508.11
TCGA.D8.A13Y.01	Human	LumB	-3140.07	-989.56	-1584.75	1515.7	-124.348	-799.201	-3439.15	929.928	2960.42	-2075.3	-2638.66	-1382.73	-1817.18	-494.415	-609.719	-912.893	-1428.2	-4681.28	-3981.13	-1551.2	-2600.14	1943.11	-2212.59	-1557.01	-958.525	383.187	4273.79	798.47	-794.84	-1940.67	-3051.64	-1260.72	-613.968	-900.597	-171.29	-1835.68	-1564.44	1816.32	536.752	-1279.57	-541.863	54.4468	-2480.08	-2457.1	794.137	-598.021	-4186.86
TCGA.V7.A7HQ.01	Human	LumA	-1650.08	-101.628	1478.66	-3218.69	-1385.47	-2507.82	-2069.75	2761.21	-3123.55	-173.178	-298.84	962.368	1280.64	1958.64	-2468.62	1979.63	-2961.81	-2274.4	-2194.55	-20.9278	713.946	-2355.41	-1122.33	-204.949	-852.663	-906.853	-2341.62	423.723	1750.27	259.134	-1456.79	1076.5	1804.72	3167.46	595.755	1557.28	1042.4	3456.58	782.791	-2673.79	187.024	-620.007	1717.84	-1279.72	894.546	873.391	-2025.83
TCGA.AR.A2LO.01	Human	LumA	3395.06	-732.016	-2879.05	557.787	2523.58	1175.54	2067.08	-1690.3	-1194.95	370.821	855.037	-2265.46	1176.79	-126.192	-1801.88	1734.66	-3601.83	-1318.96	147.574	1534.87	2567.36	1434	-16.8859	-3329.49	-1396.67	-3828.86	-1583.27	-3720.69	-1001.23	1162.79	1969.63	-2163.17	-2620	-4562.78	-3132.45	-2932	-62.2048	-2772.01	-1300.71	1471.3	1144.27	-1525.1	-472.283	1278.65	-638.558	-1710.97	2576.48
TCGA.3C.AALI.01	Human	HER2	-1078.08	-507.512	2001	420.896	-1140.01	-2011.51	-201.498	1350.42	958.383	-396.647	-1932.77	-330.564	-2370.02	-1397.4	-1761.77	438.069	-2628.03	-115.167	995.545	182.126	-154.01	-675.108	-239.463	-2034.92	862.907	87.9044	1154.73	-1261.02	-956.617	-1036.38	-564.557	294.354	-408.605	-30.5012	190.996	74.1263	-484.153	2476.45	906.617	-1569.83	-1143.02	-1036.02	360.731	-11.1605	296.586	780.82	680.607
TCGA.E2.A1LS.01	Human	Basal	537.107	119.343	396.583	-1572.84	346.101	901.08	-1969.74	-485.455	-680.38	-319.895	1140.57	368.402	-1825.84	-1367.61	555.145	-763.196	3767.59	-3042.91	-2127.51	-1407.07	-336.088	-1324.47	-437.076	347.555	-192.242	-171.699	-1334.77	1406.43	-238.686	-1304.41	-1269.81	390.314	397.653	971.43	-33.8142	398.046	-166.551	-675.177	-124.515	550.663	-1245.51	362.763	164.816	-466.195	123.281	214.536	-1884.25
TCGA.BH.A1FG.01	Human	LumA	-1668.14	-1506.03	190.935	-2121.84	-2333.69	-174.93	-515.289	1419.8	-1475.94	465.367	-1620.61	2273.66	2588	2000.02	473.23	-2364.11	3300.17	2305.54	254.1	-1673.38	-195.952	-3022.49	-607.214	1870.9	23.8799	901.757	-1348.25	2267.94	1040.08	-3029.8	-1393.24	1385.1	2119.77	3096.07	565.291	278.03	56.5927	1351.78	672.033	-679.751	-2755.93	562.954	-1080.91	-1526.67	1254.82	1634.14	-2001.8
TCGA.A8.A08H.01	Human	Basal	1532.74	1394.38	-567.581	1072.15	-57.1855	2019.85	3910.73	-701.265	-669.451	1397.44	469.528	1793.03	-2758.02	-2001.06	708.204	1491.48	567.676	3054.32	3440.74	2143.8	-369.238	1265.84	3919.6	-826.867	987.918	372.656	-702.634	-753.839	-2866.92	3747.4	3819.11	1414.1	289.466	-303.222	-437.365	2744.45	607.578	-2038.8	-31.5165	2007.28	3486.62	630.766	3186.28	3073.43	855.707	13.2779	4098.36
TCGA.AR.A0TS.01	Human	Basal	-604.464	-833.726	-2039.67	2735.19	1454.51	521.396	2770.27	-2622.73	2527.28	-971.315	766.113	-2230.59	-2488.96	-1839.12	-1279.99	1095.79	-1652.21	-346.867	1595.09	1662.77	92.2847	1434.44	1117.09	-1415.83	-781.216	-1300.05	3134.83	-1217.83	-2857.25	301.55	1310.44	-2136.91	-2511.34	-4366.64	-1831.83	-2349.35	-1339.07	-1819.77	-977.587	842.179	-1280.99	-168.678	-773.103	1044.41	-361.528	-1542.91	3196.91
TCGA.A2.A3XU.01	Human	Basal	-660.657	626.571	344.898	-1356.87	1185	-2801.8	-2213.95	3649.55	1137.43	-329.728	1963.37	1487.49	-1506.26	-178.612	-1452.05	-194.517	-922.25	-3014.45	-2827.07	-833.74	-463.78	-732.387	-2125.18	2219.37	599.218	2362.56	3018.41	4872.92	5432.7	-2350.03	-2222.18	-195.442	1133.17	4295.83	2532.75	3668.27	1437.6	5299.63	2195.98	-3103.65	-1582.06	-345.025	-1311.85	-1622.86	-275.636	556.752	-2394.8
TCGA.D8.A1XG.01	Human	LumA	-1712.96	120.252	-2246.74	1107.25	1409.89	1038.77	-1962.68	-945.328	-1207.22	-1194.24	783.523	-2071.53	1552.03	645.847	23.1647	881.274	1219.66	-1471.7	-2291.44	570.529	551.283	2254.71	-1496.91	-361.853	-1272.86	-1415.08	-2654.66	-3157.02	-2345.21	644.581	-2394.46	-1475.26	-2423.06	-3233.95	241.599	-1084.26	-1031.77	-2082.12	-1233.58	848.537	1359.22	403.19	-838.537	-1214.83	-625.632	-1690.37	-3294.67
TCGA.AR.A0TT.01	Human	LumB	1350.1	264.355	-1367.21	2077.63	395.211	322.204	3418.33	-1028.09	719.373	537.478	-1253.24	-1726.02	-702.306	-1757.12	559.426	-711.749	-1406.83	3487.69	3900.74	-197.579	764.421	696.238	2630.64	-808.988	1032.32	-293.917	756.536	-1467.86	-222.096	762.985	3121.73	-812.126	-1279.51	-2478.69	-1305.48	474.587	-756.059	-1236.61	-910.922	325.686	-230.955	-198.571	525.197	2737.86	-688.69	-1233.59	4457.99
TCGA.D8.A1JJ.01	Human	LumB	-1241.91	1705.83	966.063	2274.8	-1763.22	558.539	-1039.23	251.685	2519.24	118.469	1143.54	-1075.05	-990.584	-584.95	3248.54	-437.505	2345.08	-387.658	-729.162	290.648	-273.793	1053.58	749.543	1160.34	1665	2845	2152.55	1767.82	-225.18	2812.27	0.0964604	-983.494	-855.749	-787.896	1443.53	890.54	-707.507	-1448.99	-369.682	1079.31	778.638	75.8906	433.347	-126.87	-192.406	-215.188	-128.394
TCGA.D8.A145.01	Human	LumA	-1732.34	-650.259	-2566.28	59.7301	1439.55	2178.55	-844.877	-3713.71	-3011.27	-1077.92	142.953	-1583.47	133.25	-442.017	596.143	587.316	-887.193	-4550.15	-2875.97	899.759	617.219	2120.47	-1631.18	-2580.94	-1556.79	-3674.53	-4225.26	-4878.94	-3728.76	288.162	-1154.47	-1094.01	-1966.65	-4595.8	-1861.57	-3140.16	-1472.82	-4696.34	-2232.92	2463.42	474.839	-544.816	-630.501	-345.946	154.641	-793.684	-1929.31
TCGA.BH.A1ES.01	Human	LumA	-1391.73	-722.737	1021.19	648.606	-452.26	1482.74	-3009.09	182.191	2090.16	-804.657	1118.24	-2736.48	1752.93	1778.08	89.0375	-934.018	203.597	-3337.22	-3383.98	812.546	882.705	2427.99	-1960.55	765.255	-45.6242	-1295.71	1558.61	387.381	-2132.71	2548.48	-2164.39	-1505.48	-2379.28	-2814.3	-1420.94	-2976.92	396.099	-2589.31	-638.38	1950.93	1329.7	-186.569	-679.374	-1592.01	-1802.53	-1401.16	-4046.66
TCGA.C8.A12M.01	Human	LumB	-2084.46	-806.176	-1947.36	1881.09	-68.1501	2394.59	-2141.49	172.28	434.422	-1439.14	-1117.61	-704.649	602.666	-195.777	1243.38	-613.691	1933.4	-3269.96	-2380.93	-1340.83	-646.561	901.411	-1030.76	408.057	-288.535	-60.6131	128.095	754.144	-1030.13	-2932.48	-2571.14	-1155.41	-1291.66	-178.86	-1479.58	-2773.65	-780.753	-1588.07	-815.887	772.186	344.78	34.601	-1588.6	-1298.02	1281.82	-148.99	-1316.72
TCGA.A2.A0CY.01	Human	LumB	-775.191	1291.41	822.862	-897.647	650.198	-1151.18	-2882.73	1037.14	786.946	-1094.58	37.0315	-932.438	-181.749	208.388	-352.382	-308.78	-685.841	-4776.21	-3630.09	-826.746	-1042.14	965.107	-1136.26	2942.44	93.2942	1470.27	330.985	2853.79	4107.89	-2073.71	-2129.14	-103.115	-518.223	436.727	1532.64	2224.18	825.883	2413.55	90.9514	-2322.6	-2306.41	341.168	-127.432	-1599.76	-854.333	569.64	-3171.33
TCGA.A8.A08L.01	Human	HER2	-1684.48	111.56	-1386.76	1945.44	-1700.82	-2046.35	-869.233	49.8511	2764.4	-957.199	-1481.62	-61.4568	-3005.45	-1828.86	-1243.98	-1217.33	-26.328	-2965.45	-1568.95	-270.809	275.639	657.488	-375.683	-1101.1	860.204	263.389	3278.81	80.9762	-1186.04	-2484.41	-900.884	-433.695	-56.4958	1020.74	274.128	603.182	-1413.82	2386.85	313.734	-2073.11	-1633.66	-665.176	-1581.2	-207.047	763.347	715.351	193.901
TCGA.OL.A5S0.01	Human	Basal	2268.03	2228.25	1608.53	-1849.93	150.841	-1676.31	837.315	1920.39	9.69305	150.534	-333.923	657.703	-2574.15	-1143.07	-2082.35	1938.22	-2623.89	1106.92	1518.23	1577.51	-243.97	892.734	1021.8	1141.11	-543.939	1995.14	1466.21	3176.92	3535.67	2683.28	2192.95	320.018	898.864	2913.69	1813.46	2770.36	611.309	3653.47	2000	-1653.47	918.301	-766.737	2255.21	1206.71	-1105.37	264.162	2457.88
TCGA.C8.A1HJ.01	Human	Basal	298.696	-1140.44	770.484	614.411	116.795	-356.824	-1334.01	667.435	3765.54	-1341.14	736.308	-901.47	-2660.41	-1247.58	486.77	-2233.66	-120.705	-2187.79	-592.247	-991.337	-1818.34	379.629	-307.048	1518.25	-385.869	2401.47	4535.39	4753.47	4275.72	-1452.28	-504.249	-1233.91	-603.694	861.858	-283.939	434.393	-1442.27	823.096	318.862	-504.234	-790.835	-715.187	-724.061	-64.4901	-1263.75	-356.624	-217.945
TCGA.BH.A0BR.01	Human	HER2	2523.17	2583.62	1765.03	1356.47	756.764	2235.82	2180.42	-2288.71	-1118.41	1759.23	3375.08	794.218	-782.088	-347.285	2136.4	632.369	764.943	-557.728	1017.67	2453.16	2281.08	2592.33	2871.63	189.35	2193.86	1427.74	-2220.58	-2479.78	-2739.11	4403.58	2705.93	1186.1	27.8395	-1169.79	2680.93	1292.51	453.969	106.478	876.887	770.409	2636.82	611.986	3117.67	2084.7	494.363	301.546	1624.33
TCGA.AO.A12E.01	Human	LumA	1361.46	897.784	1357.5	794.036	1137.47	-1082.3	1154.16	-2437.34	-212.264	985.714	840.713	2731.54	2907.78	2806.05	1890.75	1542.85	675.059	4021.58	2112.71	318.423	1019.39	-458.754	215.46	-1924.97	493.969	172.717	169.821	-2916	-2130.72	-776.623	469.896	1636.63	2375.56	4.31113	235.634	-437.027	763.857	-857.105	58.0522	915.158	-418.818	452.093	-76.2091	501.172	1856.2	864.723	-1172.53
TCGA.S3.AA15.01	Human	Basal	2682.89	1399.88	-292.14	-163.681	1930.25	-236.334	3462.89	-252.578	240.967	716.207	902.651	-215.424	-3198.68	-2292.82	-847.448	1943.86	-3381.27	872.678	2573.93	1784.06	455.086	1425.18	1730.62	-145.527	-243.692	138.097	245.638	-1255.62	948.568	2599.21	3134.41	435.99	-1371.6	-1738.14	158.118	1894.25	616.408	1122.2	854.311	-267.891	2535.87	-43.9783	1429.2	2086.16	-1026.11	-1927.46	3499.28
TCGA.OL.A5D7.01	Human	Basal	1105.03	-867.86	-2006.59	764.351	1992.61	-3002.43	1424.22	2422.8	3040.33	-632.362	-484.073	-203.216	-2016.67	-1386.14	-2846.61	-915.606	-3716.66	2855.02	2643.54	-680.477	-1616.98	-795.885	-68.341	1298.24	-175.62	328.203	3874.16	3987.06	5670.2	-3098.34	807.288	-302.851	-1363.13	1920.9	349.755	2202.66	-341.781	4486.58	1330.51	-3156.07	-2995.56	-822.677	-1301.74	-3.48091	-1735.19	-440.541	2511.9
TCGA.OL.A5DA.01	Human	LumA	-1342.79	-594.651	-2193.8	-1417.38	1367.64	226.08	-1583.16	-165.161	-2807.35	-211.775	-248.711	-1673.92	1105.71	-7.18823	-2269.47	158.64	-3242.67	-3516.21	-2732.94	-281.358	641.989	-999.254	-2343.81	-1101.54	-837.228	-3378.57	-3702.01	-2277.78	-1052.04	-1589.67	-2005.33	-911.595	-1709.74	-2251.8	-1687.95	-2015.79	592.262	-302.758	-909.464	-606.706	-1849.36	-363.938	95.4729	-1071.04	48.3817	-119.411	-1691.15
TCGA.B6.A0RL.01	Human	LumB	-2712.66	-1086.87	-1404.16	544.2	-874.386	-1494.33	-3045.75	2767.39	2548.9	-2028.84	-1419.2	-1486.96	273.076	478.181	-1699.89	-2127.5	-1631.22	-199.188	-2700.06	-2404.13	-876.18	-3619.22	-3025.69	282.311	-1361.35	-195.462	3461.45	1897.26	1435.71	-4944.73	-3266.18	-741.355	-370.108	565.708	-214.592	245.2	-749.426	2116.98	-252.547	-2369.53	-3400.71	27.2164	-3017.52	-2652.37	-303.624	277.07	-4167.34
TCGA.OL.A66N.01	Human	LumA	-1153.76	541.603	644.286	-3441.15	-412.302	-2881.15	-1238.54	1318.83	-4696.88	-397.519	424.378	464.979	-1388.07	-1178.61	-1616.89	2200.77	-2315.43	-3100.13	-1866.57	922.228	489.819	-739.205	-490.313	-414.519	-1216.61	-1892.55	-4027.02	-1020.07	-15.8231	894.796	-992.822	540.143	951.619	2010.78	680.067	1808.56	736.876	1213.59	-306.685	-1520.28	529.693	-642.092	2003.23	157.131	388.662	571.281	-271.824
TCGA.A2.A0CM.01	Human	Basal	3062.74	259.845	-1482.25	2543.42	2300.98	1292.75	3349.4	758.728	4372.37	1401.45	328.462	-1817.82	-2606.9	-2271.91	-360.228	-863.378	-679.774	4716.89	4520.27	178.108	-876.624	1011.62	2325.66	2523.68	463.017	1726.74	4216.67	4190.44	5117.62	19.5913	2784.83	-1485.18	-990.511	263.997	480.458	1733.52	252.986	1478.55	806.342	-672.21	-903.83	-194.129	-121.264	1896.09	-2688.71	-1374.22	4338.41
TCGA.S3.A6ZG.01	Human	LumB	-1625.54	-1991.86	-1154.82	1480.29	819.673	-1719.24	-1826.8	-1042.34	1991.84	-306.34	-672.316	-1824.49	1765.53	1336.26	-225.529	-1252.05	-998.968	-1522.28	-1911.31	-2235.26	758.419	-2367.84	-1891.68	-1713.34	-791.402	-3034.22	1662.62	-1996.12	-2112.24	-2847.14	-1829.16	-429.542	595.724	-2087.46	-2312.91	-1238.86	-577.016	-297.044	-1600.02	-1302.98	-1461.3	-509.166	-1852.07	-1424.72	-96.9865	13.9988	-1442.96
TCGA.E9.A1RB.01	Human	LumB	113.227	-76.4545	107.243	700.52	-612.851	95.0201	-647.375	1653.67	4271.92	284.646	-1439.61	1071.18	1426.6	1514.72	593.149	-971.643	1320.99	-1453.13	-817.369	-860.995	-415.064	-1527.04	-304.156	2554.79	962.049	2839.24	5169.91	4434.4	4169.19	76.3346	-16.86	-229.163	727.034	2989.49	1781.16	1283.5	-997.042	1173.36	1413.01	239.653	-704.153	177.893	-154.117	-954.624	245.452	888.876	-992.572
TCGA.A2.A4RY.01	Human	LumA	2171.95	803.801	-2215.96	-1627.72	3301.05	568.295	651.985	-2568.8	-4555.29	-376.811	1271.31	-1256.33	728.201	-171.291	-2056.98	2535.9	-3650.35	-2418.09	-1545.48	2415.09	1846.24	2266.09	-1199.78	-3153.47	-2036.65	-4469.97	-5043.74	-5147.07	-2990.03	1912.22	773.563	169.134	-2021.14	-4707.6	-2394.91	-2696.49	1139.72	-3628.9	-1685.16	1943.73	1348.22	-1065.26	565.965	371.072	-222.018	-2465.3	60.3196
TCGA.E9.A1R6.01	Human	LumA	-2216.91	-288.821	523.046	-73.9699	-1538.07	-155.881	-1001.62	1056	-430.77	-313.861	-1493.37	387.763	2738.15	1918.01	-974.54	0.126412	103.402	-1357.43	-2406.26	347.522	517.13	-846.458	-1624.11	1709.78	-232.478	1198.58	20.8728	-261.477	1594.54	-720.422	-2173.32	1047.53	182.379	1009.13	-86.7875	-1.95413	443.609	1681.58	813.509	-868.069	880.195	471.057	-247.419	-1436.68	1297.09	994.645	-3428.27
TCGA.E9.A1R3.01	Human	LumA	3265.41	1210.78	-572.44	-2680.46	-463.801	2655.78	1994.46	-959.002	-4760.35	2164.39	-21.0717	-1498.24	953.763	-278.149	1287.67	113.317	2896.24	-1991.08	-448.155	694.729	1120.17	829.144	1983.58	-2155.64	116.472	-1044.1	-5025.98	-3405.68	-4710.73	3559.64	2716.99	-108.084	427.797	-1436.46	-343.759	-47.3787	3316.55	-2103.42	-354.434	1748.99	2584.7	619.01	2737.76	966.898	95.8792	-718.259	1353.19
TCGA.D8.A1JK.01	Human	Basal	3379.95	3457.08	2756.44	87.5717	186.665	1528.21	3506.44	-222.814	850.972	1879.86	936.622	1813.15	-1888.45	-1138.65	2382.04	-41.6093	1834.93	3567.38	4202.65	1640.42	1252.56	-29.4693	2878.48	514.989	2449.34	3834.22	1777.17	577.298	-1768.74	2914.52	3950.14	2495.05	1960.62	2245.33	3556.99	3206.76	1140.23	1062.02	1013.62	-48.3932	2585.66	1465.53	2858.43	2362.55	1340.16	1448.37	3795.05
TCGA.A2.A0CR.01	Human	LumA	2214.53	453.275	-373.01	-2655.85	623.727	-1029.92	1955.59	1586.06	-3307.72	1017.31	-142.611	-454.308	-561.969	301.397	-2081.57	2208.39	-3773.04	3069.4	3056.38	1069.97	1026.15	-1079.24	1549.88	-1412.79	-236.958	-2123.82	-3002.64	-1323.34	-1120.2	258.78	1882.88	1010.82	27.3761	549.335	-969.369	1742.98	2189.15	2038.31	563.812	-1474.5	-319.73	-978.016	2017	1767.14	-854.642	-358.74	3276.71
TCGA.BH.AB28.01	Human	LumA	379.049	-703.491	-1903.67	-460.24	958.191	-1625.37	490.759	-416.951	-1893.07	-312.816	1921.76	-208.562	1394.62	695.374	-1127.42	838.721	-1628.1	-2517.42	-1772.4	539.322	1203.37	-1043.79	-1362.22	-1894.8	-1881.1	-3222.6	-2118.38	-2131	764.571	-1177.21	320.856	-571.337	-862.773	-2793.41	-1038.91	258.81	-192.795	-2019.54	-1667.38	352.163	-2044.18	-778.142	-196.046	413.361	82.0628	-1168.35	18.4612
TCGA.E2.A10C.01	Human	LumB	-1671.54	-1306.22	-625.889	-2095.31	-874.419	-3061.89	240.918	671.93	-575.498	-217.8	-1294.55	358.936	-258.088	529.346	-887.856	-115.093	-1044.49	2483.85	1398.18	-1582.27	-693.88	-1199.82	-62.5537	-523.354	877.523	373.713	531.853	112.455	-518.824	-2285.86	-86.9494	1026.66	1742.17	2608.55	88.4096	714.943	128.527	2706.55	154.94	-2551.61	-786.495	-83.6454	-220.796	44.2243	32.5233	781.827	1941.47
TCGA.B6.A0WW.01	Human	LumA	-752.083	37.8351	1229.25	240.262	-253.571	1121.73	-1406.92	125.952	54.3511	616.665	-39.4782	1090.92	1587.51	654.354	271.171	-175.549	1647.56	2779.71	1122.15	-132.519	761.038	-1508.15	18.2991	347.095	1042.55	911.799	-418.293	-306.419	-2487.35	1158.88	-983.016	-374.848	1511.53	2158.17	382.321	-801.981	248.218	-611.554	730.42	1341.97	2440.65	1012.79	163.405	-873.181	948.313	767.046	-2078.69
TCGA.BH.A6R8.01	Human	LumA	-1349.12	-1465.13	1675.39	-2335.15	-1496.5	-2783.01	801.496	1392.6	-3079.06	227.677	-257.192	1384.17	1734.87	1593.36	-1560.81	-89.9318	-882.471	4867.76	3187.8	-584.366	827.04	-2740.7	-4.63147	-170.51	279.106	341.508	-2660.98	-1737.64	-763.182	-2491.03	-668.292	1837.03	2247.75	3208.04	1129.02	1228.4	807.344	3884.2	894.21	-2989.99	-169.395	818.516	226.131	-1226.08	2411.83	1679.59	276.642
TCGA.D8.A27L.01	Human	LumA	549.453	-1010.18	-2581.69	161.447	-497.596	1984.51	1118.04	-3439.57	-3234.88	-21.606	121.797	-2870.11	603.5	199.693	-398.045	671.601	-1493.2	-2109.03	-565.889	1605.97	1415.69	1145.76	371.592	-3654.91	-1114.77	-3425.21	-4054.85	-4850.9	-4853.99	2873.97	1597.17	-692.238	-1519.68	-4841.23	-2567.44	-4139.86	181.706	-4294.67	-1863.78	2430.89	1239.91	-875.145	299.47	844.337	499.509	-1504.36	672.056
TCGA.BH.A0EE.01	Human	HER2	567.15	504.569	2864.93	-610.113	-743.255	-1941.65	266.088	1849.57	2771.13	113.413	-129.381	56.5281	-1903.49	18.0406	1513.07	-2092.17	1748.42	4663.69	3548.19	-1965.91	-1255.02	-943.783	-94.902	2066.31	1236.12	2363.29	3692.9	3696.47	1302.9	-3634.25	157.135	1063.51	2397.54	2990.45	2842.96	2092.99	-6.10673	2842.54	935.384	-1907.16	-3394.87	53.3532	-1033.27	-438.264	23.6071	1564.59	1060.8
TCGA.D8.A1JG.01	Human	HER2	212.484	319.421	1119.05	1407.12	-1276.05	752.31	2466.7	-2627.67	2357.56	511.083	-245.154	527.427	-2107.97	-1089.2	2122.22	-2113.45	1985.58	4480.3	3950.59	-477.01	175.415	1068.65	1514.39	315.587	2077.98	2137.99	1922.19	-1364.36	-1120.84	-830.819	1895.9	1127.47	949.901	-140.818	937.391	-277.185	-499.688	-35.8818	-62.1452	-26.2634	-1294.83	374.899	441.252	1940.24	657.387	-82.4677	2588
TCGA.C8.A133.01	Human	LumA	-2560.17	-1030.81	1151.7	-1187.04	-2889.37	-3049.57	-2075.83	2142.3	-2357.06	-1002.56	-1957.15	2244.15	1296.97	1357.15	598.765	-586.27	1685.58	1671.31	-798.508	-2573.27	-1802.92	-3338.86	-1578.89	2278.46	-348.88	1338.65	-2186.32	1147.1	636.408	-4397.71	-2484.68	957.508	2602.97	4265.96	767.332	1882.9	291.922	3276.27	722.297	-2553.98	-3031.91	1695.73	-1159.03	-1734.7	1848.04	1843.93	-2642.98
TCGA.A2.A0EO.01	Human	LumA	2665.4	1754.62	1545.59	-1056.86	775.296	2375.31	1931.15	-1689.21	-3118.3	2417.44	1180.87	444.384	3077.43	1848.02	2000.43	1938.26	2171.19	-1504.53	-61.3006	1763.17	1944.72	1739.06	1816.44	-988.543	28.6773	-991.674	-3840.08	-1921.82	-3204.42	4668.27	2006.96	840.096	-197.72	-1531.64	-818.77	-981.508	1722.21	-3002.56	259.781	3262.35	3407.54	-309.223	2290.82	1412.08	1041.75	29.7462	1449.22
TCGA.A2.A0YL.01	Human	LumA	1782.61	396.644	-2777.74	1625.53	1815.27	1779.66	-432.024	-2475.99	-1499.83	348.786	1044.86	-2221.63	913.975	-209.861	257.251	399.019	-758.964	-514.278	-413.878	517.358	677.735	2245.28	-920.134	-3063.49	-1925.63	-3610.45	-2423.76	-3177.77	-3705.74	1760.89	335.755	-1434.11	-2653.35	-4075.26	-2089.33	-3479.61	368.413	-5259.26	-2081.33	3177.93	194.135	-238.957	177.776	520.32	-79.6112	-2607.69	274.303
TCGA.AR.A1AY.01	Human	Basal	580.038	638.328	23.9674	3250.56	1729.78	-475.046	-526.341	-674.89	4342.07	-1138.51	2112.88	-959.217	-1698.91	-1438.13	-243.179	-767.875	571.912	-3676.91	-2448.26	865.774	-356.919	2396.93	-223.878	633.372	80.0398	1720.76	4471.96	2586.24	3677.71	958.935	-599.242	-1166.78	-1528.8	-2081.73	502.821	949.546	-1132.19	599.816	840.238	240.421	-2143.36	138.997	-822.433	-874.985	-844.582	-939.615	-1211.55
TCGA.B6.A0IC.01	Human	LumA	-2697.32	-1691.23	-1803.49	1123.21	-1938.94	-1214.59	-2403.98	745.837	-5.47157	-2503.31	-2386.17	715.984	640.871	74.3162	-135.283	-1837.12	-716.07	-3844.88	-3917.62	-2302.67	-954.64	-596.424	-2710.89	-832.007	-745.539	-867.914	-5.87308	-1184.79	-1527.84	-4787.36	-3035.87	-379.593	584.828	1728.77	-1384.28	381.311	-728.613	-355.485	-777.895	-422.409	-3165.3	1229.78	-2946.35	-2628.26	474.823	909.777	-4019.17
TCGA.AR.A24L.01	Human	LumA	-1639.74	-1105.44	-2084.21	652.175	-752.534	2742.8	-848.697	-2242.87	-277.189	-385.737	703.189	-702.664	1306.83	422.871	1483.61	-455.434	2214.07	-709.157	-1149.35	64.5665	582.679	1842.66	-621.533	-1446.24	-611.23	-617.678	-1014.3	-2077.52	-3879.74	2807.83	-1099.29	-679.184	-1421.63	-2516.02	-969.138	-2721.57	-815.975	-3006.56	-615.657	2390.9	3668.29	540.667	-280.362	-594.24	999.068	-1152.28	-2058.53
TCGA.AC.A3YJ.01	Human	LumA	-2739.35	-832.195	-944.133	-2756.14	-1529.69	-3396.09	-1522.89	2050.19	-3708.56	-1211.96	-1318.91	781.035	-53.5439	621.057	-1966.58	405.057	-1012.02	-953.73	-2078.06	-1496.1	-1572.65	-1830.41	-395.005	-362.404	-1635	-1456.64	-3176.09	17.5391	1317.78	-3069.13	-935.188	468.215	1745.89	3669.75	520.203	1915.35	310.851	2241.77	122.716	-2119.05	-624.82	669.252	285.129	-887.659	704.943	864.329	-1221.04
TCGA.A8.A06U.01	Human	HER2	-1000.86	-1017.52	-458.365	615.358	-2439.68	-1820.3	879.47	777.562	902.708	140.256	-1236.44	1165.78	610.663	215.54	668.186	-2233.15	2833.33	3392.22	2484.02	-1186.82	-748.249	-1155.68	-246.959	2180.27	1430.95	2184.26	1119.09	1372.58	1759.69	-2063.59	-608.256	500.272	1027.92	1902.11	1260.58	2343.02	-162.869	2490.02	535.012	-1955.01	-2099.36	1544.89	-1322.19	-424.387	471.531	588.705	174.254
TCGA.AR.A0U0.01	Human	Basal	1503.84	200.458	771.789	407.065	1158.89	-1611.16	2998.82	845.814	2333.53	509.325	-1196.82	1033.25	-2047.37	-1493.5	-103.613	-1598.44	-531.611	5610.75	5117.63	-1096.83	-418.235	-748.372	1409.1	1950.35	1179.42	3012.12	3018.88	3108.61	4180.91	-2664.79	2333.07	536.627	480.399	3649.94	1158.61	1434.23	560.558	3023.58	1126.95	-1896.63	-1962.1	630.697	-1358	1284.25	-401.193	383.967	3759.3
TCGA.BH.A1EW.01	Human	LumA	2043.26	262.379	1013.4	2075.3	446.236	1344.08	3654.37	-1888.63	1223.73	1338.11	323.677	148.885	2869.9	2040.08	2061.78	337.688	2012.32	3092.67	3195.35	300.843	527.69	1124.31	1370.54	1117.61	710.53	901.352	351.804	-889.13	-422.05	-113.63	2716.13	425.672	-486.871	-2611.51	-1215.41	-1199.87	-626.617	-882.447	609.491	1491.94	660.294	793.811	-200.416	1974.32	-883.803	-1643.95	1328.85
TCGA.AN.A0FF.01	Human	LumB	-773.651	-1573.83	-286.837	1030.5	-723.522	37.2572	449.599	-130.404	724.847	-40.8172	-839.605	449.894	2720.22	2190.02	-648.811	935.879	-430.558	3966.99	1646.31	-248.202	-927.235	-284.599	984.825	-1107.78	433.657	-1348.03	277.806	-3169.45	-3123.18	-341.766	647.277	145.828	930.711	-773.848	-895.103	-1096.23	266.562	-128.726	-0.591705	128.134	594.034	94.0361	738.257	-558.018	709.025	1131.92	646.112
TCGA.AN.A0FX.01	Human	Basal	-1246.73	1338.37	747.412	2368.63	3449.95	1595.43	-2275.76	-518.056	2286.51	-1423.95	2001.07	-1177.33	-1953.28	-1226.98	-979.448	1542.21	-2180.43	-4203.65	-3508.09	2225.72	-966.452	2639.75	-1332.4	-1116.32	-736.778	-930.749	2236.76	937.486	1052.6	2162.03	-2240.8	-1624.65	-1365.41	-2072.16	683.324	-451.069	-885.693	-822.935	274.431	1097.37	1124.84	-309.039	-527.05	-546.308	-1078.36	-1691.38	-1829.53
TCGA.BH.A0DZ.01	Human	HER2	2714.74	3657.98	1556.22	548.077	-473.701	2277.97	1384.55	1264.94	1389.89	2620.57	1343.92	1328.35	1079.65	1530.26	2771.7	454.948	2541.57	2716.26	2695.53	1530.36	1567.48	1351.13	2366.67	1346.94	1597.69	2755.55	1897.26	3351.22	494.346	4478.86	2421.21	1302.19	422.641	1750.62	2124.09	3524.81	1520.29	-11.7483	1899.74	1911.49	3108.23	284.914	2481.69	1889.64	-884.09	337.349	2311.33
TCGA.A2.A0SU.01	Human	LumA	-524.825	-1062.44	-383.939	429.531	1012.45	2391.43	-455.025	986.389	-1110.24	1322.8	1081.51	-209.098	742.081	841.856	814.324	1019.53	1196.67	-3830.16	-2659.47	1124.91	2022.44	202.419	131.742	-458.596	556.236	-1250.3	-1082.84	589.268	-3026.03	1230.59	-501.535	140.125	-366.904	-319.712	-1345.06	-1121.03	288.974	-1779.19	118.505	1897.69	108.313	-273.003	1502.64	-742.514	1825.11	1049.59	-66.0289
TCGA.E2.A15O.01	Human	LumA	-1618.58	-1705.21	-1011.06	299.64	664.659	-416.609	-1536.47	624.724	1717.81	-787.24	-85.0135	-1441.4	1521.24	2129.67	-2518.77	-1685.43	-2213.15	-1305.38	-2416.69	-1600.66	242.91	-1950.56	-2056.39	-689.823	-238.027	-1425.05	2307.75	-180.408	838.163	-3306.41	-1769.55	-238.075	-275.289	-433.853	-1766.5	-2167.05	-379.113	952.875	-423.361	-1376.24	-1075.77	-297.768	-2003.2	-1284.46	-18.349	-1046	-2362.5
TCGA.E2.A1LI.01	Human	Basal	759.667	-544.479	-1002.37	1948.04	327.979	-713.895	1310.73	1490.92	3670.17	-726.419	155.146	-1603.02	-3112.02	-1811.72	-978.783	-267.693	590.169	2738.63	2493.19	663.741	-1239.12	-1280.28	674.472	762.532	-323.273	1068.56	4630.71	4068.41	2710.19	-2574.03	1277.46	-1686.85	-1354.38	-240.118	-381.225	-539.931	-1186.89	2502.71	866.7	-1636.01	-2940.74	-91.424	-1335.17	61.9778	-1338.43	-647.098	2426.67
TCGA.E9.A54Y.01	Human	LumB	-2724.38	-1625.2	775.78	-2048.45	-450.227	-3589.35	-2405.12	2927.96	450.65	-1139.18	-1233.94	421.553	-87.5491	369.123	-2697.29	44.2169	-2150.77	-2274.42	-2756.85	-972.564	96.1577	-3637.78	-1680.52	499.603	42.8441	-485.757	1701.91	1158.41	3275.85	-3772.61	-2443.27	-74.8345	921.876	2466.27	294.2	787.071	-134.22	3286.88	-27.7066	-3314.59	-3520.49	-366.398	-1507.8	-1737.99	-254.003	1090.11	-1596.26
TCGA.EW.A3E8.01	Human	LumA	2072.05	1021.45	1480.95	-2341.49	-1277.88	-1523.18	2747.18	129.061	-3663.47	738.528	-1579.08	952.339	168.193	256.597	-2381.43	2496.37	-3472.05	3322.3	2803.09	912.802	440.382	1218.24	606.377	-1929.5	-506.226	-2732.17	-3340.28	-4071.02	-2390.2	1096.99	1878.2	1391.81	590.745	-921.146	-623.517	-242.579	1210.89	693.218	-189.835	-883.054	1274.59	-196.071	1024.14	1399.39	482.468	-35.6385	2366.16
TCGA.D8.A1XV.01	Human	LumA	-2613.91	-980.726	-1326.31	-806.87	-925.55	-1368.11	-3190.54	902.97	-78.3064	-1648.34	-1619.98	219.953	309.606	-12.6335	1208.28	-2242.14	2891.75	-2871.13	-3069.34	-3406.51	-1447.18	-481.522	-1391.08	2050.14	-1182.09	1187.52	255.039	1716.15	-382.167	-2774.82	-2890.16	-290.195	943.404	1175.17	432.148	-267.33	-1248.94	580.689	-121.697	-702.386	-1618.35	1280.9	-1438.17	-2085.92	859.942	141.145	-2834.1
TCGA.AR.A255.01	Human	LumA	71.7859	-700.654	477.677	1113.35	-779.858	1281.21	1770.6	-2427.71	138.793	985.049	-393.249	588.526	1286.25	-26.7842	871.787	-421.236	1774.15	5207.16	3892.36	341.132	1338.27	54.1783	893.252	-948.521	-300.378	-588.811	-767.641	-1539.09	-1345.45	2240.09	1939.82	778.039	245.878	-1621.67	-1298.78	-1485.99	-523.399	-2802.67	-808.343	1994.33	1526.46	-75.4778	-274.743	1393.58	709.83	-283.036	1845.87
TCGA.GM.A4E0.01	Human	LumA	3032.69	1700.73	-707.537	-2216.98	1955.86	1283.11	2860.99	-1913.12	-4717.25	1409.01	1116.45	1823.58	-236.042	-460.845	-986.566	3635.27	-3163.16	1061.78	1931.22	1688.62	1518.03	2181.87	1529.36	-3192.44	-1212.49	-3514.44	-5073.14	-4771.49	-3817.03	2547.89	2693.24	1440.6	507.633	-2097.07	-1618.58	482.141	1639.76	-1371.01	169.781	1540.79	2859.44	-139.309	2375.17	1838.42	911.829	-69.1331	2244.92
TCGA.B6.A0IE.01	Human	Basal	-3112.71	-831.911	11.2194	-1699.48	-159.299	-1621.45	-2816.38	2569.22	407.427	-1055.62	-1671.91	1056.98	1740.65	2012.4	-1197.93	378.611	-59.0597	-3292.88	-2665.61	-1247.41	-963.982	-3274.69	-2042.19	2437.71	-1026.12	639.944	678.773	2836.5	3518.9	-1536.99	-3300.73	543.719	1322.31	1931.43	383.779	1343.51	-128.702	2187.2	-20.9096	-2208.11	-1725.35	-938.051	-1043.65	-1491.85	-747.673	1571.91	-2826.69
TCGA.A8.A07F.01	Human	LumA	-1230.11	-1513.03	-2298.58	1565.89	-69.6648	157.941	-20.6794	-1906.23	202.678	-114.691	-123.385	-1386.06	1745.76	439.247	89.584	-1913.18	1100.59	-1130.16	-656.111	-613.516	-306.694	512.296	151.497	-1608.62	-220.127	-1402.96	-362.685	-3159.71	-1685.25	-563.93	-272.53	-1048.45	-831.916	-2638.33	-913.371	-2683.39	-1252.05	-3752.09	-2334.25	1417.85	-1505.48	301.52	-1222	-246.736	418.954	-1244.92	-220.918
TCGA.AN.A046.01	Human	LumA	3680.36	-205.202	-179.939	-1042.38	658.66	963.003	1783.05	730.129	-728.332	1926.44	-913.788	854.89	1949.23	892.144	931.283	-619.391	809.183	4247.17	3781.34	-814.852	-339.279	-479.227	2309.93	2294.6	1117.02	1042.63	-1898.6	2624.14	2342.4	1245.78	2379.85	832.244	463.738	1433.91	-1002.02	691.777	1029.78	1996.46	2467.93	471.472	-76.1256	-51.6691	1545.94	1515.31	-3.06561	1057.84	3745.07
TCGA.AR.A1AS.01	Human	LumB	93.0212	1753.86	1635.88	83.3017	-634.692	1134.23	-1435.54	2401.23	2019.74	-260.902	1643.18	1071.35	1922.02	2465.45	779.954	-1086.39	1345.55	-4496.91	-3747.9	323.306	-193.206	-1117.81	-599.795	1548.94	930.981	1990.41	2160.97	3296.03	3055.12	655.016	-1923.51	793.637	1540.11	2020.14	2718.8	1666.83	1184.56	957.247	693.798	-263.449	-514.493	500.257	831.851	-1486.38	600.197	1144.48	-3535.92
TCGA.E2.A15T.01	Human	LumB	-1888.55	561.081	-1418.63	2132.29	-30.4719	449.654	-3220.25	-37.0246	2074.33	-752.27	-155.254	-224.986	1688.54	848.524	663.887	-1301.43	1423.11	-4133.6	-3547.43	-1014.33	256.747	-742.324	-1380.97	156.223	384.554	163.612	2018.04	-364.815	-783.997	-3381.58	-2971.94	-384.566	-696.667	-1844.54	-50.5527	-1616.74	-1254.4	-1272.28	-819.162	453.118	-1265.29	188.253	-2222.26	-1445.11	199.134	438.223	-3458.78
TCGA.GM.A2DB.01	Human	Basal	12.4299	731.307	1052.37	-1676.85	-2014.05	-3148.17	-840.878	1336.24	320.463	49.8737	-1834.69	1069.9	-2077.72	-641.279	177.507	-839.223	-1372.16	1373.35	1517.57	-1091.14	-1968.5	-1405.88	293.421	711.629	879.4	2443.92	1014.64	2036.68	2570.83	-1904.97	-47.9063	1501.2	2064.95	2790.31	2275.93	2295.79	565.547	3236.82	860.385	-2376.44	-1962.17	-195.012	652.15	349.668	205.014	1532.54	1796.57
TCGA.EW.A1PH.01	Human	Basal	-542.563	-243.566	-656.9	675.131	390.998	-1375.72	125.322	24.8115	2538.28	-708.908	488.594	-1127.91	-2504.65	-1320.29	-665.344	-315.938	1322.01	3060.68	1553.99	-111.363	244.865	-1249.29	-695.486	1983.55	455.764	1241.22	2768.53	3746.62	2470.25	-1734	-181.014	-533.316	-786.648	387.606	800.111	-1005.1	-993.682	1130.11	56.352	-1073.76	-1312.9	-168.852	-1597.42	-795.331	-1388.11	-1600.44	-460.883
TCGA.BH.A0HP.01	Human	LumA	-1378.45	-512.203	-1636.34	-391.836	1245.33	1340.6	-155.164	-2085.73	-2480.8	308.229	1239.43	1130.9	-248.965	-287.595	681.721	1470.48	1237.85	606.224	-41.3111	194.398	17.3063	-770.419	-496.854	-2082.72	-855.784	-2261.99	-3130.8	-2259.01	-4014.46	334.343	-177.171	-180.015	255.325	-1464.18	-936.43	-385.405	934.693	-3473.4	-1409.93	2063.47	825.16	214.123	792.01	-830.635	1320.03	-99.1105	-690.407
TCGA.AN.A0AM.01	Human	LumB	-415	661.575	3250.48	-352.095	173.59	-1268.44	1529.33	2326.73	1442.23	-24.5727	-742.303	1318.71	437.805	1267.62	1653.55	-885.11	1392.56	3002.81	2558.47	-790.8	452.589	-2790.76	1247.27	3525.63	1943.14	3690.02	2370.61	3767.11	4459.22	235.815	540.32	1790.99	2305.05	2695.99	2838.37	4400.37	578.536	4848.64	2338.32	-2510.32	-1113.53	-547.246	1188.87	439.01	1460.76	2164.62	1711.75
TCGA.C8.A1HG.01	Human	LumB	-1614.33	-1290.7	262.807	-1179.09	-1488.56	-2500.77	502.946	2317.38	1492.28	-481.67	-1853.43	711.988	546.782	1071.28	-135.247	-1877.95	1636.53	2648.56	2345.17	-1877.3	-663.819	922.211	287.065	2503.39	1201.13	3012.51	3301.6	3851.4	2997.89	-1414.3	-593.898	657.781	1123.09	3504.85	194.985	773.195	-1014.08	3910.33	1546.6	-2363.73	-2275.9	174.07	-900.597	-460.568	-395.959	458.531	2222.61
TCGA.BH.A18L.01	Human	LumB	-1882.92	-1199.11	1058.67	1223.7	73.2816	-1510.45	-2486.13	621.479	3090.12	-1249.09	-1885.42	819.843	1401.31	700.035	-179.704	-1527.3	1422.84	1419.67	-218.864	-1934.78	-2491.71	503.293	-1805.23	1114.42	739.041	1963.77	3202.35	1762.75	2582.8	-4341.02	-2344.73	-508.553	459.926	1176.49	-212.161	855.658	-1350.15	1178.16	330.84	-847.324	-1981.59	805.391	-3045.77	-1176.21	164.226	332.108	-2655.95
TCGA.A2.A0YI.01	Human	LumA	739.238	-228.239	-2123.26	-1601.83	198.712	1673.74	2760.28	-2875.08	-3607.31	565.898	1812.8	-161.267	1696.91	112.285	1330.64	-611.385	1899.42	2140.91	2436.91	-596.091	308.466	385.631	1535.96	-1170.46	-507.979	-1723.06	-4695.3	-3817.5	-4434.75	-354.719	2942.04	47.4313	43.2075	-2700.71	-1251.38	-1075.35	-779.042	-3400.4	-1526.92	1873.48	908.503	240.694	6.60333	1230.12	1090.08	-203.754	3067.45
TCGA.D8.A4Z1.01	Human	LumA	1056.14	50.6602	-2084.02	-1470.78	2175.57	1444.21	-510.748	-2490.2	-4455.59	-655.522	165.865	-861.99	1371.18	564.181	-546.267	2030.47	-3017.55	-3268.22	-2614.66	1255.35	-372.265	1642.96	-1541.41	-2924.85	-1452.19	-4281.52	-5148.15	-5352.65	-3823.63	152.413	-336.297	125.276	-1303.6	-3775.81	-2644.38	-1980.75	949.095	-3545.12	-1876.68	1668.44	-350.022	-558.39	26.1928	-84.5357	67.2543	-1569.02	-1299.99
TCGA.GM.A2DK.01	Human	LumA	1394.06	866.861	1077.76	-2125.36	122.409	1503.18	830.97	-50.4519	-3161.45	1531.59	-537.078	2002.88	1846.97	2142.95	-787.207	2387.48	-65.451	-769.006	-304.092	799.372	1714.24	-338.991	1341.83	-1140.14	633.921	-715.358	-3196.19	-2135.95	-4063.83	1827.51	1147.7	2032.03	609.526	244.531	-213.863	1898.36	1238.21	635.557	1020.03	384.472	2399.89	-229.791	2341.24	1157	994.264	739.675	517.231
TCGA.E2.A1L9.01	Human	LumA	1758.64	-380.672	-28.2376	-653.31	410.425	2765.38	931.143	-1595.55	-2277.07	1857.15	1664.9	-260.947	218.592	371.514	608.921	449.256	1412.91	3490.67	2945.85	1193.11	1724.84	2181.26	1834.75	-1105.5	105.965	-1190.47	-3453.07	-2111.97	-4185.23	4288.59	1943.72	189.577	382.587	-1436.67	-736.779	-1732.19	63.5242	-2887.21	-875.854	2011.35	2477.13	-26.7492	2523.56	897.806	-390.102	148.544	1476.18
TCGA.BH.A0BA.01	Human	LumA	-888.276	-740.664	2147.75	-671.51	455.554	844.361	-898.622	-2488.95	-897.735	-1307.45	320.522	1181.28	331.884	324.296	2228.97	1083.87	1364.41	-3260.67	-2111.52	-181.825	436.77	753.184	-957.678	-2178.69	-498.027	-1101.39	-1342.82	-4067.08	-3602.09	-882.724	-1096.4	1017.36	1415.13	-938.14	-331.388	-82.0175	-319.203	-3186.93	-1754.39	1432.54	-851.439	-111.316	-1307.78	-87.4165	1783.66	809.022	-1328.65
TCGA.C8.A12L.01	Human	HER2	1982.74	2013.7	1336.48	2100.95	1545.84	1087.32	846.643	-1111.41	3349.13	61.0792	2029.21	-158.934	-639.639	349.207	886.254	-891.768	1742.34	-3106.91	-579.044	306.236	1299.07	504.177	440.14	1506.94	2564.24	2486.3	3466.43	1164.87	2446.27	332.938	742.291	-218.872	-377.783	-737.989	2302.56	1486.78	777.654	1498.38	671.349	-827.029	1585.92	914.799	493.166	804.043	999.165	350.438	389.267
TCGA.A8.A083.01	Human	LumA	-2284.22	-1672.9	-1625.74	-1266.17	-357.271	-1940.06	-1659.88	1077.12	-3178.54	-1703.72	-2254.76	976.929	1090.81	385.777	-133.383	-1255.88	214.748	2190.38	-403.106	-2145.66	258.834	-703.076	-1985.7	572.929	-1219.33	-1322.09	-3385.36	-1510.31	-2781.65	-3716.07	-3013.44	815.546	1543.46	1951.4	-1120.47	-235.776	49.1406	-724.608	-935.72	-211.111	-1328.4	816.534	-1895.63	-2057.72	711.569	634.288	-3333.54
TCGA.D8.A1XY.01	Human	LumA	-199.477	-384.743	1684.57	-1117.24	-535.164	1537.71	-1456.62	-2115.11	-3342.87	181.85	1522.03	-329.993	1606.31	120.491	1280.36	-335.187	2632.61	2013.5	986.295	539.528	846.529	560.035	-4.60164	-329.594	-982.319	-193.345	-3855.99	-2689.3	-2477.31	3065.45	101.736	-892.785	-474.353	-1137.64	-671.978	-695.45	-115.726	-2318.84	-561.213	1757.62	1314.01	498.007	804.063	-693.347	596.331	-13.1356	-1783.36
TCGA.A2.A0D2.01	Human	Basal	1791.23	690.157	2403.35	2427.85	626.938	665.43	1761.45	1644.72	4204.63	-247.998	1300	-784.763	-1764.62	-662.016	735.659	106.317	-1059.23	-1175.34	454.387	1767.16	419.186	25.9618	948.334	2302.51	319.127	2961.6	4641.32	4752.38	4404.73	1157.06	1532.51	209.882	-440.911	1083.52	867.965	1185.47	95.9972	2857.42	1525.82	-1331.6	278.515	-416.659	-259.641	838.258	-1485.14	-1021.88	2603.42
TCGA.AR.A1AL.01	Human	LumA	2353.26	557.561	-2057.81	1110.84	-483.703	2237.66	1457.85	-3427.14	-1642.41	535.77	488.936	-1823.4	279.008	-545.939	791.506	1177.54	-373.264	-3379.44	-1277.49	1061.23	948.224	2056.35	-279.166	-2905.18	-1345.98	-3142.96	-3106.59	-4099.44	-3937.04	1994.54	1034.61	-864.597	-1960.15	-3745.63	-2357	-3192.67	-808.044	-5193.34	-2028.36	3164.99	1446.56	-747.942	105.097	933.001	-858.367	-2466	24.1907
TCGA.AO.A0J6.01	Human	Basal	2258.1	622.013	515.609	442.061	18.2161	-2399.36	2283.39	-175.626	1872.21	188.391	788.249	-42.5654	-1521.95	-943.652	-794.862	-1542.38	443.692	4107.94	3744.66	-193.42	1465.68	-1371.73	1106.56	2356.95	1360.04	2349.53	2380.89	3434.99	3890.16	-2618.35	1847.57	-155.503	333.071	1433.42	1598.83	1026.14	409.783	2794.33	469.791	-2324.54	-2257.56	309.523	-1166.39	613.877	128.141	-507.747	2959.16
TCGA.AO.A0J7.01	Human	LumB	-1545.55	-660.721	-21.8412	1289.33	-73.4208	-1316.73	-2470.37	2073.31	2579.34	-1376.88	-634.382	23.2251	1952.03	1162.92	-394.508	-778.774	-1000.77	-4487.7	-4326.9	-1368.71	498.463	-2082.99	-2524.67	2407.5	-66.6955	283.583	3593.37	3617.21	3927.28	-1608.01	-2829.09	-544.646	738.091	2805.26	401.769	1563.6	-163.139	2391.64	763.628	-1628.01	-1244.2	-46.8905	-1705.96	-2252.43	-1893.26	-34.783	-3484.21
TCGA.OL.A66H.01	Human	LumA	615.432	264.86	-768.011	-1864.78	-663.526	-1782.46	1635.93	1808.65	-1859.67	-193.992	-1177.16	1097.53	-294.13	118.298	-119.798	634.419	-1543.6	5294.76	3736.83	-1091.32	-1525.82	-3053.71	706.825	1411.28	-223.516	352.296	-1334.78	1151.15	2806.25	-1514.11	1396.5	1130.09	990.125	2290.65	301.877	1392.5	366.806	2418.28	418.218	-2000.06	-625.907	-40.7507	68.115	668.275	341.488	1052.18	2363.77
TCGA.D8.A1J9.01	Human	HER2	-1225.98	115.497	1618.47	1077.41	-1188.33	1132.52	-1109.34	-1578.69	671.28	20.6679	752.49	-71.7386	-239.963	-20.8048	2148.02	-943.939	3137.16	1041.26	-22.3088	-253.419	735.262	860.797	738.066	-273.457	1506.44	1496.06	-572.27	-1325.29	-2970.04	1293.29	-24.2651	-247.829	-514.127	-1680.81	1408.2	-499.925	-942.851	-685.397	189.427	874.824	1931.88	159.632	1391.25	285.141	422.535	243.697	-841.079
TCGA.BH.A0B5.01	Human	LumB	1207.39	-225.079	-2378.31	2585.28	89.3764	1830.76	260.389	-1264.68	2664.84	348.143	1411.93	-2261.12	-52.0847	-758.09	-374.003	-117.895	-1611.9	100.352	-8.38278	752.744	1203.45	1139.91	208.882	-2802.35	-397.354	-3062.99	2283.78	-3346.1	-2117.48	1265.23	763.53	-1786.62	-2921.68	-4121.25	-1887.34	-2646.09	-332.519	-3174.86	-1192.48	1982.37	85.3093	-774.379	214.215	403.398	-514.434	-1271.8	510.418
TCGA.BH.A0B4.01	Human	LumA	534.124	6.85191	695.836	-118.949	662.347	829.413	1292.51	1001.88	-581.526	1423.95	1882.03	383.978	2593.3	1585.05	538.491	1739.21	57.4931	1877.79	1628.28	1603.4	1185.99	-157.525	798.278	-524.79	759.071	622.64	126.948	808.678	2252.63	3500.11	783.077	659.508	-644.955	1537.76	-747.234	842.812	1114.58	-615.229	621.94	1237.17	3754.78	67.7385	1293.65	802.774	-16.6955	-640.216	1538.33
TCGA.AQ.A04H.01	Human	LumB	-586.727	-503.702	1028.99	2695.53	-294.224	2059.44	-685.236	-612.057	2903.39	226.409	-1024.58	-755.843	1214.99	298.213	169.799	-348.831	1338.36	-3101.84	-2699.65	-109.701	-459.94	-249.03	-977.778	-358.099	294.655	-448.083	2038.94	-147.111	-924.188	-1612.46	-1809.56	-357.017	-496.622	-1064.74	-1322.68	-2560.28	-287.392	-1372.52	-614.336	758.187	1353.87	1233.98	-1686.51	-457.115	1057.99	-573.319	-2681.42
TCGA.AR.A1AX.01	Human	HER2	920.148	-717.718	-0.669218	1483.46	-725.069	1264.97	3181.25	-2427.27	877.645	661.17	-1103.38	-1170.22	602.103	-947.483	1319.33	-126.817	-365.598	4832.12	4456.46	560.748	1056.63	1339.25	1461.18	-1368.5	359.181	-314.987	-106.164	-1840.52	-1606.29	-876.668	2501.01	-1110.28	-1611.63	-3064.05	-1900.98	-1122.84	-1151.77	-2323.87	-606.791	1717.08	-1857.68	-460.752	-630.069	2227.16	-612.067	-523.73	3885.92
TCGA.BH.A0GZ.01	Human	LumA	-2069.05	-1373.57	-333.833	-1924.6	-944.156	-1185.44	-2668.36	1239.5	-2441.83	50.5662	-1391.3	390.566	453.372	1596.29	-1114.35	1216.47	-478.293	-4161.13	-3180.48	180.56	314.156	-866.007	-304.916	-1230.31	-835.11	-821.228	-1303.55	158.11	-1438.33	1828.29	-2122.9	705.237	1319.55	2235.45	7.3219	1858.18	112.919	961.342	406.33	-555.011	2510.62	-339.364	1481.53	-789.241	701.351	1821.66	-2648.13
TCGA.B6.A0IN.01	Human	LumA	46.7937	327.97	1891.37	-2540.51	-773.961	-1135.79	1040.09	1092.29	-2531.41	1436.5	-934.642	1989.53	-703.132	75.4264	-708.572	2257.5	1137.92	-1715.6	184.04	1325.57	400.53	70.1377	1797.97	-156.696	365.664	880.602	-3126.55	-384.629	-1174.64	1034.92	928.215	1941.82	1478.2	2478.85	988.712	2398.07	1202.27	2347.13	1651.54	-695.583	3650.57	587.691	1791.91	1626.26	81.8702	2173.04	2545.5
TCGA.BH.A1F6.01	Human	Basal	2337.27	1074.8	854.953	855.507	1024.38	-314.108	2864.79	-253.518	2051.11	40.6032	946.564	236.528	-1769.34	-1217.45	-193.24	-429.296	-681.651	2331.9	2911.49	518.362	-660.468	703.985	1216.67	1079.75	67.1833	2226.16	2420.89	3008.62	4450.01	-373.651	2688.57	-669.228	-425.108	2196.64	1406.2	1520.46	639.426	2156.05	1250.38	-905.671	-223.788	502.115	898.033	1848.76	-1820.04	-827.83	3182.45
TCGA.A8.A07U.01	Human	Basal	2164.28	999.101	1213.66	1575.63	1357.94	-1060.91	4135.02	-1962.89	2419.67	1271.04	686.108	745.067	-1584.76	-1127.77	222.128	856.533	-593.283	5622.71	5450.62	1058.61	1284.19	1774.58	2805	1356.3	953.674	2155.97	2262.84	1312.08	1479.23	-671.705	3853.11	392.064	186.822	-300.872	1113.41	1456.86	-546.851	551.261	748.138	196.877	706.364	533.607	757.724	2791.87	129.169	-686.084	4509.07
TCGA.BH.A18V.01	Human	Basal	3187.2	453.386	1176.09	2938.55	625.646	1007.7	3204.98	-129.121	4017.29	116.532	1782.98	-1617.89	-1842.25	-1474.69	1343.05	-350.806	559.864	2544.15	3319.1	853.832	1184.88	1331.42	1667.97	1658.87	409.856	2418.34	3692.46	2602.62	1466.78	1028.38	2842.26	-1577.75	-1170.52	-2286.47	305.656	-938.059	-1137.61	466.256	869.592	403.336	1784.02	-351.264	-167.339	945.864	-1580.36	-699.299	2891.2
TCGA.AQ.A04L.01	Human	HER2	765.236	1931.69	2141.46	-1595.12	-1603.55	1656.55	-223.903	661.083	-626.84	-71.2197	-714.253	2076.83	-120.462	-250.679	2286.82	-413.119	1214.46	-3185.78	-1538.53	-381.611	-515.403	-806.14	-885.227	582.395	384.716	2283.87	-987.161	1744.55	1139.62	1313.7	-476.823	1358.62	1569.49	3080.35	1390.12	535.188	169.711	13.965	67.3637	53.3987	207.828	614.72	390.606	196.553	570.956	1157.05	-1771.2
TCGA.AR.A1AP.01	Human	LumA	2136.27	1238.47	2029.36	1718.62	-1619.07	232.098	1322.8	-490.069	-467.534	2343.47	-511.637	-108.756	2087.49	1437.98	1033.24	814.173	454.709	2967.34	2092.68	1094.27	1365.85	1586.2	1233.73	-246.54	741.63	815.162	-1758.46	-1292.04	-1845.97	1799.48	2169.06	214.381	-1213.41	-2043.08	289.785	1495.46	766.576	-824.707	315.614	1140.32	-402.63	43.4715	826.634	814.822	-352.333	-493.087	856.05
TCGA.AC.A2QH.01	Human	Basal	-1424.7	590.577	-703.728	148.504	2032.55	1102.42	-670.055	425.057	1773.39	-1306.08	-66.2646	-1166.83	-3786.59	-3603.61	-955.104	-142.875	-904.809	-4315.27	-3419.97	-276.035	-967.074	2051.96	-1249.06	2900.45	-207.623	1480.01	1958.86	2612.92	3540.36	3053.34	-904.892	-1341.24	-1818.83	-1438.82	1168.33	-1422.86	-1626.48	-400.38	702.248	1102.63	1585	-1376.32	-831.045	-738.679	-1813.41	-1467.44	-1478.18
TCGA.AR.A24M.01	Human	LumA	-1304.68	-649.965	-1873.4	947.777	48.0066	1783.43	-1041.95	-2169.74	-302.362	70.9407	1714.63	-1352.14	942.689	155.796	2251.19	-1078.33	2709.4	-126.056	-1312.2	-193.185	746.149	1407.23	-115.478	-904.534	244.025	-1529.37	-1285.54	-2396.41	-4356.31	2353.93	-114.359	-1292.91	-588.33	-2624.42	-1219.12	-2512.85	-164.806	-4560.51	-1712.14	2848.37	1428.2	793.024	1038.31	-329.381	-363.249	-1240.3	-1928.66
TCGA.AR.A2LQ.01	Human	LumA	2312.99	1912.17	549.964	-365.229	1297.27	2452.07	1016.52	-3946.69	-3948.23	503.281	727.972	1687.83	-1064.52	-1683.25	1175.43	2566.6	-447.068	-3449.57	-1562.34	2614.2	1905.18	2555.24	857.625	-2636.37	-1083.75	-2588.46	-5037.36	-5166.81	-4587.92	4396.75	1467.95	725.455	-288.102	-2970.06	-444.694	-832.544	989.375	-4705.71	-984.152	3721.56	3470.78	1072.08	2292.76	1522.2	881.802	-345.248	-587.142
TCGA.AC.A62Y.01	Human	LumA	4018.72	1918.3	1572.66	-2600.65	-1725.28	1252.03	1439.37	1089.46	-2454.65	2366.65	-805.225	1513.19	1710.98	1974.59	919.192	1180.31	147.366	3511.97	2448.35	-1444.18	-1035.22	-1748.43	2081.13	-1212.58	-922.762	-150.104	-1437.51	-977.649	-2975.07	818.716	2523.51	1016.27	2076.47	1374.54	859.336	3215.77	2313.4	2505.16	1987.66	-517.493	1125.99	394.707	1683.93	1044.08	1372.23	1835.83	1756.69
TCGA.BH.A0HO.01	Human	LumA	-662.33	-860.591	106.26	-833.712	-2002.76	-1475.77	1277.7	-67.5831	-2180.35	-260.762	-1714.02	2230.46	1010.28	764.684	1900.79	-303.65	2745.42	4275.18	1815.1	-1408.63	-2097.3	210.968	600.783	1435.48	136.923	1094.31	-2664.34	604.304	900.428	-722.178	576.181	751.143	2659.74	2659.16	299.338	1135.37	178.774	-542.943	-160.005	382.938	1195.4	1454.35	801.534	497.061	1059.25	1571.77	668.757
TCGA.EW.A1OV.01	Human	HER2	1196.14	-843.039	-2782	-208.339	-88.7552	-1646.62	3036.37	772.542	1481.34	477.47	-495.737	-834.044	-3665.91	-2717.99	-593.402	-1367.47	-2623.16	3464.87	4051.85	-357.787	302.288	-417.907	1707.08	-1954.86	1137.02	-528.658	1364.48	870.129	971.332	-1154.36	2670.59	-628.756	-912.442	-147.93	-780.607	918.047	-558.261	933.007	-290.183	-1223.19	-790.071	-229.678	-769.234	1797.07	-1444.28	-87.6835	4784.49
TCGA.A2.A0CK.01	Human	LumA	741.666	323.446	-1335.11	-1745.16	1630.72	257.632	-821.018	907.336	-1989.86	659.06	687.086	875.495	-182.619	-22.6928	-2947.37	2466.18	-3622.96	-2278.51	-1959.06	127.271	-190.026	831.083	-1313.76	-2128.12	-1811.25	-3709.08	-2520.42	-1850.93	10.746	-596.689	-1436.6	-119.816	-264.708	-1054.9	-1701.97	592.198	1512.21	727.014	194.773	-532.241	-637.801	-929.698	146.873	-358.125	-305.218	-384.982	-1134.64
TCGA.E2.A1L8.01	Human	LumA	1075.81	218.608	138.913	-1690.65	-1533.89	1106.7	-405.917	-1437.44	-1878.97	600.683	-560.621	521.719	-22.3151	-683.432	907.97	-202.126	1346.03	918.74	910.494	-1432.67	-688.631	598.293	538.507	-2327.39	434.345	-911	-2492.89	-1368.95	-4047.77	1475.99	80.2285	186.776	708.33	429.899	-995.867	-358.856	-115.724	-3558.78	-1420.44	2138.34	329.682	810.862	454.979	212.765	-291.937	-218.309	-68.7958
TCGA.EW.A1PG.01	Human	LumA	4511.53	2396.85	656.115	-1445.36	1697.89	4222.16	1928.67	-2594.26	-2619.3	1501.85	1718.7	-722.183	1529.36	147.793	3496.7	169.527	1837.59	-2414.21	-15.3014	2136.73	846.867	2574.53	679.929	1491.89	598.231	323.078	-4138.84	1316.36	1932.37	4271.33	2729.93	504.305	-1869.64	-2269.41	-381.948	-822.83	2017.95	-3617.96	-257.26	3360.7	3788.8	-348.985	1682.72	2041.16	-1840.57	-1381.31	119.959
TCGA.E2.A14Q.01	Human	LumA	-6.12523	-676.772	-40.932	-295.098	-1604.9	-332.607	-2393.52	-76.8668	-2138.65	88.6085	-872.572	34.5249	2526.54	2738.96	819.783	-245.405	-69.9275	-782.377	-1599.01	755.708	8.46516	478.652	-1254.01	-2033.96	506.177	-1853.44	-2601.89	-1822.66	-4375.27	265.103	-1918.3	937.186	325.16	768.415	-768.671	-688.941	1059.65	-1097.2	-331.597	765.604	-1992.32	245.74	-260.536	-592.596	1066.98	442.657	-2593.93
TCGA.EW.A1OY.01	Human	LumB	-820.483	429.54	448.527	382.535	-2032.64	-861.162	-996.679	1537.1	2141.64	-1065.54	-2105.52	1621.11	2003.82	2401.79	-119.855	-1302.87	1874.71	-321.655	-487.411	-825.79	358.907	-1909	-944.698	2877.42	697.681	2763.95	2541.76	3896.68	4387.12	-1783.02	-438.446	455.681	1426.91	3090.26	1583.44	1910.24	-253.92	3100.83	2012.58	-1088.26	-1908.05	785.88	-1171.32	-510.937	135.976	633.133	-1963.12
TCGA.BH.A18H.01	Human	LumA	4235.37	271.218	2705.14	-349.536	-766.327	771.97	3866.67	96.6995	-728.053	2345.64	-818.445	-807.125	2490.06	1675.75	2227.62	-1142.16	-92.0074	4476.05	4379.78	305.438	1506.56	-157.576	2257.91	2009.81	1859.61	886.127	-2760.6	1066.18	3208.13	-164.777	3437.19	63.3481	-393.381	-785.2	-1106.07	732.781	924.708	444.47	896.946	452.477	1432.55	34.8915	155.356	3301.8	-544.523	-528.98	4326.55
TCGA.BH.A0HU.01	Human	LumB	-2715.66	-1372.95	958.943	509.254	235.153	-2964.12	-1752.09	3714.04	3351.08	-763.015	-1360.83	1175.11	629.346	1462.69	-1483.02	-897.447	-1501.06	-1245.76	-1483.13	-780.835	-1633.75	-3288.6	-1814.3	1400.84	1229.07	1439.83	4689.01	3462.9	4171.92	-2109.39	-2388.36	-163.697	1153.85	2433.83	246.052	812.973	-528.155	3115.6	657.883	-2457.72	-3277.31	-644.583	-1737.68	-1619.58	-167.891	665.202	-1836.61
TCGA.AO.A03R.01	Human	Basal	1079.72	311.774	1633.75	-42.5397	-280.862	-1938.65	79.8454	2932.81	2634.11	615.552	-303.775	2770.91	1144.73	1910.41	-736.36	201.795	-1306.2	-465.228	511.958	201.716	1105.03	-1195.7	326.336	221.441	497.097	1050.41	3550.88	3731.46	2919.87	-1173.28	-254.686	1771.96	2462.15	4102.43	-189.107	1945.32	1300.23	2870.44	1229.78	-1640.66	-556.145	-357.932	284.716	1209.86	602.422	1506.9	1890.7
TCGA.A7.A26J.01	Human	LumA	-806.629	-1372.94	-1820.8	1523.51	522.738	888.453	-509.943	-1790.92	1634.87	-477.464	-38.898	-1745.37	618.517	-16.6856	1576.59	-1397.67	1410.01	3960.85	1985.01	-354.963	-128.244	760.245	-200.75	-862.289	393.727	-1096.83	825.692	-1813.31	-1608.71	1049.83	485.043	-1594.18	-881.876	-2635.44	-1685.13	-3455.5	-972.719	-4216.12	-1341.7	2874.42	-242.589	-422.698	-933.339	-73.3869	-281.256	-1189.38	-1308.34
TCGA.AN.A0FS.01	Human	LumA	-238.526	416.412	-642.135	-1635.31	1372.82	2284.92	-1355.2	-1006.01	-2970.86	552.302	2513.12	1005.13	647.023	-137.335	575.05	1792.97	607.812	-2893.73	-2784.52	984.558	-832.787	983.648	-1086.41	-2479.44	-1776.04	-2994.74	-3470.57	-2853.54	-3844.28	2600.83	-1412.96	-98.2732	1064.68	-336.137	-1235.96	-1155.61	358.29	-4071.23	-519.913	3551.32	2057.94	710.378	678.515	4.62423	1686.57	579.693	-3882.1
TCGA.A2.A0ST.01	Human	Basal	3602.04	90.0133	-1183.73	1246.58	2517.03	-387.73	4601.22	-1337.39	1301.82	1484.43	1151.58	-1947.26	-2338.78	-1753.47	-214.102	-775.03	-1887.89	5274.78	5256.32	498.616	1174.46	808.868	3231.95	-164.384	1539.75	294.625	837.301	770.049	67.0162	-2399.34	3895.02	-91.2017	-1568.95	-2406.27	-1403.42	-363.096	658.413	590.609	20.7741	-569.835	-2463.43	48.1699	596.621	3101.07	-1290.53	-1113.53	4978.13
TCGA.D8.A27W.01	Human	LumB	-2846.57	-413.661	132.143	728.052	-515.835	-869.123	-1356.76	1180.09	1822.94	-858.664	-220.164	1221.65	675.15	796.377	870.416	-160.783	2363	-559.16	-855.329	-625.254	-1227.26	603.79	-450.365	2944.77	-81.5429	2644.29	2510.82	3087.23	4056.03	-996.305	-1857.78	1292.01	713.481	2463.01	-460.231	592.835	-665.273	470.032	171.016	-299.016	65.3529	223.659	-1263.58	-146.177	158.456	926.96	-651.723
TCGA.A2.A0SW.01	Human	LumB	-69.4553	-573.962	1571.43	3.93014	-2541.72	-1738.66	2324.96	1103.67	1449.68	1226.1	-1253.32	1283.1	-244.371	-121.613	751.581	-1170.79	1730.91	3311.69	3331.58	-951.386	-455.558	-247.366	1815.13	1651.3	2350.6	1936.48	2307.8	777.755	1029.32	300.463	1229.63	1537.45	1273.47	2957.8	1208.39	1633.91	766.76	2187.26	-424.745	-2612.01	-229.35	869.737	924.171	639.746	-158.027	629.661	3534.4
TCGA.AO.A1KS.01	Human	LumB	-1712.92	-1965.11	-639.333	490.363	-1204.75	782.893	-1099.6	-1692.23	2729.55	-1237.91	-292.867	-987.685	561.48	-89.828	2009.2	-2558.24	2664.83	-1861.64	-839.876	-1485.95	-178.113	-45.6989	-317.729	554.286	115.092	95.7617	2144.81	666.17	-1173.48	-2584.35	-448.628	-1338.95	-1098.9	-1444.67	-1747.87	-2788.07	-2290.91	-3158.62	-1301.14	1857.49	-1528.16	204.612	-2216.83	-930.855	-880.387	-1589.67	-864.373
TCGA.GM.A2DL.01	Human	HER2	3479.52	1712.79	2253.63	717.229	-697.178	3171.8	1011.78	1417.71	598.504	2290.08	1819.28	1139.17	1182.7	1190.92	1983.89	2198.7	532.113	-275.671	392.327	883.258	438.436	-392.381	2242.6	-71.4046	1540.9	869.114	452.957	1016.2	-725.677	4321.29	2166.84	1327.57	869.761	775.613	117.957	648.678	2361.68	-985.06	754.634	1739.69	2843.89	-216.955	2846.96	1959.5	-425.989	1044.75	1185.82
TCGA.A2.A04X.01	Human	HER2	857.55	-485.583	2862.04	-1279.32	-3341.69	-2744.96	2070.85	3376.13	1079.91	730.343	-3112.45	775.252	-1513.09	-222.054	742.746	-1032.72	248.561	4826.2	4084.92	-1146.97	-665.248	-2066.28	856.479	2166.14	1446.06	2128.24	2235.08	1395.7	1254.47	-2292.73	1412.71	1768.22	1747.94	2073.26	775.354	2638.57	1887.59	2038.65	405.259	-1633.39	-2029.72	349.797	-576.715	691.814	-104.398	1287.44	2910.39
TCGA.EW.A1J6.01	Human	LumB	-602.359	-1818.55	-1092.25	-2618.62	-2472.24	-2471.45	355.653	1155.52	-1353.71	-632.45	-2191.53	-575.819	-801.498	311.587	-1218.42	-1463.61	369.739	2737.68	2277.72	-1979	-966.455	-3108.9	82.1595	470.711	540.484	229.279	839.249	-88.1666	-1331.52	-3191.31	562.28	-311.203	-686.242	839.127	-1360.13	-511.779	-858.775	1158.48	-77.7005	-1236.18	-1461.24	142.311	-1061.46	17.9856	322.486	614.341	1654
TCGA.B6.A0RP.01	Human	LumA	1984.86	116.103	-671.67	-1497.56	1644.89	2309.94	884.569	-1663.13	-3872.71	665.219	2002.03	-899.97	677.407	-724.847	-212.6	394.757	254.514	21.2828	-553.283	-338.831	199.661	77.9898	117.665	-1510.87	-1726.97	-2984.74	-4474.05	-4239.62	-3811.64	2621.2	1100.37	-841.562	-634.854	-2437.23	-1093.16	-924.858	-182.514	-2974.91	-778.294	2196.61	1514.29	417.734	813.009	-150.579	-94.0589	-757.764	772.928
TCGA.E2.A159.01	Human	Basal	789.076	848.88	441.513	2507.18	818.638	-729.385	2324.08	-1008.69	2825.79	831.741	853.986	-778.537	-1923.88	-1126.39	193.745	-1077.4	597.708	689.494	2520.56	720.594	131.974	818.424	2332.55	-149.729	1558.82	2004.77	3150.01	441.399	-2537.21	-452.021	2573.28	-74.9895	-697.39	-946.67	1518.09	890.995	73.8283	719.031	-77.8569	-796.888	-1235.16	619.389	712.957	1772.44	-451.665	-287.56	3497.35
TCGA.BH.A0W4.01	Human	LumA	708.651	1971.67	-657.9	1699.29	834.941	2879.16	-1321.34	-2439.35	-1254.85	-67.6887	418.797	579.479	3021.59	1838.3	624.728	960.269	859.758	-4808.4	-3959.73	1581.06	271.111	2514.89	-1706.62	-1327.45	-649.126	-2093.2	-2640.03	-3147.93	-3667.6	3376.15	-1599.32	-2.84484	-670.661	-3339.76	-343.108	-2764.64	1075.41	-4542.59	-858.969	3683.62	2924.85	-224.66	246.245	-1063.78	-127.042	-873.602	-4080.42
TCGA.E2.A10E.01	Human	LumA	1009.46	285.057	-951.091	537.242	-988.57	1276.57	-162.529	-1048.15	-1025.15	646.219	672.112	233.848	1063.25	198.397	1514.84	-965.719	2224.34	1738.53	491.032	-393.335	-179.175	376.063	136.98	-788.68	528.797	-495.146	-1381.65	-1338.37	-3076.53	231.033	335.431	-10.3561	889.687	-760.905	-288.674	-46.0347	115.168	-1608.48	284.293	1892.78	883.702	524.912	-271.5	328.576	75.744	10.7125	-1173
TCGA.OL.A6VO.01	Human	Basal	237.499	-415.75	-866.825	1530.39	626.975	-3334.28	627.557	1758.65	3144.79	-1071.16	75.132	-274.899	-2473.56	-1892.89	-1941.44	-1847.49	-1697.24	3269.9	1951.7	-988.675	-2609.94	1235.9	-644.289	972.243	-448.077	1641.76	4416.33	4031.33	4742.42	-3266.72	325.377	173.949	629.246	1681.45	733.433	2.45215	-1570.03	2990.6	1063.6	-1927	-2389.28	-745.715	-1387.59	-54.7899	-31.8279	233.111	470.509
TCGA.D8.A1Y3.01	Human	LumB	-618.63	-1745.52	766.012	-1955.43	-2251.97	-4196.35	-135.701	3873.51	2699.85	31.5449	-1921.33	1623.63	-1628.68	-953.574	-659.798	-1390.82	-1527.6	3546.96	2383.87	-1717.79	-1703.94	-2866.06	312.59	2635.21	731.544	3115.78	4301.24	4858.55	5572.71	-2593.92	240.073	945.861	1572.01	4702.11	616.618	3028.15	42.6009	5288.29	1621.61	-3666.68	-2032.34	-106.566	-915.735	-484.144	30.4319	1195.23	1367.63
TCGA.E2.A14V.01	Human	HER2	-1082.45	592.372	1811.3	2178.66	-1593.1	-511.625	-3115.05	739.361	4140.38	-165.415	-253.181	-834.27	1932.43	1433.69	1316.92	-1338.52	2406.25	-3996.88	-3328.86	81.4617	-388.282	-2236.61	-1596.28	1418.6	803.078	1825.51	4706.64	3525.19	3210.16	-655.974	-2289.06	-491.04	-965.653	281.999	1588.97	-1084.05	983.172	-430.629	-189.34	241.288	-1236.6	10.5857	-1276.07	-1288.47	255.967	327.902	-3109.75
TCGA.A2.A0D0.01	Human	Basal	1865.52	1007.04	632.669	1590.8	863.783	384.176	1276.06	2212.03	4169.04	2.74739	1630.89	107.763	-2329.07	-1111.08	-978.772	-859.188	-1700.82	2440.56	2259.87	-32.5293	-767.12	-517.455	90.3179	2399.3	721.093	2702.72	4304.44	5049.3	5294.55	-1248.03	1179.17	-1197.18	-206.081	2871.76	1869.13	2332.34	113.478	3259.28	1596.5	-1662.78	-1936.26	-800.328	-603.386	599.333	-2213.04	-265.372	2118.82
TCGA.A2.A0T5.01	Human	LumA	-377.697	-226.568	-687.934	373.404	2810.64	887.14	-1076.57	591.716	-206.239	169.89	1021.03	98.763	2296.15	1817.98	551.917	795.648	-411.755	-4368.74	-3834.05	2011.76	2303.08	1232.73	-2330.67	739.45	-1154.63	-1426.82	-788.678	2676.13	3430.99	2236.08	-1899.81	-684.816	-290.824	-260.582	755.805	-452.237	46.1637	-1665.93	-1240.08	425.85	674.472	-740.364	155.746	-649.845	-559.006	6.24201	-1890.94
TCGA.AN.A0XS.01	Human	LumA	203.422	-356.601	-1711.86	-796.081	1754.52	3117.44	2343.57	-1152.28	-3285.6	891.884	-603.652	728.277	1485.84	1044.28	-851.29	792.539	-1239.8	-860.18	107.167	1399.32	1410.58	1066.72	771.898	-1531.42	-351.458	-2567.38	-3522.05	-3539.05	-3635.45	3381.28	1045.88	1193.08	460.335	-1058.14	-2665.38	-1414.89	509.828	-1760.39	-749.115	1011.27	1735.17	-399.964	1635.56	673.38	-144.089	-525.088	1765.48
TCGA.B6.A402.01	Human	Basal	-1625.39	89.6319	556.956	167.604	301.071	-1792.39	-1745.59	817.716	2144.39	-1604.46	1843.39	-659.653	-1937.79	-1496.17	-1290.2	1041.77	-1866.08	-2543.33	-2838.14	-348.743	-879.289	-181.265	-1968.89	1234.39	-1662.54	814.652	2642.94	3027	4166.14	-1967.88	-2078.78	-1646.12	-756.126	391.355	788.782	822.336	-1323.57	1307.21	-285.44	-1592.65	-1620.55	-980.237	-2024.92	-1763.74	-1423.47	-767.088	-1875.8
TCGA.D8.A1JB.01	Human	LumA	1637.51	-1406.16	-597.598	-1763.37	885.793	825.412	2073.94	-3030.94	-4163.54	383.48	-752.977	-1307.24	-573.003	-1296.49	760.245	-749.451	1877.92	2974.7	3432.1	-243.909	-95.4625	-370.922	1445.83	-2720.5	442.206	-2046.3	-4788.66	-4073.75	-4410.37	-1708.72	2015.23	-679.619	-2029.43	-2687.27	-2183.27	-2505.62	96.5486	-3439.32	-1858.39	1580.92	-794.814	627.369	-801.974	1546.45	506.794	-362.689	3401.97
TCGA.E2.A109.01	Human	LumB	-2395.9	-1011.56	873.247	1772.43	58.1618	243.773	-2269.23	1001.42	3238.87	-1033.13	-1399.43	-364.317	-201.565	-162.036	-631.244	0.878306	40.4876	1744.4	22.4637	-672.522	-575.796	1901.03	-1460.85	1233.51	409.277	320.782	3688.39	2088.18	3384.87	-902.969	-1990.61	-793.891	-618.687	-211.828	-823.818	-476.233	-1112.36	649.888	-120.818	-770.706	593.03	-390.955	-724.449	-1281.7	-91.284	266.833	-1799.38
TCGA.B6.A0RE.01	Human	Basal	2155.51	984.612	1431.68	2025.27	1108.93	813.795	-107.611	-444.282	2356.58	545.874	2098.52	-641.62	-1560.06	-866.437	323.911	-783.609	859.777	-2330.09	-847.356	683.479	127.759	-151.391	223.082	1798.2	784.236	2624.26	2701.63	3743.69	4640.33	739.648	-31.6193	-589.748	-713.296	1306.03	1755.99	1540.36	318.086	2399.76	1703.11	-696.656	-444.636	-204.304	737.853	-241.05	-893.618	-315.659	-593.476
TCGA.E2.A2P5.01	Human	LumB	-1508.93	-655.209	-6.569	-151.589	1803.18	-1527.03	-1534.5	2916.67	2245.56	-483.482	-583.349	784.578	509.084	622.259	-121.235	184.666	-1841.2	-1985.61	-2271.34	370.91	-788.999	-660.06	-819.838	726.83	416.537	-110.477	2305.63	3336.38	4053.93	-128.651	-1512.45	898.761	677.418	2764.25	258.845	2248.23	825.187	2094.49	1216.06	-878.438	358.263	-194.734	-102.789	-633.629	-917.261	394.429	-1735.19
TCGA.OL.A66K.01	Human	LumA	623.312	370.838	-495.898	-1443.84	1213.8	-419.103	-1802.38	-854.432	-3865.78	755.718	-118.727	-552.625	1845.92	1300.93	-1467.82	2257.58	-2035.7	-4079.13	-3455.47	757.02	1081.93	227.661	-2636.83	-1688.11	-1516.32	-2909.64	-3702.08	-3320.55	-1616.76	1593.6	-1593.22	96.4058	-294.395	-1032.75	-119.946	-772.084	329.126	-1414.03	-719.685	694.346	293.576	-286.247	-33.9173	-813.646	234.039	-439.93	-2492.73
TCGA.S3.AA11.01	Human	LumA	-2994.25	-1036.18	-2963.54	182.872	202.664	-1400.95	-3789.97	254.079	-191.041	-2352.76	-1660.94	-1152.97	431.028	-131.839	-2159.92	-1057.39	-2254.53	-2255.06	-3513.46	-300.499	-2.38973	165.306	-3432.21	-1298.01	-1212.34	-3069.04	-2083.25	-3186.59	-1902.83	-2771.6	-4009.35	-1094.77	-49.2444	-893.439	-974.278	-1523.78	-743.658	-803.901	-1910.17	-1106.27	-2004.75	-721.052	-2208.65	-2684.33	-131.544	-74.5601	-4288.8
TCGA.C8.A134.01	Human	Basal	1255.07	-423.213	-1353.29	1811.36	-115.041	-1619.47	1396.06	276.185	3329.83	-504.466	-323.487	-132.977	-3161.06	-2118.71	-1454.82	491.396	-2250.01	2938.44	2504.77	895.206	-182.48	-26.5789	464.101	831.577	1210.72	1930.1	4346.79	2599	1192.23	-1117.74	1090.79	-271.409	-701.632	-961.12	-623.683	-203.92	-171.843	2861.61	1702.01	-1159.6	-2560.31	-24.0473	-890.496	89.8281	-455.309	-1459.18	2108.17
TCGA.AN.A0AT.01	Human	Basal	510.697	-94.0553	955.105	1641.57	1054.45	-492.769	-526.359	1902.52	3886.74	-865.291	122.018	-1236.43	-3257.22	-1690.69	-82.2221	-1544.49	-846.52	-3020.74	-1030.09	-462.423	-1975.85	-2443.54	-71.3902	1375.96	520.565	2723.47	4738.99	5120.83	5081.4	-1883.91	250.307	-1227.14	38.1933	1636.81	616.415	2260.82	-1076.82	2110.19	150.029	-1960.16	-2075.62	-1.22566	-1043.14	97.9351	-1045.14	-588.226	529.243
TCGA.BH.A0HN.01	Human	LumA	-2941.51	-1695.11	-697.176	-2332.95	-1112.88	-2751.11	-3330.68	1742.57	-2211.59	-1908.83	-415.495	-128.355	-598.251	319.877	-1273.63	-79.7362	-1810.47	-587.326	-2720.77	-1487.74	-1210.58	-3309.49	-2333.42	-1391.25	-1251.62	-2191.22	-1979.02	-747.952	-560.128	-3767.11	-2171.44	-596.287	445.122	1974.14	202.228	1546.29	-538.026	2556	167.928	-2388.07	-1669.96	275.841	-1115.41	-2189.16	-34.7679	1037.63	-2980.09
TCGA.GM.A2DN.01	Human	LumA	2714.47	761.235	1109.78	-476.726	735.999	-1502.61	2604.15	-634.486	-583.464	1489.98	1015.06	-1741.67	-237.036	542.129	2225.94	367.069	-1717.29	3692	3753.83	487.578	1528.79	-529.928	2053.75	-1615.27	903.086	-286.389	-370.095	-2104.22	-2653.65	426.724	2744.53	70.606	-447.764	-2120.12	-108.373	467.1	1853.08	-790.416	-624.243	166.172	-1475.13	-601.275	548.961	1429.46	355.584	-51.4472	4519.21
TCGA.AO.A12D.01	Human	HER2	1707.08	149.389	2009.52	592.254	-18.0337	1169.9	1679.8	-2678.42	-837.634	1151.17	1516.64	-499.294	-1019.48	-1299.84	1925.12	25.414	2419.82	3820.95	3913.96	479.126	1163.33	1720.48	2279.54	295.336	1625.76	1305.77	-1963.62	-2071.25	-3446.27	2171.72	3015.75	183.371	-845.008	-2548.81	898.033	-762.773	-186.117	-1336.62	107.229	1443.85	517.083	235.52	2084.7	2440.81	192.111	108.076	3529.06
TCGA.A8.A08C.01	Human	LumA	-2419.17	-1982.07	-1147.33	302.399	1038.56	-27.8836	-2199.12	-579.851	-1009.98	-925.827	212.482	1271.72	70.768	-1041.39	-318.866	-1608.99	2229.79	-1042	-2352.75	-1355.98	-1230.85	-1619.12	-1893.79	-176.466	-422.644	-1547.4	-2144.22	183.927	-219.831	-1801.74	-2905.88	-984.865	554.93	-5.53098	-897.905	197.285	-1652.65	-1102.37	-1784.74	-682.37	-2317.44	-91.796	-1954.53	-1151.75	446.895	449.985	-1907.09
TCGA.C8.A274.01	Human	LumB	-2597.31	-1825.13	-2043.77	1232.36	-2470.49	-1646.2	-2165.09	-1690.69	625.566	-1532.99	453.794	-289.028	1252.56	701.518	-777.411	-1327.1	1058.49	-1163.47	-1912.16	-1098.61	-1103.27	-1428.4	-1294.18	-56.8469	-432.053	-1441.08	-183.107	-1266.56	-1959.03	-3185.2	-1833.4	-944.825	327.312	761.57	255.949	-897.751	-1309.37	-915.411	-1894.48	-979.07	-2736.61	562.052	-1452.94	-1519.68	-304.954	75.0404	-2650.88
TCGA.BH.A0HX.01	Human	LumA	-276.119	774.114	1898.49	-77.8534	-585.228	689.15	-1318.35	-456.411	-908.174	-399.672	-967.99	881.682	1614.95	888.385	1281.02	1431.8	1698.99	-3298.61	-1755.34	-53.4624	420.381	1669.39	-578.647	2520.58	-130.577	1631.82	-285.267	567.881	2697.17	2586.81	-127.226	1279.95	837.097	1492.83	623.524	-81.9834	-138.364	-1188.31	-172.62	1015.69	2590.45	-215.875	759.092	-222.238	522.269	886.645	-1631.49
TCGA.E9.A1NE.01	Human	LumA	3371.89	-816.833	-2436.61	1019.67	-119.609	2136.04	3436.32	-2841.69	574.658	1893.37	-404.5	-1062.36	1289.48	655.67	92.1297	-985.189	1384.83	4314.15	4269.14	-143.852	-432.324	-668.991	2346.1	-2163.43	1050.86	-970.954	-889.11	-2522.3	-3490.02	-209.974	3087.5	-689.957	-2083.75	-3600.02	-2378.79	-2039	25.6438	-1356.2	-201.186	1155.01	101.304	-185.987	-225.239	2347.59	-602.953	-933.215	4233.36
TCGA.BH.A0BP.01	Human	LumA	2112.09	1057.8	440.155	-1108.97	-256.449	3678.13	658.942	-2612.56	-3162.74	87.044	337.276	2433.1	1328.78	706.524	335.689	2243.05	-244.082	-2686.74	-1559.11	1544.71	2538.99	2047.78	516.942	-1249.14	-183.03	-1832.61	-4176.72	-3307.21	-2684.46	3537.46	611.417	1336.65	538.514	-836.692	-531.543	1144.05	-195.471	-2714.59	-420.374	2294.22	2672.65	222.549	1843.21	1369.31	1003.46	563.497	-1106.46
TCGA.AR.A2LM.01	Human	LumA	1027.97	48.661	-2806.54	329.787	686.204	2423.99	-100.599	-3905.53	-3287.66	401.683	891.374	-2127.72	592.287	-843.231	-9.83129	339.943	-264.72	-3542.97	-2439.37	1396.96	556.803	2510.02	-1041.97	-3177.85	-1500.72	-3996.96	-4662.12	-5018.67	-4929.16	3024.26	259.023	-1980.18	-2772.84	-4752.48	-2271.4	-3393.84	-160.828	-5897.67	-2049.01	3848.66	1168.14	-836.269	-30.0202	35.4652	-751.591	-2276.42	-1007.69
TCGA.BH.A1FR.01	Human	LumA	-1533.53	-1239.99	-2756.53	375.972	-145.814	166.651	-505.572	119.749	-1064.85	-1486.77	-1585.19	585.5	-449.585	-373.24	-148.312	-736.443	1128.96	-3108.23	-2763.54	-1691.42	-14.3904	2286.17	-1075.52	-749.279	-1418.41	-1184.94	-1338.44	-1790.53	-2839.02	-2955.9	-1891.9	-298.459	-926.27	763.244	-1223.44	-1882.26	-1612.87	181.056	-325.548	-506.604	85.2758	189.235	-1573.76	-1223.94	1042.68	-108.704	-434.405
TCGA.B6.A0I1.01	Human	Basal	-1749.14	964.603	758.994	-633.702	922.699	-2697.83	-1673	1572.43	720.008	-1363.62	-129.852	1154.55	-1778.58	-980.499	-829.434	314.837	-530.251	-1307.5	-1824.23	-1170.76	43.9105	-1036.62	-1964.32	801.328	242.193	1491.17	1972.89	3153.81	4128.19	-3079.75	-2674.11	-124.327	1342.43	3111.43	1975.66	3312.81	286.607	4537.32	866.937	-3670.38	-2978.83	807.389	-1473.63	-1254.18	304.256	610.039	-2758.88
TCGA.W8.A86G.01	Human	LumA	-1749.91	-303.391	-1035.88	-2741.17	1250.27	-1483.19	-3042.21	-788.699	-4877.42	-921.453	1226.87	-782.632	788.598	297.666	-2616.45	2633.05	-3342.81	-3493.05	-3708.16	822.804	357.953	-616.507	-2924.61	-2334.44	-1504.92	-3973.78	-4849.57	-4256.16	-3395.89	165.487	-2934.74	116.052	-327.273	-2074.37	-955.983	-1139.6	1335.38	-1701.08	-1833.87	-132.788	1136.18	-797.718	201.482	-2214.57	925.479	-582.789	-3309.28
TCGA.PL.A8LZ.01	Human	Basal	2420.31	-540.419	-356.096	729.345	1483.99	444.893	3879.59	344.414	1772.97	1172.35	1484.15	-1033.87	-3098.31	-2704.16	-1544.75	543.3	-1727.22	5993.77	5432.08	992.899	-88.7977	950.369	2864.8	232.939	491.383	251.899	1967.06	-3.87012	1854.24	999.025	3779.82	297.386	-1308.52	-1567.74	371.009	1128.5	254.57	2341.47	1224.74	-1116.73	1686.72	-48.7306	1214.57	1909.59	-276.704	-1377.34	3910.99
TCGA.LD.A7W5.01	Human	LumA	637.482	-61.1588	-2913.71	-434.602	1020.99	-328.972	1878.76	-482.257	-1923.68	51.9299	-149.257	-1506.02	-836.656	-1406.97	-2655.82	1532.33	-3975.48	1561.45	1936.49	969.82	12.4381	1676.86	411.254	-1754.18	-401.46	-3447.23	-2525.11	-3266.58	-1353.57	-808.53	231.777	1114.37	-1265	-2585.42	-1871.99	-178.957	85.6863	461.521	-289.867	-751.388	795.289	-942.343	2356.03	539.943	342.149	-653.268	2344.84
TCGA.D8.A1XU.01	Human	LumA	-1565.56	-444.064	-1277.16	-361.646	-1898.21	-108.812	-649.133	-2491.5	-2991.07	-584.28	190.755	550.918	869.614	470.814	738.116	434.3	2595.67	277.172	-15.6534	881.838	119.596	729.214	155.276	-1047.57	647.707	-399.963	-3801.75	-2644.64	-4616.48	2425.38	-480.635	685.091	1283.65	1285.73	275.682	-356.133	71.3059	-2069.17	-464.881	1604.29	2842.16	464.783	1311.22	-312.238	965.176	789.175	-1299.46
TCGA.E2.A15G.01	Human	LumA	-3022.49	-1673.63	-2350.4	-595.958	481.905	432.674	-2367.91	-687.281	-2379.26	-1301.44	-1058.68	-946.531	2852.85	1880.72	-398.123	-1356.36	-395.33	-3222.9	-3827.44	-2131.88	-276.189	-844.758	-1933.8	-1658.74	-1596.19	-3288.03	-3307.5	-3381.6	-3160.49	-3304.82	-2443.76	-1020.72	-14.6833	-2400.95	-1591.43	-2662.3	-924.453	-2693.36	-1934.41	758.946	-1389.14	623.746	-1869.02	-2427.63	-616.512	-601.424	-3359.2
TCGA.A2.A04R.01	Human	LumB	-1309.2	-116.962	1357.11	1750.11	180.718	1430.75	-1762.77	1565.7	2678.57	229.57	1711.82	32.8201	2776.69	2623.49	272.803	649.729	888.013	-3391.73	-3249.21	-528.384	863.044	-862.246	-2126.3	2559.34	68.7164	579.357	2780.54	1397.78	1036.15	1462.81	-2290.18	-319.351	-804.788	134.304	219.347	-660.839	227.339	-73.2118	706.39	779.602	2192.26	441.614	-744.414	-845.043	-232.652	-303.761	-3885.28
TCGA.AO.A126.01	Human	LumA	-561.311	250.921	-211.876	-1987.91	220.43	1118.36	-1016.18	811.077	-3215.38	374.092	530.295	-60.2741	-994.104	-621.939	-1841.35	2469.26	-2229.12	-2103.92	-1649.27	534.724	-89.8719	-1824.04	-958.83	-1676.84	-842.175	-2353.18	-3352.11	-992.714	-1637.89	2888.37	-1318.61	767.834	-535.249	783.632	-1151.9	-741.514	1193.69	-1317.22	-448.123	869.097	557.105	-514.532	1454.5	436.333	-189.226	600.455	-497.362
TCGA.AO.A0JM.01	Human	HER2	1750.92	679.839	2311.79	924.589	-693.368	2100.23	701.068	2502.2	2512.47	1322.89	34.6109	13.0496	892.535	1101.32	1431.82	4011.31	1384.82	2931.45	1760.41	859.735	-896.477	-532.667	855.447	1443.87	1211.88	1339.85	3217.39	1626.78	838.314	3441.71	938.174	481.295	1309.07	1012.51	1141.68	547.73	1129.7	704.278	732.189	27.9113	2612.43	-781.905	905.747	809.345	-738.209	404.64	-169.105
TCGA.EW.A2FS.01	Human	LumA	2240.81	-54.9085	-1599.7	-2178.66	-1228.69	-294.912	30.2134	797.582	-2286.05	567.619	-2139.66	-1059.52	1260.3	972.014	-1493.45	124.87	-1369.67	108.944	679.195	-1026.08	-1275.71	-2214.73	-684.435	151.698	-510.056	-909.137	-1469.18	-1403.8	-2079.9	-1293.24	49.6846	947.881	-770.818	296.794	-1217.16	-1481.2	867.494	840.863	43.6965	-797.167	-553.87	-536.205	504.018	461.811	722.465	-153.817	848.967
TCGA.E2.A1LH.01	Human	Basal	2184.17	904.576	830.457	-552.149	1276.94	-1533.13	2967.19	356.176	-537.103	1107.64	1246.51	-226.14	-2190.19	-986.599	-981.49	1752.37	-1817.6	3360	3346.93	1481.57	213.465	489.761	2125.26	54.3642	294.856	571.578	-111.658	-506.061	1175.48	1094.03	2216.17	213.626	372.882	1186.02	617.641	2059.95	664.827	2765.2	1443.46	-1321.74	792.136	192.309	2372.18	2104.25	-736.881	697.501	4078.12
TCGA.A2.A25D.01	Human	HER2	3167.73	602.265	1270.06	-1299.21	-1591.46	-1517.03	2772.39	2065.57	-366.01	2047.81	-2304.17	3047.8	426.614	-606.55	99.4264	453.093	-554.11	5250.06	4741.52	-614.124	-976.688	-2062.89	2070.04	1428.19	918.988	1166.84	825.128	3887.69	3957.35	-2193.47	2966.41	972.083	2191.17	4369.19	35.1407	2053.42	2108.71	2474.7	1586.06	-888.649	112.14	1177.31	147.695	2005.56	264.362	1811.45	3751.11
TCGA.E9.A243.01	Human	Basal	1161.92	-764.035	-771.276	413.594	-599.71	-847.45	2999.04	-1700.12	1567.17	534.344	-644.081	-1160.76	-2531.71	-1934.84	2518.09	-2364.63	1957.16	3441.75	4293.27	-1564.97	486.892	-1384.97	2702.72	-359.097	613.889	1162.08	2090.76	1159.07	-1334.18	-306.382	3516.22	-77.7158	82.4451	-264.758	-377.613	-509.636	-1205.12	-983.365	-245.248	738.117	-189.219	578.845	826.977	2339.76	5.10922	-168.223	4400.58
TCGA.4H.AAAK.01	Human	LumA	-38.2817	941.781	-584.58	-256.826	1170.88	1358.34	-846.107	377.444	-1426.34	-552.306	1359.75	-2038.94	1318.83	202.155	-1184.77	1285.51	-2966.8	-1196.51	-1645.76	1643.48	1356.15	1658.77	-892.057	-1093.14	-1226.02	-3295.96	-1709.21	-2469.98	1186.86	3999.35	304.985	-4.4643	-1480.53	-3214.68	-788.148	-1945.52	109.471	-3364.71	-931.836	2432.88	1317.44	-1330.41	1580.56	-300.234	-1076.6	-1895.59	-1092.26
TCGA.E9.A1N6.01	Human	HER2	946.396	1050.41	3540.77	2240.22	405.97	1777.87	-1144.19	-149.866	2889.9	1184.9	1117.17	784.561	1274.99	1398.3	1935.03	-247.657	1457.28	-571.747	-757.228	1391.19	352.823	762.476	223.913	1327.87	1569.85	2725.5	2593.7	1743.64	374.069	3707.27	-75.5224	463.749	456.913	389.886	1160.85	1601.61	536.965	1089.23	1487.56	398.327	2718.09	192.756	1033.09	-59.4122	388.117	774.999	-869.19
TCGA.BH.A0E9.01	Human	LumA	275.077	334.752	-2031.8	-370.314	2320.5	192.096	-756.55	-3723.48	-3226.77	-683.047	1193.68	-1441.33	1311.85	363.997	-245.251	996.125	-1461.24	-3383.98	-1886.19	914.034	1046.64	1499.61	-1324.7	-3288.27	-1558.77	-3449.08	-4200.85	-4795.01	-4870.38	-1118.11	-565.458	-1091	-1730.2	-3416.97	-1379.18	-2402.21	395.116	-3717.52	-1628.85	2088.67	-1159.01	1.30776	-909.196	-24.6796	456.902	-906.399	-1936.94
TCGA.B6.A1KI.01	Human	LumA	-2045.13	-410.317	-94.1938	-1400.61	725.274	1963.36	-1686.08	-1005.84	-4238.22	-680.483	2949.39	1974.91	1577.52	250.365	1781.61	2134	1959.62	-2868.44	-3227.26	-334.936	1684.81	2594.37	-588.43	-225.191	-303.284	-752.297	-4554.98	-2997.42	-3267.66	896.614	-2224.81	1532	2218.01	1134.9	-196.259	346.89	240.552	-2225.58	-595.984	1629.6	1976.99	1135.07	467.563	-1119.83	1522.56	773.656	-3564.55
TCGA.D8.A1X9.01	Human	LumB	-5.36146	-1185.25	-555.031	1073.56	-2282.28	1312.5	913.987	572.587	1034.65	754.782	-209.458	-901.142	212.424	-199.219	36.9364	-912.689	2923.58	4436.55	3278.05	-147.466	-948.306	1593.5	423.729	1700.41	868.077	829.693	387.502	62.3799	-998.134	2085.6	1659.75	-379.677	-1746.8	-715.727	-406.093	-2488.58	-656.754	-2306.06	-312.672	1993.39	1807.68	252.922	-152.598	407.935	-1172.73	-1077.93	1276.92
TCGA.A1.A0SB.01	Human	Basal	-861.591	-471.178	-1977.19	1512.22	2999.48	1529.4	-3020.19	-817.893	-247	-1732.13	1567.94	-1854.6	-1566.71	-1713.15	37.9312	-164.907	-381.437	-4923.44	-4532.29	476.46	-469.274	2071.17	-2905.09	-399.904	-1590.56	-2970.1	-909.95	-43.7037	1428.51	-241.774	-2773.44	-1667.49	-1721.2	-2541.25	-643.738	-3110.28	-183.139	-3625.56	-1721.07	1904.49	-1271.68	-1415.38	-2042.95	-2709.27	-1268.2	-1701.17	-3946.3
TCGA.E2.A14P.01	Human	HER2	425.709	-430.114	1577.44	2155.35	287.557	-682.329	-493.867	2085.55	3690.96	-206.145	-3.94366	1466.71	-1855.62	48.9516	592.113	-642.917	-532.713	-2998.22	219.9	-68.2255	875.386	72.8936	400.52	1230.15	936.756	2253.55	3298.38	2804.7	3371.9	-2745.27	-714.689	573.571	2058.02	2177.15	1371.9	1416.15	224.86	1799.74	896.019	-903.716	-861.332	-622.835	-1289.46	-319.825	43.6882	1632.43	66.7228
TCGA.BH.A0W5.01	Human	LumA	988.422	-1006.71	-2843.95	-823.711	826.797	1419.22	2334.83	-2746.23	-3701.6	128.311	-814.178	-1903.57	1938.23	25.2143	-352.067	-58.2684	-2634.43	-989.417	1464.13	1196.09	1917.31	213.509	1565.53	-2435.41	-593.221	-2987.59	-3875.34	-4244.96	-4109.27	1099.49	2082.65	-287.292	-1568.18	-3724.91	-2761.57	-2536.72	-344.937	-4310.19	-2111.77	2198.42	-1394.58	-499.988	754.529	1488.05	283.669	-1218.85	3921.89
TCGA.E2.A15I.01	Human	LumA	407.388	-1014.71	-2851.72	-1290.39	-647.461	829.659	-772.134	-2709.33	-3274.59	-1153.3	50.5658	-2365.57	-1169.25	-1681.23	880.119	-1768.76	-392.269	-1164.71	-687.744	-976.514	-822.908	398.915	-514.753	-2760.11	-622.223	-3205.23	-4198.93	-4528.93	-5026.9	-1164.46	-216.88	-1279.52	-1321.97	-3503.5	-2433.24	-3838.08	-767.487	-4018.83	-2115.38	1903.44	-1515.58	158.216	-1256.66	-527.391	-353.532	-1051.42	444.235
TCGA.A2.A3XY.01	Human	Basal	4132.19	2412.87	1233.66	760.24	2773.22	2430.1	2528.7	-888.344	1324.9	314.344	1531.18	145.489	-2395.51	-1788.3	-1943.01	1922.47	-3640.48	2680.87	2777.23	1974.77	743.627	1518.07	1205.33	770.721	-463.115	-228.628	1002.74	272.376	2604.67	3257.43	2954.98	-237.462	-541.185	-207.901	331.134	980.418	331.779	1071.89	1315.63	243.744	1684.98	-487.698	1263.34	1858.01	-1598.78	-1637.06	2815.72
TCGA.BH.A0H5.01	Human	LumA	2211.54	-63.941	-2473.6	-717.465	-37.4221	-1022.54	3903.64	-1452.03	-2351.65	1511.93	-1529.4	-43.6809	145.83	-140.138	451.19	-702.97	-902.724	5121.23	5067.98	285.756	1050.37	939.724	2848.22	-1475.03	1037.02	-1225.4	-3335.93	-2937.31	-3606.93	-1304.33	2771.66	742.402	138.218	-2414.76	-2293.37	555.087	745.179	-1410.08	-511.955	898.123	-2740.64	305.394	579.115	2866.23	579.466	-701.859	4656.5
TCGA.OL.A5RY.01	Human	HER2	3495.67	1595.07	2862.52	-1312.94	1017.69	735.94	3051.53	27.3541	-1609.73	2106.86	174.918	297.261	-2039.2	-475.03	1609.18	1246.94	-1170.98	2086.61	3012.93	1870.67	607.576	651.38	3375.84	-832.938	1319.32	1651.36	-1186.48	-220.618	-1424.51	3207.66	3624.6	1238.15	814.571	-11.1814	1193.55	2529.86	1744.68	1071.55	1210.8	139.244	2318.42	-436.857	3105.66	2254.17	-390.024	-119.658	4274.68
TCGA.E9.A227.01	Human	LumA	-255.707	-656.013	603.61	-1978.34	-401.968	-1249.51	875.322	706.15	-3100.63	297.699	653.221	1841.08	1474.7	1078.01	2663.92	275.461	1600.89	-763.051	602.713	-557.809	598.971	99.0443	1025.87	-740.398	492.082	785.848	-2685.31	-1013.85	-2829.19	929.828	655.538	1498.23	2591.81	2261.53	625.658	1306.12	402.417	-1630.01	-588.253	1041.76	155.169	541.732	1351.4	1434.73	1249.35	1771.55	2173.54
TCGA.C8.A8HR.01	Human	Basal	3132.13	207.358	-970.125	-463.793	1902.8	2089.83	1999.25	-1130.69	-1761.41	1580.36	-391.939	-1220.62	-1539.71	-1496.41	-2432.44	2548.77	-3813.29	3040.99	3055.44	1640.88	165.161	3644.23	1609.1	-3239.54	-679.097	-3235.19	-2366.79	-4102.23	-2074.88	3410.17	2318.14	-271.524	-2162.43	-3243.17	-2109.3	-809.673	792.096	-1143.56	-34.9562	1108.61	2266.28	-1264.88	1573.68	1609.15	-1179.69	-1990.45	2159.27
TCGA.EW.A2FV.01	Human	LumB	2835.79	600.455	2764.23	1269.81	-562.949	2724.52	1149.2	-3.81595	2933.55	2599.88	-419.156	342.266	2273.4	1833.35	2310.8	136.215	2137.9	5490.77	4415.63	760.595	788.735	-159.923	1549.64	293.514	1078.61	307.985	2576.1	837.782	502.516	231.056	2142.59	299.891	-457.95	-287.76	-1039.57	673.491	2402.68	193.168	1627.09	1433.92	1298.23	-47.5677	1281.9	1731.39	923.108	-295.245	2483.04
TCGA.BH.A0BG.01	Human	Basal	2080.66	-224.987	681.336	1514.54	1962.42	164.108	3133.69	-932.956	1414.97	809.898	1544.36	-157.172	-2504.63	-1868.03	520.469	258.635	468.527	4728.78	4224.4	967.973	350.294	-341.423	2020.51	470.816	96.7139	816.141	1064.97	2369.27	1312.43	-282.266	2046.96	-835.494	25.7141	313.655	375.455	543.152	-684.039	-1475	-922.483	552.521	-1613.3	347.637	62.4097	2102.93	-631.236	-567.501	3835.33
TCGA.D8.A3Z5.01	Human	LumA	493.484	223.31	-1578.08	-1912.11	3344.31	-147.044	-1095	-821.349	-4271.26	-489.786	1648.24	118.293	1643.58	349.668	-2337.29	2466.34	-3865.79	-3266.15	-3060.02	615.515	314.752	95.1534	-2687.75	-2013.61	-1511.05	-3924.02	-4450.94	-4559.67	-1761.73	-1766.9	-1901.16	-212.94	-294.803	-2516.86	-1345.36	-469.793	1038.32	-862.858	-1088.7	-225.837	-857.633	-662.122	-1038.99	-1165.12	429.307	-368.202	-3102.71
TCGA.BH.A1FD.01	Human	LumB	1393.2	-36.0354	573.237	525.058	-3044.77	-58.1545	346.216	1411.6	2675.74	563.335	-918.17	407.455	1244.89	1065.23	2378.36	-1702.99	1269.03	3098.8	1778.16	-1401.89	-2429.85	-2713.9	-300.588	4182.8	966.478	3304.36	3063.05	3483.41	4502.69	655.553	1376.95	-142.868	-474.577	1103.51	327.384	642.755	225.955	2266.95	1859.74	-407.207	-757.168	-83.234	74.4355	103.607	-1154.56	-1250.64	-259.075
TCGA.B6.A0RV.01	Human	LumA	601.731	-172.537	-1391.92	-386.487	573.968	196.694	646.878	-272.41	-523.654	-136.206	2142.18	-510.743	2998.43	2492.16	1318.61	-607.584	245.429	2727.28	1719.61	-490.646	747.751	-2088.93	-978.879	495.734	-115.371	-832.271	-381.903	353.25	-1299.8	-2653.55	647.277	406.924	-265.44	-1988.74	-768.341	-1192.38	691.492	-160.201	550.638	710.839	-2476.31	-380.152	-1146.74	658.609	196.509	-737.516	280.269
TCGA.E2.A1LA.01	Human	LumB	3054.07	608.739	989.441	-795.302	-1379.51	-501.903	2464.06	1429.96	413.506	2160.39	-642.193	721.295	2051.83	1865.81	-506.616	719.391	-1047.68	8.33994	1874.57	-638.6	1020.82	-1974.44	1742.37	238.573	-497.571	567.752	1141.01	-312.329	950.006	1126.18	1815.55	667.412	184.754	1212.24	-191.881	1673.18	1559.83	1991.31	1809.41	-181.893	26.4492	-211.655	896.532	1260.82	494.646	1529.9	3236.38
TCGA.A2.A04Y.01	Human	LumB	2228.44	-133.204	1590.33	-1920.58	-3528.37	-612.182	711.229	468.491	248.406	661.179	-3846.99	985.376	1347.77	1179.23	-215.665	-352.232	270.487	3190.34	2502.5	-1351.32	-166.394	-2137.16	480.449	617.73	313.683	1479.01	922.638	1292.07	374.543	-2366.59	1765.31	-324.141	628.082	1638.79	-542.111	1150.35	1497	1499.95	459.868	-1040.08	-471.824	-379.699	41.4088	685.482	441.99	850.466	2362.51
TCGA.AR.A24O.01	Human	LumA	3397.01	1067.83	-1454.61	895.559	883.678	3296.02	1997.38	-3426.87	-1049.25	1340.83	792.76	67.6854	971.005	566.137	1672.39	633.948	1285.43	1573.71	1508.84	618.013	1752.31	3016.8	1914.21	-2761.25	-509.457	-2390.04	-2298.92	-3799.49	-4955.58	3849.64	2740.05	-152.877	-534.72	-3759.12	-1578.56	-1927.03	-63.9768	-4770.16	-863.248	3906.91	3503.88	342.608	1549.21	1733.98	444.222	-1414.44	1384.99
TCGA.EW.A2FW.01	Human	LumB	-3036.82	-1275.46	610.739	1230.26	-1654.29	-918.837	-2557.89	3549.69	3691.19	-335.595	-867.874	887.277	1557.04	1681.13	-285.296	509.189	1341.77	-5167.75	-4203.65	-990.168	1323.18	-637.834	-1180.9	2212.12	-603.139	634.789	4714.58	2602.49	2336.08	-1388.93	-2960.86	459.862	979.394	2358.78	-93.2721	196.919	-874.604	1955.89	588.334	-1367.56	-44.0628	256.846	43.6178	-2108.62	975.56	30.7241	-2983.24
TCGA.A2.A0CQ.01	Human	LumA	649.033	-369.457	-855.756	-2202.24	-833.267	-1698.43	-33.4221	1475.19	-2124.42	1280.48	-870.477	359.972	1047.26	790.401	-1291.44	310.544	-993.584	1080.02	-466.877	-1081.5	-110.269	-2746.34	-452.469	-648.388	-942.894	-837.515	-1665.63	-646.47	-2140.63	-1976.26	-430.769	-73.3928	1409.34	2192.49	326.026	1746.25	973.089	1163.72	323.405	-840.312	-1112.94	489.459	165.133	-1450.55	-131.367	1873.57	-420.887
TCGA.GM.A2DA.01	Human	HER2	3048.25	1174.68	-1847.44	-1454.05	409.409	1157.86	1008.42	-32.701	-1804.6	1264.19	-1773.89	-1335.86	-64.4677	362.993	-596.593	1411.28	-2308.25	97.837	1216.31	267.212	264.981	-291.043	765.319	-2319.75	346.059	-2283.7	-2207.11	-2875.74	-2416.43	2663.35	1856.99	-136.871	-1104.51	-1868.04	-606.652	-149.024	1329.5	-1406.23	-409.78	996.454	1572.59	-1285.91	892.999	1533.11	-407.232	-735.768	3180.09
TCGA.E9.A1NH.01	Human	LumA	373.103	515.328	-1936.35	-1055.61	728.725	2750.52	-1410.88	-2564.9	-4100.19	277.456	885.016	-1512.87	797.748	283.541	732.243	1221.99	116.95	-3223.3	-1582.49	1660.51	1839.88	2789.83	1100.44	-2133.51	-1161.47	-2459.45	-4767.78	-3971.13	-4902.51	4348.32	38.7441	-23.963	-1016.83	-3304.14	72.9942	-1433.85	99.6484	-3568.65	-1103.33	2465.31	2982.89	327.877	2439.45	271.448	-39.5021	-358.508	-712.736
TCGA.AO.A12A.01	Human	LumA	2068.9	-708.178	-1236.47	226.717	1696.24	829.65	350.134	-2091.51	-3109.37	1221.86	585.142	-769.1	2935.48	2022.52	-582.73	1261.72	-70.4721	322.978	236.068	1622.13	2677.05	1298.42	-625.049	-2756.82	-877.228	-3156.81	-4078.24	-4172.75	-4748.01	2276.58	-48.5094	-1144.65	-821.848	-3108.23	-1787	-2231.07	1073.85	-3837.91	-1760.44	2077.46	823.324	-758.861	-105.854	-101.253	240.578	-1383.96	779.305
TCGA.EW.A1IW.01	Human	LumA	2083.45	181.446	1093.14	1278.2	-532.516	795.258	1276.85	-395.592	2118.41	997.429	613.968	-39.535	962.765	1088.36	1578.33	277.268	-364.113	-3898.15	-1758.25	291.992	1057.85	-706.382	-468.372	-2074.79	33.6773	-208.935	2507.64	-23.7119	-771.49	585.448	841.987	67.9479	-562.205	-1741.55	-1392.28	-1801.7	-189.801	-1878.57	-15.8013	1862.77	540.685	195.57	-237.414	70.7107	-600.207	-294.878	-961.262
TCGA.E2.A14U.01	Human	LumA	1035.14	691.98	-1205.73	-2704.91	2532.88	-272.097	-1855.87	-1228.51	-4945.33	-695.116	872.662	-53.1199	2822.54	2029.98	-653.567	952.263	-2792	-4351.38	-3916.47	518.72	-6.11948	-756.306	-2533.67	-1268.22	-1890.36	-3491.45	-5303.54	-3700.92	-417.728	-2517.3	-2120.77	685.675	510.617	-1527.84	-1594.97	-847.519	2113.91	-114.516	-487.007	-372.491	-2344.88	-516.448	-644.576	-1548.92	1060.75	90.2066	-3264.76
TCGA.C8.A12K.01	Human	Basal	2756.55	76.2805	-388.059	728.838	16.9757	-1510.35	3770.8	947.586	3280.75	1010.39	330.864	-106.808	-2661.05	-1538.57	-435.927	-1397.18	-499.79	5234.2	4947.74	-448.437	152.835	75.8026	3085.8	1464.79	1124.86	2476.98	4538.81	4141.05	3626.57	-619.36	3774.81	293.181	-844.636	995.046	952.475	2689.42	-0.0385792	2948.36	2013.77	-934.595	-1343.47	100.638	516.698	1938.66	-847.989	-456.739	4252.5
TCGA.OL.A5RU.01	Human	LumA	3056.29	1616.32	1125.62	-2217.42	-313.19	-728.935	1974.25	-1303.57	-4319.71	1039.49	-728.153	1431.12	678.354	181.525	-211.674	710.962	-1502.46	-822.726	740.468	233.509	772.071	-912.945	590.099	-433.042	-577.441	-1342.77	-4873.8	-3678.06	-1820.94	-1395.74	1645.43	1548.79	2068.17	1085.74	-78.9463	1554.4	649.381	1795.9	366.816	-1429.09	-1324.14	78.3102	119.968	1028.03	1184.83	961.021	2317.63
TCGA.LL.A5YM.01	Human	LumB	-1663.67	98.3958	1622.44	-2811.94	-1160.81	-2575.33	-2073.93	2883.37	-895.771	-404.578	594.717	1664.17	285.683	1200.24	-1526.76	1918.36	-2198.37	-9.04248	-658.584	209.446	-203.12	-1776.74	-765.983	934.358	-476.307	748.497	688.972	1981.68	3126.42	-546.038	-1603.57	1893.92	2144.01	3726.74	1554.84	3748.67	598.821	4585.5	1662.12	-2923.38	19.2795	-311.028	1846.14	-1021.32	890.114	922.193	-1493.15
TCGA.BH.A0BS.01	Human	LumA	-1957.03	228.504	639.429	1217.89	-813.114	44.1273	-1771	-793.414	-506.829	61.7604	-644.611	2607.41	1082.37	824.466	2035.76	-1018.57	3989.5	-1318.37	-2054.95	-277.287	622.231	829.739	-371.638	558.71	690.152	970.527	-1322.87	-96.904	-3422.02	-1549.69	-1837.9	1169.96	2704.51	2569.48	1017.28	-372.758	-589.696	-1417.61	-346.547	1071.07	9.31822	1674.56	-466.398	-1373.31	1249.57	1680.92	-3334.03
TCGA.AR.A2LK.01	Human	LumB	-2228.72	-1577.22	-1668.73	2490.66	893.209	367.369	-1063.22	458.629	3324.23	-319.506	9.00632	-1338.5	1740.13	1015.14	263.579	-1155.24	1389.65	-4726	-3656.47	-1385.78	226.408	-1767.69	-641.586	843.178	-372.838	411.418	3782.21	821.562	418.655	-541.448	-733.909	-531.222	603.164	-490.299	-533.014	-58.3966	-1033.12	-2267.54	-765.345	1502.19	-439.7	430.612	-642.396	-895.98	111.551	-166.145	-1934.24
TCGA.OL.A6VR.01	Human	LumA	-2392.69	105.826	325.113	-2276.46	-1814.54	-2440.45	-3032.63	1611.07	-3240.17	-2205.44	-2387.68	811.435	2662.5	2183.67	129.612	-444.478	-1748.67	-2287.12	-3436.67	-965.556	-68.3989	-1590.36	-2808.85	554.814	-1797.45	-1096.5	-2981.73	-249.399	1649.56	-3243.19	-2989.5	868.183	1171.17	2337.51	-79.2461	-397.493	270.731	900.14	-12.6919	-912.832	-2754.47	266.25	-1174.34	-1343.45	880.804	-36.5297	-3811.6
TCGA.5L.AAT1.01	Human	LumA	747.91	-409.79	-938.835	-3310.63	-559.37	-1490.33	2020.99	105.387	-4678.84	489.003	-778.584	-855.157	-1898.51	-2195.96	-1113.58	547.465	-1919.29	3573.61	3334.86	698.289	292.05	-1153	1714.51	-1700.3	395.66	-2217.9	-4872.8	-2439.47	-2292.45	900.875	1792.67	886.656	154.594	989.301	-1418.91	2444.07	1483.71	1362.47	-81.7631	-1444.24	-1547.65	-388.81	1871.66	1034.07	535.899	-225.936	3372.77
TCGA.E9.A1NA.01	Human	LumB	1116.73	403.398	476.265	-160.776	-939.748	1123.19	30.7819	471.47	-31.0726	1045.46	1811.73	-750.283	1859.26	1360.93	260.322	-29.5512	1014.3	2069.29	1275.05	-2.54963	706.636	-234.402	324.98	1993.4	52.3372	801.719	364.283	15.9182	1638.26	2243.54	1136.99	-728.54	-1599.06	-842.789	824.913	-470.081	1977.38	195.973	386.132	190.158	1643.7	639.158	986.765	23.418	-93.3155	231.644	1033.48
TCGA.A8.A091.01	Human	LumA	-2983.37	-1301.6	-1756.84	1075.06	1073.48	1419.9	-1106.03	-1515.11	-849.89	-1431.7	-692.417	-977.513	-785.052	-881.731	377.121	-477.402	-312.738	-4182.84	-3692.91	-2.40417	-252.009	1693.88	-1437.49	-2496.15	-1075.45	-2604.41	-1765.91	-3304.64	-3250.73	-2194.79	-1925.45	-1166.84	-1367.4	-2728.03	-1965.8	-3627.01	-2239.96	-3456.71	-1982.09	1474.62	358.399	176.052	-928.659	-724.925	592.446	-499.188	-2444.92
TCGA.A8.A07E.01	Human	Basal	206.555	215.481	-1281.85	2697.5	1257.91	3336.63	1117.29	-2042.23	2395.85	506.937	2655.76	-662.232	-40.6595	163.99	2596.27	986.489	677.419	-1925.43	48.0472	1604.35	1306.15	2583.18	1656.92	-1301.18	1156.81	-1202.69	1350.62	-642.221	-1779.08	3973.5	1237.91	-949.77	-1320.53	-3239.57	-1107.24	-1265.75	-319.095	-4026.99	-821.182	3205.8	2369.97	101.166	1346.78	2203.24	362.689	-805.61	1200.3
TCGA.BH.A18K.01	Human	LumB	-1795.92	-574.496	930.826	-1875.83	-1546.18	-1362.3	-1491.88	-99.1485	-943.435	44.8087	1968.16	1012.45	1101.48	1319.92	703.082	471.877	583.636	-1792.29	-1835.89	380.577	-304.569	-1064.26	-372.88	63.874	680.351	652.781	-371.588	422.496	235.775	3057.06	-935.707	699.448	2331.13	2613.12	1052.62	1118.52	596.392	-1023.99	-606.22	417.772	2976.51	-115.327	1538.38	-879.13	474.324	53.9084	-2205.18
TCGA.A1.A0SJ.01	Human	LumA	-36.6314	1400.32	1816.66	371.111	361.477	2286.79	-546.772	-1097.17	227.818	1075.19	1650.35	2023.96	3119.53	2912.15	2217.89	1065.07	3335.37	-2581.12	-1700.66	554.365	1822.17	1473.99	389.851	778.955	-126.435	925.554	-407.551	561.289	-2068.14	2488.56	-819.261	2094.74	795.495	-524.563	892.85	1848.36	453.736	-1550.75	802.779	2353.53	2989.77	575.777	1877.67	659.555	2218.04	876.552	-2187.82
TCGA.D8.A1JL.01	Human	Basal	1661.64	60.4126	-917.171	1955.23	1540.42	1477.56	2643.95	-2067.13	1902.07	588.065	445.828	-856.388	-2604.16	-1556.71	-340.373	-401.441	819.52	4371.01	3903.21	793.958	-543.023	1531.35	1969.7	-143.956	274.737	1494.9	2040.42	638.768	-452.19	881.475	3015.19	-757.498	-1358.73	-1027.96	-7.12928	-1728.28	-775.571	367.353	517.563	150.209	845.419	182.125	783.189	1516.37	-631.034	-1057.24	3369.72
TCGA.AR.A0TY.01	Human	LumB	-2405.98	-1343.55	-175.074	310.271	-2423.38	900.748	-2587.04	2296.48	2856.37	-1135.1	-2631.61	489.146	181.436	155.284	1270.77	-1138.56	2461.58	-3787.18	-3517.04	-373.321	-781.217	-3271.95	-697.734	3115.86	118.984	1766.95	4050.65	3955.55	3644.5	-2454.51	-2606.37	-326.776	-314.711	2169.24	25.413	-1073.99	149.48	1593.14	275.055	-1318.09	-910.187	-304.843	-111.761	-1796.85	-372.771	561.781	-1991.32
TCGA.E2.A574.01	Human	Basal	-1372.73	-141.386	404.443	-1323.06	-675.306	-2690.61	-2464.23	2605.96	645.15	-1398.16	513.249	688.244	-2222.9	-872.267	-1861.84	-487.866	-969.35	-2310.41	-2558.74	-532.543	-674.565	-2535.51	-1323.73	2142.04	-812.329	1593.28	2018.48	4303.12	4710.3	-1681.58	-2704.08	184.798	1234.54	3693.4	1450.34	2224.14	-224.206	4176.61	1387.74	-2788.86	-2148.76	-444.129	-788.933	-1261.04	-581.27	249.021	-2940.58
TCGA.A8.A097.01	Human	HER2	-890.527	-155.724	-767.388	431.627	-920.205	2120.74	-1290.82	-342.203	1840.25	-189.08	679.236	-1343.78	-1370.12	-803.613	139.997	-331.861	984.34	-1252.7	-1018.04	641.734	47.43	-762.476	573.313	-414.805	-739.041	-858.019	1690.51	-1564.59	-2199.35	2871.75	836.674	-67.4775	-1247.75	-2461.5	-556.561	-2567.65	-1004.82	-2224.4	-602.535	1621.86	1128.54	-55.9635	1469.82	-381.241	403.943	-185.26	-468.631
TCGA.AN.A0FZ.01	Human	LumA	-2444.3	-940.474	-1209.92	653.879	266.842	1816.08	-2367.3	299.695	-278.483	-551.046	596.158	1.70904	2430.96	1260.13	1348.32	-453.426	2329.28	-1008.63	-2276.66	279.998	-1666.48	-957.361	-1298.11	625.089	507.199	-270.703	-488.305	122.493	-871.886	707.812	-2392.35	264.984	-37.0058	-1036.97	-87.9335	-713.31	837.127	-814.475	-702.098	112.376	2037.83	497.406	410.738	-1723.75	1372.62	1099.74	-3276.16
TCGA.BH.A0E6.01	Human	Basal	-1427.86	-540.087	-169.337	-1160.81	527.163	-1557.12	-552.83	1515.7	634.996	-714.642	187.398	535.836	-1834.7	-689.986	-2142.45	1514.22	-2735.54	-1865.59	-821.2	1270.6	-734.963	991.976	78.5491	1412.86	-280.671	901.784	1569.71	3555.93	4520.8	-112.653	-494.578	747.777	-329.962	2053.69	965.045	2014.25	-81.0108	2890.8	1082	-1808.8	-1631.75	-284.815	512.045	-350.369	-747.295	234.378	1212.6
TCGA.C8.A132.01	Human	LumA	1526.61	-639.788	-1971.68	893.295	1494.04	3120.39	1321.88	-2312.21	-733.104	455.784	141.324	-2150.9	-520.941	-468.434	381.416	97.8309	-902.305	-389.964	1580.37	1863.26	1363.94	2267.28	1473.11	-1669.85	491.913	-1286.11	-2934.81	-1407.72	-3159.27	2990.68	2007.19	-903.23	-1880.71	-3318.33	-854.462	-4121.06	-689.743	-2548.25	-546.614	2001.63	1538.73	-1369.25	1626.67	1778.65	-1762.62	-2554.57	2871.59
TCGA.BH.A0H6.01	Human	LumA	610.804	61.5746	1377.09	-845.368	-182.941	2331.73	-1378.16	-835.969	-3091.21	-31.3286	885.899	557.824	3041.06	2061.96	1118.77	1887.35	806.242	-3767.48	-3162.04	867.532	714.297	2535.71	-1279.35	-784.687	-472.346	-1237.61	-3331.26	-1850.9	-668.78	2969.77	-783.364	330.238	1025.08	431.596	-1452.68	-1625.28	655.492	-2466.67	-100.804	2365.87	2244.8	72.1543	747.922	-749.316	169.341	-458.038	-2834.72
TCGA.B6.A0RG.01	Human	LumA	605.905	271.374	2788.4	587.165	742.613	1683.11	-1970.01	1136.52	-92.5032	1273.19	552.835	387.74	4140.75	3825.33	432.484	90.3745	1303	-1482.58	-2298.45	377.986	1168.5	-1354.72	-1474.31	1120.07	1216.69	1393.43	-339.95	1024.61	-313.31	1425.25	-1806.08	1242.19	1973.58	1637.62	1124.08	-464.989	1319.43	432.215	777.563	345.348	1355.31	-254.905	1368.71	-1460.89	1569.29	1873.87	-4049.25
TCGA.PL.A8LY.01	Human	LumA	-1451.88	-880.957	-898.497	-2293.02	3393.37	-2000.65	-2298.64	2333.52	-2159.83	-1548.22	849.763	232.735	-678.175	177.941	-2195.02	522.657	-3384.14	-2856.62	-2894.37	815.414	-735.203	-1219.49	-2322.39	-84.1209	-888.667	-2058.25	-1723.88	2427.89	3078.55	-2737.15	-2446.06	145.286	501.54	1798.23	-411.481	-117.967	1465.75	1219.17	-576.184	-1795.36	-1577.5	-1096.79	-1261.89	-1551.98	47.4721	141.236	-1708.07
TCGA.D8.A1XS.01	Human	LumB	-1207.16	-523.063	1443.3	1406.39	-1228.99	81.6905	-231.048	-1629.39	2267.35	42.6293	-159.848	-137.519	1726.57	490.477	2294.76	-1168.93	2195.14	-3128.49	-1947.75	-961.033	1156.11	-501.448	-783.533	-220.207	747.657	1287.84	2716.92	956.307	402.837	1430.58	-128.931	-852.292	461.832	-828.494	-890.211	-2147.44	-930.181	-3461.68	-1533.72	1927.96	1205.59	62.4808	-989.483	-145.41	136.554	-120.361	-502.831
TCGA.D8.A1JT.01	Human	LumB	709.621	635.379	1173.44	-1326.42	-2580.01	-983.829	-33.7455	-353.38	787.772	141.402	-1071.53	1720.17	1788.6	1525.79	2049.8	-2593.08	3920.09	3968.47	2510.26	-1810.78	1072.28	-164.565	-1.84181	726.745	254.714	2217.85	641.928	853.749	-2309.91	-2497.3	-290.659	762.636	1271.23	1510.08	702.537	-573.103	229.143	85.5752	235.873	150.298	-1647.76	1822.45	-1065.65	-534.271	1004.54	561.549	-1316.16
TCGA.B6.A0RS.01	Human	HER2	3452.04	1664.53	2334.74	-100.329	471.215	-895.022	1686.89	906.716	820.076	1010.78	725.936	2218.89	-1230.06	-452.183	534.523	200.893	2.15221	-1211.32	1401.88	320.692	387.035	-2355.44	1324.81	872.519	1894.98	3076.84	1764.85	2786.76	2713.56	837.384	2742.76	1006.85	1629.48	2611.7	1050.42	1957.17	1656.54	2164.34	1477.62	-686.722	359.654	-148.856	828.883	1654.52	7.84705	1293.69	2583.59
TCGA.AC.A8OP.01	Human	LumA	1892.19	34.4591	-1323.31	-24.7509	1036.45	1617.14	-373.537	-2121.12	-2269.55	99.9602	1790.78	-468.255	1053.05	409.345	-446.419	186.794	-1394.34	-2965.96	-1778.25	-259.244	1524.85	1128.88	-792.301	-874.152	-795.49	-2368.56	-3490.95	-4047.81	-655.245	-561.032	-188.101	274.11	-290.999	-2487.25	-1240.91	-2912.26	-275.755	-816.278	-227.158	589.12	344.285	373.595	-470.547	-242.908	1156.06	-420.284	-1276.43
TCGA.E9.A1RG.01	Human	LumB	-591.948	5.87037	1796.21	-2180.63	304.103	-1650.2	-353.195	2170.65	-405.491	1201.27	84.2554	1138.98	1503	1830.16	-1460.84	938.947	-1906.16	-983.185	-665.438	582.604	1007.66	-1530.83	342.65	1057.18	482.116	1379.26	1239.72	1782.94	2919.17	713.412	-843.662	1626.15	1705.84	3514.18	1896.74	3413.3	780.676	4197.87	1913.66	-2284.21	-392.252	128.462	1483.91	-907.311	863.331	986.411	-658.46
TCGA.C8.A12Y.01	Human	LumB	-224.578	295.156	654.917	-2463.15	-1074.73	-1051.66	-469.438	2057.53	-979.173	1838.02	1014.88	174.352	2681.23	2866.64	-995.958	1581.8	-933.672	4655.35	2840.58	574.979	-388.424	-1762.39	446.978	466.677	742.176	705.521	-517.406	2274.52	1476.2	1696.63	-799.563	689.167	1234.27	1580.16	1652.36	2136.65	1173.96	2063.3	1241.51	-821.791	-477.559	-33.1763	1688.75	-634.677	-418.798	931.729	-934.495
TCGA.BH.A0DP.01	Human	LumA	2722.51	720.09	-494.177	-1570.55	180.444	1652.67	719.96	-2125.8	-3915.81	1462.78	1924.76	-252.328	977.747	-301.374	226.673	2421.42	-87.9703	241.521	334.766	1273.18	762.195	1551.5	158.219	-2825.15	-1927	-2595.79	-4203.41	-3564.99	-4225.65	2912.44	1983.39	394.352	-619.03	-2196.96	-745.959	-488.822	842.174	-4032.73	-1144.22	2888.51	1416.1	454.036	1517.05	687.13	635.376	-673.727	745.158
TCGA.E9.A1QZ.01	Human	LumA	2449.4	298.291	1533.92	-1204.68	-277.09	-92.6842	2571.58	-1128.13	-394.878	2339.87	-256.853	2562.27	1316.8	1122.59	1111.6	697.63	681.711	4305.89	3999.25	-176.567	666.587	-367.984	1979.05	-2587.54	578.824	198.702	814.574	-1124.98	-3766.61	-470.024	2385.54	1364.06	2382.32	-146.864	-1211.09	366.794	501.944	-501.071	728.663	1229.73	-191.079	1241.63	865.709	1674.85	1667.31	933.211	3212.26
TCGA.GM.A2D9.01	Human	LumA	381.681	506.372	-829.049	-3135.75	-566.136	119.79	-1670.31	328.653	-3744.21	393.003	-1350.95	760.205	99.0162	-66.6708	-1246.02	1356.2	-475.582	405.781	-648.463	-540.474	262.687	-921.45	30.0776	-1202.45	-887.156	-2787.82	-4343.93	-1776.83	-1897.61	1030.67	-935.65	459.47	720.211	1004.95	-369.886	-39.0628	1075.53	338.905	1.88951	-337.015	-1.33198	-881.176	1378.8	-294.97	-771.677	784.442	-949.99
TCGA.GM.A3XL.01	Human	Basal	355.819	613.331	1574.59	-159.839	141.872	-3696.35	1459.69	3521.75	3214.66	-848.482	-522.236	1059.55	-2273.69	-808.195	-746.455	-1497.73	-2381.77	4154.54	3226.77	-1387.84	-1257.24	-2968.39	-28.8037	2002.02	1157.74	3227.45	4377.59	4720.59	5104.51	-3706.48	536.681	498.425	2308.64	4051.16	1664.16	3157.51	470.328	5698.93	2409.15	-3289.78	-3608.6	102.113	-1816.26	-72.4756	595.677	1576.43	1816.9
TCGA.LQ.A4E4.01	Human	LumA	-4119.92	-1908.1	-2078.5	171.459	-485.293	-2273.33	-2913.28	-409.18	677.221	-2973.86	-691.929	171.439	-370.59	380.772	-475.742	199.137	-1104.66	-3617.01	-4336.03	-1400.32	-592.166	-1873.04	-2706.8	-988.882	-914.145	-2285.12	322.19	-1923.7	-203.983	-2573.39	-3168.65	-398.743	138.27	-1810.9	-171.142	-131.558	-1513.04	540.313	-1342.2	-1882.52	-1585.53	-388.789	-1364.03	-2251.55	-142.53	96.1803	-3639.43
TCGA.D8.A1X7.01	Human	LumA	-1238.27	-432.774	944.448	578.859	-380.227	2887.82	-1988.46	-1302.34	399.066	-479.678	-379.53	212.522	1099.41	1059.1	1826.92	-435.619	2808	-3070.25	-3014.44	-690.346	-419.43	-468.672	-340.36	669.464	-190.269	1234.77	-747.197	-1005.85	-1569.68	890.43	-2186.24	-452.087	1028.57	-1816.63	838.777	-612.874	-900.228	-2129.96	-1072.74	1057.22	2270.27	1353.67	514.733	-937.178	1097.87	116.53	-2111.75
TCGA.AN.A0XU.01	Human	Basal	-517.383	1114.43	-1192.95	1916.07	831.183	80.4746	349.906	-287.058	3331.74	-1062.35	817.485	-1523.64	-2205.2	-940.207	2.34496	-1062.58	86.4869	793.595	786.652	-792.728	-772.332	913.155	401.637	1539.47	856.624	2456.66	4223.27	2354.77	2522.85	-1059.13	-171.206	-100.885	-1057.88	-89.3507	1386.4	800.612	-389.082	980.912	201.129	-779.783	-2751.3	-31.7173	-1170.53	-418.318	48.9768	-508.497	1218.12
TCGA.BH.A0BV.01	Human	LumA	210.026	-582.391	1274.49	1242.72	1984.04	2343.07	822.843	-188.865	-405.852	601.04	2175.74	-1304.81	2416.26	2694.23	555.453	-475.225	2244.41	2393.52	1381.69	275.068	1519.54	1264.83	1207.39	-805.406	668.452	-885.501	-1817.85	-2611.17	-2772.58	1214.47	1202.4	-817.438	-1356.96	-1171.54	-176.64	558.284	-40.1609	206.892	639.263	432.371	2136.96	976.928	1707.02	564.094	-166.039	-868.857	733.5
TCGA.BH.A1FJ.01	Human	LumB	-1819.04	-527.528	849.951	1072.48	-2154.75	-128.83	-2588.18	958.659	2676.15	-747.272	-1068.48	-767.17	1632.06	1910.11	1121.48	-1317.85	2134.17	-326.673	-2027.41	-1389.3	-1208.18	-894.771	-2035.38	-90.5553	-722.304	187.985	3457.37	520.298	-205.611	-1800.38	-2801.58	-582.385	472.547	-258.5	467.037	-978.739	266.448	-501.55	-1104.5	-602.949	-1735.68	409.381	-1078.51	-1841.34	237.209	693.069	-3939.39
TCGA.EW.A1J1.01	Human	LumA	-668.174	-514.397	-1523.22	632.883	-2193.17	-532.914	-583.607	-182.969	-1012.33	-1048.18	-2472.5	-1251.27	2886.13	1507.42	1243.51	-1198.16	2811.82	1606.38	376.872	-1244.07	-1025.54	898.884	-107.112	1140.88	-28.4514	-118.724	-1819.33	-873.958	-2002.99	-2336.68	-547.108	-1737.38	-1190.71	-2558.73	-492.824	-3823.98	-880.018	-1108.01	-537.965	570.049	1055.96	488.949	-2292.09	-437.624	59.701	178.59	1042.97
TCGA.A2.A4RX.01	Human	Basal	3104.9	3237.77	629.629	2295.01	2580.07	3398.36	892.254	-1798.13	335.134	-88.5697	507.808	-1953.65	-1480.54	-772.15	-133.545	2406.21	-1730.47	-3862.74	-1142.52	2877.5	1841.61	3714.43	352.349	-2489.76	-546.896	-846.016	255.431	-2265.32	-1905.62	4172.83	1316.18	-712.129	-2149.2	-3466.38	241.191	-1426.11	883.985	-2393.92	-410.11	1983.81	2441.03	-291.617	548.345	1513.97	-1524.04	-1374.7	1133.03
TCGA.D8.A142.01	Human	Basal	731.949	1788.04	2808.54	2094.04	2226.77	1926.95	498.514	-706.078	425.543	654.689	1351.16	-1298.24	-2081.63	-2104.28	779.325	2278.03	132.375	-4279.01	-1847.18	2858.76	-337.554	1834.51	1113.77	-270.059	974.506	1194.72	431.135	-709.951	-1074.47	3931.46	1447.19	70.5508	-852.879	-1499.36	887.834	90.6943	257.257	-1609.89	-330.054	1279.84	3058.12	112.011	1883.39	1602.05	-589.389	-1562.75	949.796
TCGA.EW.A1J2.01	Human	LumA	1915.64	318.116	-1942.08	-660.026	154.172	1834.88	1601.51	-4149	-4412.16	1042.44	1026.53	-1365.71	1111	-554.716	-74.5912	967.293	691.933	229.156	429.636	1370.29	678.817	1317.97	1052.23	-3278.29	-1564.41	-3761.68	-5405.36	-5269.67	-5524.61	3526.22	2420.3	-173.681	-1822.51	-4009.8	-2402.33	-2788.39	177.843	-6112.07	-2492.62	3619.45	2814.82	-135.9	1857.86	1088.21	329.134	-1629.52	813.905
TCGA.BH.A0HF.01	Human	LumA	2281.53	1771.34	884.781	-1642.25	-68.4244	1223.36	1697.65	-206.414	-2699.17	1310.4	1090.94	2227.81	1772.5	1976.57	2301.29	1250.77	-513.461	-1740.94	103.383	1285.05	1654.09	2192.41	2291.53	-1004.13	-342.333	1176.3	-2376.26	304.697	-2182.78	3975.68	2497.83	2831.85	2764.62	2067.28	871.875	2977.6	2258.55	-398.52	823.668	1222.19	3474.68	1763.64	3120.02	2015.92	1038.68	1684.79	1133.1
TCGA.E9.A1N9.01	Human	Basal	-2050.56	-1128.73	-2189.73	2623.5	763.895	-448.746	-2059.12	-1478.13	3403.93	-1202.96	-643.938	-1706.84	-1706.44	-1775.3	-167.471	-1340.77	1090.34	-3881.61	-2780.13	-617.119	-1866.05	1247.43	-1535.24	99.8343	477.432	-194.117	2841.75	1833.91	113.072	-704.831	-1558.77	-1361.62	-1408.02	-870.245	-640.919	-1650.6	-1773.26	-1265.45	-240.437	1025.01	-1410.26	-889.387	-1422.09	-481.317	-1289.49	-958.847	-568.219
TCGA.E2.A570.01	Human	LumA	-136.236	-554.538	-780.28	-2201.23	-128.83	-384.098	-2636.11	584.885	-2329.06	741.032	342.938	-801.542	1469.29	1545.7	-1557.01	1388.54	-2277.64	-3771.59	-2663.96	482.698	167.761	994.795	-1701.18	-2685.46	-704.985	-2165.14	-1736.2	-1897.87	-2672.64	3363.9	-1607.46	-351.961	-403.239	449.261	64.4398	-772.447	949.623	-650.389	-692.519	-42.1291	1300.86	-970.118	1095.66	-1085.65	2.91647	-163.896	-2126.04
TCGA.AO.A0JG.01	Human	LumA	-288.702	-718.041	-2536.25	-913.568	-386.272	2644.83	55.8453	-2484.04	-3626.16	-512.798	-492.495	-823.326	-552.065	-1414.8	614.716	374.748	1376.2	-743.454	264.812	200.524	609.451	1063.27	543.899	-1548.02	-426.59	-2879.95	-4384.08	-3943.04	-4120.44	-1053.55	-259.608	-1253.48	-1121.42	-2774.01	-2308.53	-1390.45	-716.004	-3102.53	-944.973	2157.55	-339.509	246.858	-540.088	481.823	1438.41	283.358	1591.11
TCGA.S3.A6ZH.01	Human	LumA	-1912.41	-1371.75	999.088	845.694	-1335.34	-2049.51	-725.829	2371.52	2839.59	60.6291	-453.191	342.861	1865.27	2536.28	-858.709	-754.869	953.729	-2493.68	-2185.19	-1418.81	-761.133	-1481.09	-1231.27	1389.15	361.826	671.757	3691.87	2520.26	1746.98	-3350.19	-2298.52	873.242	1292.02	1846.9	-85.9852	162.854	-599.933	2340.01	350.597	-1989.41	-2487.4	-76.9483	-1121.5	-999.659	1143.77	936.303	-1759.82
TCGA.D8.A1XC.01	Human	LumA	-2156.79	214.149	158.404	144.372	634.507	-328.067	-2515.85	-931.472	-1353.49	-1906.15	-969.542	343.568	1017.78	627.437	1057.68	-1564.3	1527.43	-1844.96	-3082.29	-1993.08	-378.096	1678.56	-1792.58	755.065	-1118.71	363.044	-2374.47	-1947.68	-1788.99	-2920.08	-2952.82	-325.098	-219.784	-796.694	965.524	-1192.21	-1306.86	212.073	-400.722	-612.794	-1312.55	922.818	-2233.17	-1523.24	183.252	-569.1	-3271.01
TCGA.AQ.A54N.01	Human	Basal	-1206.39	128.482	-413.792	-29.2266	-61.162	-2979.98	-2165.52	1763.65	-31.8464	-1753.8	-440.222	108.691	-2190.72	-1617.01	-1628.18	605.176	-1439.35	-723.44	-1908.24	-814.614	-807.462	-1122.89	-2201.43	977.214	-103.952	-387.971	729.746	2030.02	3041.76	-3254.68	-2229.49	-337.844	616.696	2477.29	701.538	965.493	-90.374	2727.37	-234.548	-2961.91	-4686.93	-616.675	-2088.07	-1962.57	-196.097	894.461	-1006.57
TCGA.C8.A131.01	Human	Basal	3044.18	1751.46	1415.51	649.324	1560.76	1832.69	1432.92	966.354	1927.24	1638.03	87.7453	585.698	-1791.29	-867.529	458.872	1330.58	-784.714	-3237.14	-636.891	1029.42	859.827	-396.659	741.743	1183.32	350.374	1892.86	2424.38	1407.52	1102.38	3407.73	1956.56	1113.7	469.96	730.878	2039.32	1598.61	1506.79	447.298	1049.41	602.115	3500.75	-82.2287	1598.44	1025.51	-1254.5	153.806	2057.76
TCGA.E2.A1AZ.01	Human	Basal	473.966	-576.447	-1641.22	2112.35	-173.637	46.3936	2040.65	-1457.54	2989.57	339.294	-748.571	-1492.75	-3025.78	-2207.04	-66.312	-1523.71	1222.82	3037.84	2849.46	-367.522	-311.011	1664.85	1475.21	61.9947	-128.5	759.052	3766.78	1240.09	1767.6	1128.33	2198.74	-1021.82	-1515.24	-1858.79	132.452	-1900.38	-1363.31	-811.031	-344.913	466.118	1076.55	-194.475	-446.774	977.122	-2088.46	-1949.61	2729.21
TCGA.E9.A3HO.01	Human	LumB	-3339.04	-2422.07	-2134.94	-985.089	993.896	-3375.43	-1780.14	2574.82	617.929	-1557.35	-1541.55	-1058.73	-46.7351	522.681	-2249.4	-28.8165	-3070.71	-200.974	-942.086	-983.367	-85.16	-1605.8	-1735	-1511.95	-881.099	-2112.28	2734.39	286.367	1549	-2868.22	-2545.36	-772.31	-662.642	-540.915	-1167.05	-45.5024	-1498.96	2802.53	-72.6317	-2875.16	-1964.96	233.484	-1082.57	-1366.11	262.352	-1097.89	-325.003
TCGA.A7.A5ZX.01	Human	LumA	-1547.4	144.17	-1898.29	-3076.25	2677.43	361.03	-2393.49	-1176.02	-4838.92	-625.371	1354.6	-886.533	306.947	-141.633	-1062.05	2129.35	-2231.03	-3586.67	-3346.54	1287.35	-67.9505	798.798	-2220.67	-2238.8	-1832.07	-4131.89	-5142	-3630.82	-4084.22	2428.04	-2291.55	270.213	-1057.17	-2520.43	-1568.86	-1789.95	1342.73	-3514.48	-2274.74	1239.74	1285.27	-1082.31	969.231	-1176.82	-106.456	-1470.19	-2907.54
TCGA.AR.A2LH.01	Human	Basal	3643.4	1835.26	1488.09	-200.477	2265.3	332.657	3615.45	-1206.27	-869.288	2002.02	671.957	886.439	-544.745	-54.4294	1043.22	1007.87	-1484.91	4878.61	4662.85	2179.74	2057.42	1643.67	2605.22	-1311.42	461.234	-666.968	-954.003	-2024.64	-933.125	163.434	3556.94	1623.57	796.252	949.299	431.63	1316.96	1462.19	-345.403	131.93	477.333	627.871	32.0367	1707.29	2752.42	423.002	334.603	3934.61
TCGA.C8.A138.01	Human	HER2	-620.409	-1130.06	-91.7495	-1753.27	-1014.97	-636.054	1087.55	1021.94	-1601.32	835.763	184.629	-1439.65	-2698.61	-1308.96	-758.55	1000.15	-1934	2153.29	2500.67	604.365	-95.9752	-418.129	1609.44	-2007.53	93.954	-1158.41	-1673.67	-1264.23	-1919.51	1406.67	861.322	32.7886	-134.631	336.223	-467.49	1420.81	-84.7121	40.4504	-710.441	-750.891	876.306	-714.237	1695.16	620.959	-339.913	699.915	2900.11
TCGA.LL.A6FR.01	Human	Basal	-1076.85	1998.07	1645.14	-1106.8	138.141	-1093.75	-2202.12	2096.34	-397.406	-374.024	1854.47	174.003	-980.353	288.173	-1867.61	3034.12	-2403.37	-1309.4	-1522.15	1399.43	448.923	-87.9765	-454.66	454.832	-739.582	506.834	839.001	2097.67	2698.6	2018.87	-1066.42	478.361	393.989	2142.34	2205.25	2290.14	451.06	2408.68	704.689	-1703.99	875.037	-585.145	2199.29	-616.29	-573.599	577.184	-1841.2
TCGA.D8.A1JM.01	Human	Basal	1156.46	1635.97	-625.049	1531.8	1262.77	-1669.64	338.835	528.348	3421.52	-594.968	1072.16	340.802	-848.172	30.6922	64.6752	-1171.02	388.656	312.71	160.157	-1291.29	582.866	146.452	-65.0249	1962.65	520.492	2750.94	3936.45	3871.47	4069.35	-2295.65	-331.267	-726.203	-319.968	2454.46	1986.56	-456.519	-713.101	3262.3	1793.2	-1469.1	-1758.3	-205.626	-1991.11	-189.726	-1053.42	474.999	273.455
TCGA.BH.A0BF.01	Human	LumB	2272.29	250.772	908.428	612.271	-761.575	-231.909	4291.34	-1815.89	-1051.77	1909.31	-698.561	-1473.53	-1088.59	-1867.49	-197.079	1382.34	-992.07	5318.4	5182.66	1748.33	863.808	1006.01	3285.46	-1161.58	980.227	-821.601	-1390.12	-2501.61	-968.511	3924.29	4106.54	-246.204	-1953.08	-3304.91	-1163.21	-937.353	52.8866	-1246.78	282.077	1528.86	1948.42	-210.598	1822.97	2599.81	-1188.56	-1426.53	4834.34
TCGA.A7.A0CH.01	Human	LumA	-1195.54	-958.615	-595.303	-196.034	-1152.99	567.23	-2761.4	-1809.31	-1971.03	321.671	66.5805	-250.348	514.768	531.693	1472.17	-1202.16	1737.28	-2380.22	-2952.97	-902.618	398.579	-56.9608	-1407.19	-1515.42	-669.119	-1139.48	-2986.79	-2701.63	-3145.84	1125.12	-1949.23	-824.259	1002.3	-171.177	-47.1178	-742.114	-416.593	-2891.58	-1294.2	1597.38	-906.152	479.767	-273.403	-1680.87	1267	212.648	-3093.39
TCGA.LL.A73Y.01	Human	Basal	2042.06	1037.94	-1453.53	801.077	1743.19	3092.88	1188.79	-2333.91	-2211.84	262.848	1598.93	-1161.22	-2659.21	-2161.4	-1680.74	1397.15	-1504.8	-3630.04	-1713.73	1251.43	-129.993	1777.49	737.521	-2829.51	-952.891	-2877.66	-3337.91	-3114.91	-3087.78	2288.04	795.495	-1150.39	-2517.3	-816.012	-1009.88	-1195.3	-195.624	-2399.22	-550.236	1848.98	1161.68	-857.49	684.56	1507.61	-1218.3	-1536.15	1536.78
TCGA.BH.A1FH.01	Human	LumA	1016.3	523.859	-2022.82	-446.795	1361.69	3188.03	1062.2	-3306.37	-3686.17	8.51721	45.9812	-1693.17	-457.375	-1363.23	812.683	1819.96	834.663	-2539.35	-948.167	1593.06	97.7525	3115.67	179.267	-2829.99	-1091.44	-3495.88	-4789.3	-4869.37	-5128.13	3720.48	795.047	-749.71	-2392.01	-4411.38	-2085.43	-2707.41	39.5935	-5303.79	-1561.23	3742.56	2973.85	-631.383	1150.4	916.74	508.378	-1410.84	-655.58
TCGA.AC.A4ZE.01	Human	LumA	-1654.14	-652.876	-1979.19	202.827	79.8743	400.001	-1912.03	-134.415	-377.698	-1162.89	-801.263	963.427	2538.85	1525.82	-1614.13	980.623	-2267.68	-3904.34	-3152.78	-1179.28	1786.17	170.314	-2289.63	-1787.72	-1136.02	-2613.53	-589.309	-3201.08	-1952.08	-3356.75	-2605.82	-435.671	658.924	-1520.77	-1079.2	-2036.15	-668.622	-589.801	-812.861	-223.06	-1913.43	-297.987	-2381.58	-1546.35	911.054	-64.3054	-3078.8
TCGA.AR.A24U.01	Human	HER2	3434.26	1491.34	2511.52	1788.6	-1085.64	948.357	3031.16	-2884.18	1311.89	1700.73	-323.937	1560.63	-1017.8	-1386.68	2596.15	-271.681	2473.14	2677.76	3282.75	600.153	-361.964	234.508	2756.34	179.119	1176.25	2390.92	857.075	94.8181	-799.547	1240.82	3670.63	1224.98	1984.62	693.22	410.495	1844.95	-174.311	-950.703	793.034	1743.74	822.655	1116.3	1510.92	3289.76	906.824	319.942	3894.79
TCGA.A2.A0SX.01	Human	Basal	2404.22	194.921	-1162.66	2551.38	1513.63	541.028	2976.35	-1387.41	2517.71	-175.949	1636.33	-2224.04	-2382.69	-2225.72	-859.98	0.611422	-2065.65	3064.95	3218.05	1199.93	54.9728	1934.76	1319.25	-914.429	574.565	-855.245	2525.36	224.634	272.332	575.066	3229.94	-1892.11	-2263.48	-3848.29	-892.923	-2071.58	-804.361	-1299.17	-397.009	902.158	710.863	-803.074	23.2032	1526.59	-1666.11	-1752.44	3708.51
TCGA.E9.A1ND.01	Human	Basal	3232.15	1262.23	1444.56	198.954	1257.85	-915.518	4313.61	-565.58	1859.75	1364.01	2164.81	-45.8154	-1546.44	-545.406	-327.111	-1240.18	-673.5	5531.27	5281.98	194.134	2072.03	1136.99	3187.15	43.6909	1352.06	2782.52	1709.42	1162.26	820.656	-428.353	4318.73	1208.16	-54.5003	-1136.89	1455.54	2436.82	1572.84	1454.64	889.412	-565.232	284.768	643.833	1040.85	2119.31	-139.234	-267.066	4358.8
TCGA.A8.A084.01	Human	LumB	-1052.76	-901.654	513.351	812.646	-1070.37	1578.06	-1601.01	-464.281	2267.66	739.745	1322.41	-460.693	82.4253	216.488	-271.644	-1121.53	-260.992	5005.78	2049.2	-727.012	-1246.77	1424.54	-495.616	-624.208	1190.4	-74.4868	1026.46	-1172.51	-1765.15	917.585	-1065.15	-53.5366	-78.9284	-1004.88	1313.56	-258.511	771.506	45.0716	-161.468	-206.539	-409.72	970.198	69.698	-704.268	-302.154	149.555	-2929.54
TCGA.A1.A0SG.01	Human	LumA	-1614.18	-830.431	417.809	-392.849	-179.257	57.5163	-1178.08	-756.407	-3132.07	44.7442	57.9384	1053.64	2778.35	2026.19	-866.593	1083.25	-268.714	-2391.73	-2089.48	1420.48	2126.29	1542.9	-721.614	-1524.64	-99.2931	-1297.69	-3385.14	-3113.72	-2341.51	1563.47	-1379.87	194.254	518.239	836.254	-901.658	-2158.49	619.539	-1818.63	-289.618	1529.01	748.897	-293.167	872.253	-790.647	380.015	84.3344	-1451.51
TCGA.B6.A0X0.01	Human	LumA	-755.746	-893.158	1310.8	19.4082	1868.08	-1980.46	-2088.91	1891.69	-654.751	-80.7894	870.176	31.5748	2125.97	1880.09	-182.693	-1255.5	-1336.44	-2910.59	-3359.51	-778.008	254.877	-551.917	-2676.28	1033.77	-141.898	-351.76	-368.983	1928.22	4289.87	-2697.14	-2574.7	-840.654	101.138	1519.14	97.3556	86.3766	604.842	71.0184	-542.988	-614.006	-3728.68	-286.865	-1244.52	-1483.76	-172.99	493.013	-2571.4
TCGA.AR.A254.01	Human	HER2	920.417	859.984	500.788	1175.03	-1839.74	969.544	1861.69	-838.808	2738.52	565.354	1236.56	-745.71	126.359	140.492	2661.49	-2130.71	2102.79	1935.82	2629.58	-228.023	-212.786	1593.28	1497.62	787.968	-101.952	1554.16	2351.9	2816.95	2903.87	1742.76	2948.7	63.0923	-410.238	-976.085	-87.0125	-103.892	-1231.25	-2968.09	-418.862	2549.23	985.949	-846.72	137.293	1631.49	236.289	68.215	3418.78
TCGA.LD.A7W6.01	Human	LumA	-562.771	-542.638	-2627.21	-100.417	2114.09	-71.4017	-1610.9	-18.7449	-1501.93	-560.178	1247.06	-1326.62	1143.41	825.379	-2646.44	630.655	-3592.25	3080.23	627.151	-641.166	573.835	-584.406	-2473.78	-2186.49	-2055.2	-4244.1	-1621.54	-4248.39	-1651.24	-1929.18	-1325.76	-839.738	-771.426	-3024.9	-1855.42	-1814.77	-590.37	-2017.56	-1266.79	750.776	-2187.61	-435.504	-1098.86	-1440.05	291.208	-1301.28	-1866.29
TCGA.D8.A1Y0.01	Human	LumB	604.63	-1182.19	-2753.45	1380.76	116.933	793.593	1837.17	-1487.66	1964.57	391.071	396.358	-2184.58	711.735	65.7883	686.924	-618.803	301.322	3010.56	2550.94	-651.082	-1164.06	537.533	59.788	-1616.22	-107.344	-1392.86	1389.28	-1005.75	-1736.84	-49.9481	2085.1	-1469.7	-1896.96	-3117.5	-2269.22	-2768.07	-1409	-3213.22	-1042.66	2170.55	-701.712	-181.713	-1606.3	1029.81	-657.452	-984.4	1950.08
TCGA.BH.A18R.01	Human	HER2	-711.163	-1155.17	-2310.2	1629.49	-2671.05	-189.125	-676.42	1167.03	3725.2	-824.762	-2058.9	636.227	-1815.95	-1487.38	850.961	-1915.86	637.026	-2008.55	-1898.2	-865.457	-1308.18	-1815.52	-1579.2	1032.53	726.596	592.011	3986.79	3505.31	4161.62	-3262.71	-1250.77	-1046.59	438.121	1711.25	-960.163	-1215.67	-654.894	179.938	-202.079	-382.017	-2158.94	129.313	-2576.47	-540.883	-702.975	375.194	-949.251
TCGA.LL.A5YO.01	Human	Basal	639.031	-1251.6	951.305	-1769.69	-293.88	-2635.57	2474.2	1726.67	514.958	446.126	-1194.63	429.339	-3235.59	-1968.89	-385.841	-1158.79	-2281.78	3956.62	3952.02	-419.057	-542.952	-1549.07	2252.33	59.2711	1312.58	1091.01	1671.65	1750.7	1675.28	-1971.69	2340.37	1509.3	1003.82	2977.45	30.6057	2842.3	349.627	3433.91	942.411	-2491.5	-2170.41	-610.351	975.305	2078.32	-10.041	131.377	4487.34
TCGA.AO.A0J4.01	Human	Basal	1750.01	1936.73	1392.17	2550.92	3080.27	2194.68	2599.75	-1234.97	3401.42	58.3802	1646.97	-1555.97	-2084.94	-1483.56	556.757	1811.22	38.8013	2054.46	2646.88	2118.19	-143.853	2091.91	1227.19	907.231	-226.103	1572.02	2587.08	1198.3	2371.57	1776.91	2161.4	-1725.12	-2286.13	-2393.7	920.918	-364.005	-974.402	-995.567	78.5201	1074.09	-282.092	-79.3831	251.002	1733.61	-1295.2	-1283.23	2966.78
TCGA.E9.A1NG.01	Human	LumA	3039.49	2800.08	-955.789	605.405	1189.12	4282.73	1972.34	-1629.21	-2957.57	2502.63	2007.01	-833.815	-438.267	-918.807	1532.9	1374.72	1879.58	-212.192	982.365	2414.98	1640.66	2576.82	3009.42	-1545.75	661.807	-355.074	-3957.78	-2754.4	-4179.48	5016.35	3213.3	207.11	-770.852	-2466.16	817.769	-439.965	1620.26	-3804.66	-451.017	3353.65	4254.27	104.505	3073.44	2050.44	-1678.47	-1550.23	2500.99
TCGA.BH.A18M.01	Human	LumA	1769.17	409.27	910.644	698.271	1375.13	2489.89	202.479	-867.466	-1236.5	1115.2	-52.6864	813.58	2357.32	1481.75	1234.67	1366.33	-727.043	2904.76	1477.34	1245.59	403.566	1679.25	571.073	-789.505	-1005.28	-1010.48	-1708.11	-1984.22	-2235.23	3335.16	1412.53	-259.933	59.367	-2369.51	-1219.61	-1858.66	967.948	-3625.17	-372.526	3252.64	1655.13	-682.546	387.894	102.555	1110.71	-213.626	-1319.59
TCGA.A8.A085.01	Human	LumB	-2631.36	-219.101	845.329	1864.78	-1641.86	2303.08	-2199.4	1220.18	1362.99	-442.094	624.048	682.672	2209.58	918.129	889.037	126.917	752.262	-3940.59	-3684.44	-521.057	-1465.75	-53.3929	-2344.04	1732.91	-204.197	182.566	1573.66	838.857	2805.96	442.544	-3446.99	-173.185	-1042.79	921.247	365.028	-909.984	-782.089	-1926.9	-394.234	1532.67	2441.71	-20.6823	-1576.88	-1623.16	1054.89	519.039	-4244.07
TCGA.E2.A10F.01	Human	LumA	1958.9	-32.5284	-1713.37	656.934	-1319.91	1143.43	2182.28	-2287.78	-2033.92	1745.49	-437.618	-1537.25	2183.31	1412.1	-1223.43	1650.38	-323.046	3142.69	2645.15	1076.84	-208.202	1081.85	2366.92	-2711.83	-80.9231	-2378.76	-3013.41	-3599.33	-3005.66	4025.13	2509.83	-867.937	-1343.69	-3790.26	-1351.13	-1481.66	-166.702	-3890.87	-1103.41	2787.46	2125.65	-360.399	2053.58	937.925	360.752	-964.008	2069.22
TCGA.D8.A27H.01	Human	Basal	203.832	1778.61	-439.332	1987.46	682.636	2846.21	64.574	-2375.02	365.925	-150.004	802.571	-1960.99	-1503.91	-920.756	766.363	2254.82	537.379	-1998.18	-1301.48	2864.17	-1019.98	2856.6	546.783	-1432.56	631.716	-834.402	-1138.62	-2566.61	-3207.85	3359.06	-381.98	-1271.1	-2806.12	-3312.87	1069.42	-829.975	-151.167	-2506.2	-268.56	2237.64	569.789	158.626	1089.17	500.681	-1474.62	-1187.64	-948.505
TCGA.AN.A0XT.01	Human	LumA	195.729	460.141	-416.107	101.657	681.561	3282.82	-930.301	-1911.6	-2660.77	-796.286	1050.96	288.586	2376.91	479.972	1006.32	1336.44	-990.443	-2420.81	-2368.07	-249.079	1521.88	1469.87	-1512.84	-1219.66	-1381.43	-2345.29	-3424.98	-2396.46	-2652.64	-1515.75	-1352.65	-966.967	-902.363	-1514.08	-842.995	-1238.76	-474.693	-1529.05	-542.525	986.524	1720.11	834.613	-1566.26	-157.064	1373.63	399.355	-2870.72
TCGA.A2.A3Y0.01	Human	Basal	1273.32	785.375	1056.32	-927.994	220.817	-3228.17	1837.51	2154.79	2806.56	-642.377	743.217	1006.59	-1946.91	-274.38	-2304	-940.597	-2878.69	2433.66	2555.89	-358.857	900.353	-727.699	56.6357	2219.81	562.213	2347.17	3584.27	4407.84	4841.61	-2772.79	1533.44	613.811	293.778	2474.34	1549.79	1999.06	998.96	5308.26	1933.56	-3374.7	-2473.05	-276.884	-648.094	421.294	-495.422	1191.98	2409.99
TCGA.AN.A0XL.01	Human	LumA	1210.08	723.257	-148.219	415.011	1441.75	3655.03	-493.57	-2002.52	-1508.65	768.766	883.317	1571.42	1072.8	294.089	722.984	2599.54	781.381	-4143.86	-2883.99	1114.54	-91.4457	1517.59	-67.2043	-2297.38	-1776.41	-2768.67	-2153.36	-4607.97	-4054.53	2507.52	-305.583	451.095	-159.094	-3608.63	-990.208	-2646.78	-244.203	-4524.94	-1087.4	3437.54	2197.14	54.0812	486.056	807.813	869.861	-506.107	-2671
TCGA.AR.A0U2.01	Human	LumB	-3405.77	-2452.16	-1605.68	2600.21	-1037.4	-620.048	-2087.38	-503.18	4026.57	-1494.92	-3483.38	-950.928	-616.013	-884.704	-196.164	-2534.4	1575.75	-1184.29	-1271.59	-1466.59	-700.035	1257.58	-747.013	-1059.41	1261.58	609.448	4412.55	762.902	362.877	-3823.83	-2170.56	-1556.11	-1223.31	-1646.84	-632.856	-1661.16	-2384.7	-1015.36	-1802.13	-786.769	-2433.77	-53.1566	-2412.17	-915.086	-103.028	-1226.8	-740.811
TCGA.A7.A5ZW.01	Human	LumA	622.241	30.3511	-725.352	-2713.22	794.346	1457.82	-396.109	-1803.84	-4235.55	1137.44	1132.37	-248.586	1696.06	473.63	663.672	1277.99	636.602	-1934.14	-1028.81	1444.58	292.878	391.91	167.057	-1216.87	-305.15	-2251.12	-4570.64	-924.36	-2857.3	3864.27	559.445	480.781	244.772	-963.652	-1608.45	-401.226	740.233	-3359.16	-1025.61	2333.55	2516.28	235.747	1939.39	959.584	352.403	-625.285	901.885
TCGA.AN.A0AR.01	Human	Basal	-3573.41	-1150.5	-769.33	651.222	724.349	-3537.65	-2797.15	1400.51	1920.65	-2614.51	155.425	-1053.9	-2203.6	-1337	-2000.89	-1120.78	-2147.73	-5234.64	-4431.39	-788.846	-105.216	-611.505	-1854.91	792.102	-659.285	1055.62	2991.32	3349.53	3991.72	-2909.77	-3089.81	-1119.68	-344.306	1587.28	546.482	-442.059	-1883	1477.98	-672.162	-2150.14	-3669.72	-446.358	-1865.21	-2144.49	-810.29	-632.825	-2562.29
TCGA.E9.A1RH.01	Human	Basal	370.96	3111.26	-730.44	2169.44	-2172.06	2192.08	955.152	34.7244	3253.88	71.1367	-46.0235	757.182	-1153.18	-535.795	2779.21	-967.716	1994.07	-219.954	146.887	-13.7483	-1964.96	1213.07	296.682	1694.7	1463.01	3058.44	3369.73	2638.49	1060.04	1411.48	-325.248	1065.42	924.609	-88.8694	2645.03	-257.703	107.404	-370.449	977.415	1347.86	-290.144	853.359	257.88	-215.784	750.066	867.048	-287.057
TCGA.LL.A5YL.01	Human	HER2	-1231.8	-754.004	765.735	-3057.78	-2347.8	-3179.05	-652.333	2179.62	-2787.01	133.937	-540.097	248.374	-1165	309.178	-1483.16	1416.73	-1771.38	-1092.27	-549.899	161.628	-361.8	-2399.23	-191.02	146.831	-1093.52	-640.886	-1255.03	424.008	1112.21	-154.695	-708.6	247.579	1100.49	2825.69	870.242	2272.21	1297.21	2236.3	-60.1307	-2296.43	-729.224	-1347.08	1463.65	-312.969	-266.325	729.604	482.224
TCGA.E9.A22G.01	Human	Basal	30.6852	-391.206	-877.214	1015.2	1557.62	-2817.74	-538.621	1523.83	3822.58	-752.551	1574.92	-848.145	-2247.61	-1473.23	-1388.41	-1803.99	-1032.95	798.443	365.012	-1562.01	-702.931	-897.09	-878.185	2442.53	165.651	1549.67	4588.8	4389.79	3676.85	-2693.78	-841.224	-433.654	-18.5184	1838.85	802.985	277.906	-912.039	3066.79	914.684	-2152.1	-2018.7	-388.632	-2124.18	-892.865	-1832.83	-756.153	-658.888
TCGA.AR.A1AW.01	Human	LumB	1239.5	-719.006	-2209.87	1295.5	-729.158	-2272.58	3669.53	-2143.59	1534.48	870.371	-2308.51	-1995.56	-1538.92	-1510.6	-36.8822	-1505.72	-933.477	5130.7	5069.38	-171.172	88.0701	-350.451	2534.72	-43.9475	730.528	-118.151	1247.97	-1762.64	-1618.94	-1636.54	3420.9	-658.723	-1589.39	-3012.43	-2298.8	-466.115	-1273.3	-1026.97	-593.703	433.269	-1997.53	110.186	-540.627	2329.98	-1192.86	-689.334	4657.45
TCGA.BH.A1EN.01	Human	HER2	-1063.43	-205.499	1599.57	-148.729	-586.63	279.841	-1933.73	342.242	-1396.36	35.5427	2648	2383.47	-484.863	-557.283	2909.92	89.9479	3376.76	-3315.13	-2479.14	36.0172	-1056.61	-503.905	-318.589	2006.86	426.512	2201.26	-564.213	2030.16	1699.64	-342.235	-1038.85	1042.59	2079.49	3710.64	1772.41	1082.59	844.826	-273.724	588.419	862.143	-190.104	1451.39	469.996	-805.048	-267.969	887.232	-2557.53
TCGA.B6.A409.01	Human	Basal	63.7007	64.5886	1120.11	-1604.73	1429.98	-1457.6	-334.214	1422.6	185.846	92.5197	1866.57	1169.57	-1280.69	-750.27	-471.587	1491.49	-1035.33	-1024.24	-558.464	1339.87	1127.58	-1265.46	-133.378	2038.77	-257.186	1319.31	694.523	3353.37	4153.32	-315.982	32.2456	-224.182	823.746	2859	1719.78	2299.6	383.783	3358.89	1267.9	-2090.99	-776.128	-250.847	637.311	-210.983	-437.247	355.857	581.715
TCGA.A8.A0A2.01	Human	LumA	-1177.13	-946.637	-1550.37	267.372	-1194.63	284.809	-663.109	-1075.56	-1768.94	-815.287	-1224.07	-1505.05	611.518	-864.039	1337.78	-1094.01	604.092	-4041.77	-2532.97	-1020.9	23.3255	-2183.07	-1672.93	-1284.17	-1132.29	-2610.38	-2668.35	-1753.05	-2664.6	-958.309	-940.786	-1320.74	-1218.4	-1261.71	-2219.96	-3155.29	-1537.08	-4008.33	-1823.61	2184.72	-115.061	-152.471	-1193.58	-766.992	79.6649	171.276	-1000.93
TCGA.AR.A2LJ.01	Human	LumA	1598.97	949.428	1245.55	-2452.25	228.098	-1445.77	1939.51	1495.51	-2954.77	1563.73	643.207	1436.18	779.287	797.516	-2024.05	2466.4	-2964.19	-427.699	291.431	1119.87	230.142	-1170.19	1423.22	-700.65	12.3844	-843.287	-2983.04	138.894	902.174	1230.63	1593.07	1725.36	1246.35	1328.03	198.632	3175.03	1801.91	2279.18	1280.87	-998.316	691.725	-73.0199	2300.83	1166.64	991.456	808.828	2243.33
TCGA.A7.A2KD.01	Human	HER2	-244.226	-1855.93	10.7736	438.88	-194.574	123.469	1005.3	-1142.26	2041.46	-98.4591	1462.05	-1976.11	184.483	127.887	577.167	-1679.3	-418.173	2937.46	1927.27	-710.249	1901.87	1956.6	-337.444	-2131.23	118.15	-554.183	1945.11	-970.68	-1208.85	256.597	1244.57	-1574.56	-1598.04	-3447.17	-1801.92	-3696.19	-1430.31	-1321.34	-1373.07	-51.7209	-188.691	-1132.49	-727.25	148.026	-361.168	-1956.04	1127.1
TCGA.EW.A1P4.01	Human	Basal	3326.18	2100.39	1373.68	2554.82	789.44	770.676	2881.04	698.829	3920.58	996.964	2007.63	-788.185	-1444.15	-307.619	126.419	-1129.87	-377.22	2539.53	3239.78	1188.38	78.0472	-401.317	2201.1	1543.55	1771.99	3005.69	3862.51	3390.1	3246.09	1661.43	2771.59	-597.13	-783.492	1725.09	2183.82	1792.59	639.233	-35.5743	732.781	768.356	-38.9073	319.413	932.752	2014.36	-1440.41	-901.4	3800.44
TCGA.A8.A09M.01	Human	LumB	-1026.52	-1984.45	-127.668	-677.192	-1392.93	-2630.34	-201.755	2059.3	427.221	231.889	-1977.97	738.854	862.284	631.303	-368.424	-1751.12	-100.984	4552.31	2979.77	-1430.07	-806.136	-3268.6	-16.185	1828.75	509.401	1309.56	963.964	711.062	566.46	-2991.32	218.306	724.767	1387.84	1973.54	57.0289	635.69	-677.628	2568.04	353.442	-2214.59	-2351.1	338.341	-1036.82	-261.325	1366.96	2158.51	1577.03
TCGA.E9.A245.01	Human	LumA	-3603.37	-1848.34	-2989.76	-2171.67	-1813.56	-1242.59	-4199.87	-410.109	-3295.87	-2354.94	-2830.26	-377.199	-1063.46	-619.574	-1551.94	-963.869	-1512.12	-4096.82	-4133.34	-1980.64	-1378.68	1475.01	-2152.75	-1686.6	-1913.78	-2000.25	-3334.23	-2206.07	-2467.74	-3345.37	-3865.64	-245.284	-177.521	631.868	-1276.26	-1887.66	-1886.06	563.087	-971.275	-1534.36	-1851.08	535.901	-290.614	-2766.73	-107.754	-411.155	-3840.81
TCGA.E2.A1IP.01	Human	Basal	2233.45	1392.79	887.636	344.451	2045.39	-2476.19	3848.89	-246.612	820.398	668.735	695.991	258.747	-2389.59	-1433.24	5.71501	-778.24	280.288	3305.48	4299.84	267.352	2110.39	-78.8784	2281.59	793.657	132.839	1669.09	1420.95	-353.515	-1053.85	412.347	3333.93	810.438	162.84	-73.299	1666.75	1598.25	638.419	1553.77	350.008	-1203.77	1179.64	866.362	1088.29	2158.93	-9.00014	161.444	4437.94
TCGA.C8.A3M7.01	Human	LumA	-519.202	-830.472	-1610.92	-1007.16	1582.98	1006.82	-751.573	-2679.25	-2472.37	-670.706	132.726	-159.103	-2452.2	-2001.18	-133.306	1693.15	38.0434	-1790.55	-1115.6	72.3439	346.09	557.828	-751.3	-2319.55	-1381.39	-3413.97	-3196.7	-3727.15	-4098.13	-253.616	-752.555	-321.628	-441.034	-2037.25	-1940	-1793.81	308.453	-2499.86	-870.215	1629.64	325.314	-424.302	64.1836	360.826	-464.171	-883.656	-1215.53
TCGA.BH.A0DV.01	Human	LumA	3096.1	2416	236.53	-1367.18	1986.23	3419.34	1660.08	-2951.29	-4828.4	1802.37	1521.87	1261.9	14.6503	-693.773	1125.18	4862.06	164.068	-1412.82	-11.0603	3098.53	1735.88	3622.31	2416.87	-2570.75	-766.444	-2627.85	-5360.9	-4402.59	-4429.79	5018.25	1963.2	1463.62	472.86	-2262.43	-576.116	245.497	1565.93	-4072.87	-396.44	3676.43	4752.68	792.478	3016.58	2046.34	1121.48	-434.294	449.227
TCGA.D8.A27T.01	Human	LumA	2238.2	494.6	-2488.09	66.9271	569.001	2401.39	2306.5	-1047.06	-886.852	1253.25	-336.183	-1390.94	1608.45	-428.315	-625.417	799.578	-220.689	3876.52	3204.84	-18.5238	566.432	1338.36	1412.54	-1128.59	-1395.05	-2519.43	-2054.23	-2721.65	-3031.11	3702.47	2298.48	-629.307	-1678.34	-2796.85	-1271.23	-2147.21	-1046.28	-3189.58	-8.78875	3180.79	868.26	-536.736	522.551	1645.16	-996.382	-766.826	1937.64
TCGA.AO.A128.01	Human	Basal	2815.91	257.354	-357.756	449.44	-503.902	-166.588	4378.06	-918.131	1823.74	1127.88	-1495.96	-1364.54	-2890.2	-2167	-431.108	-1362.5	388.577	5480.94	5284.61	-46.4576	1166.78	-406.803	3171.97	1391.22	2014.87	1459.65	2188.21	173.865	1133.49	-2601.14	3662.68	-129.36	-1163	-2218.48	474.747	1135.14	-61.789	2411.73	1019.92	-1391.81	-1462.04	850.736	540.136	1778.66	-698.916	197.95	4767.7
TCGA.EW.A1J3.01	Human	HER2	2078.43	380.117	553.004	-391.443	-2049.02	1373.58	-897.799	-1311.22	1562	927.83	-516.692	-1057.75	1219.21	1048.52	1427.54	-1659.02	2408.08	-1080.76	-732.554	-1802.14	-355.997	-1564.04	-372.177	-658.054	131.344	-270.978	1322.48	-190.966	-3703.78	287.093	770.749	-861.743	-167.285	-1421.26	301.223	-1925.38	-264.185	-2883.39	-958.935	1924.45	-67.2473	185.171	-73.4183	-19.6127	6.36806	-157.768	-1088.31
TCGA.AC.A2BM.01	Human	LumB	-1799.76	-1468.66	1286.29	18.2765	-886.931	-288.959	-1898.9	774.37	239.549	-521.924	-691.147	-482.678	193.706	425.254	114.186	-1035.9	1149.97	1235.05	-410.366	-1675.22	-244.772	-561.043	-1360.6	521.21	289.505	43.4091	1783.5	-502.118	-1243.98	-2356.3	-440.656	-1432.04	-216.01	85.0528	-985.823	-1980.99	-2096.51	-282.451	-521.4	-238.948	-433.231	275.712	-1610.68	-1157.7	855.138	859.503	-8.47406
TCGA.AN.A0FN.01	Human	LumA	4317.46	1627.29	-1184.76	-707.492	1949.04	3422.01	3244.35	-2179.43	-3541.72	2656.51	763.558	-855.457	-1575.67	-1912.33	1097.31	2332.1	-42.7461	1645	3123.06	1799.79	1897.95	3405.33	3637.52	-2349.5	-79.52	-2012.17	-4300.89	-3826.95	-4611.5	5046.39	3547.01	391.61	-663.45	-2672.57	-1433.2	-141.264	1072.45	-3552.58	-143.915	3408.67	4184.11	-51.4505	3185.94	3140.31	-1366.18	-1391.83	4144.42
TCGA.A8.A08O.01	Human	LumA	-2500.21	-1323.67	-1207.31	1415.5	-766.701	2438.05	-2606.32	-1388.87	126.489	-744.517	896.253	-188.404	2749.65	1552.04	245.827	412.987	1656.54	-3674.95	-3751.16	242.312	1153.29	1155.3	-1777.4	-946.01	-1006.11	-1431.35	-931.801	-1847.67	-2123.55	2214.6	-2366.34	-533.965	-465.044	-2704	-1366.29	-2039.17	-1497.07	-4781.53	-1690.27	3091.26	1314.72	-563.06	-661.637	-1552.37	-234.398	-878.21	-3597.57
TCGA.A8.A09A.01	Human	LumA	-1640.64	-1375.8	-71.7539	1551.44	923.717	1946.6	-206.506	-2738.41	-986.31	205.238	779.965	540.97	1327.98	-166.465	1062.53	667.51	2124.2	-3140.21	-1685.49	1471.37	-447.922	617.613	734.634	-591.325	479.864	209.413	-2518.97	-2354.31	-2959.82	2497.7	42.8061	454.361	-1197.25	-1594.61	-1074.72	-2189.87	-1096.26	-3651.75	-1429.67	2222.08	3080.08	45.3379	308.81	653.792	475.066	40.1589	-165.179
TCGA.AO.A1KQ.01	Human	LumB	286.326	-751.323	1361.43	-1890.96	-405.056	-1955.15	790.429	2614.97	1703.98	1301.56	-183.406	441.062	1999.66	2463.55	-1908.93	-1165.1	-890.104	2373.77	1791.79	-1754.3	157.669	-2816.5	-153.512	1046.86	1159.24	2067.79	3656.26	2781.6	2644.86	-670.095	-88.6314	37.0324	-263.76	2095.09	106.77	1511.4	91.8395	3084.94	522.012	-2562.93	-775.915	-1201.7	405.146	-120.627	-242.429	251.579	1796.16
TCGA.WT.AB44.01	Human	LumA	2167.53	941.574	551.364	-3876.45	471.827	-1510.82	11.1058	303.309	-4505.51	945.693	459.307	-419.64	-916.679	-917.473	-675.648	1908.42	-2674.16	-1382.93	-349.922	894.528	-222.317	-1261.15	29.6321	-418.889	-982.457	-2017.49	-4416.47	-1818.53	857.04	2769.37	982.022	989.031	551.82	748.167	-113.115	2038.7	1520.98	842.533	159.129	-683.405	625.586	-527.888	2358.43	448.772	-283.919	16.0842	-161.223
TCGA.A2.A0T3.01	Human	LumB	-1160.49	-1138.4	1282.62	1941.13	524.827	1575.93	-1229.15	837.967	3647.21	-1083.37	1188.45	-1203.73	2352.29	2084.88	-79.4573	-875.162	1698.69	-2969.04	-2733.27	-290.29	712.669	-108.635	-1776.29	1625.79	-201.913	-341.229	3326.48	1116.81	1609.18	-768.478	-2506.78	-173.495	-970.538	-1658.9	-981.86	-2620.78	-1017.48	-4.31867	356.712	361.031	-749.194	-873.908	-1267.52	-844.464	-1576.49	-1636.46	-2537.09
TCGA.B6.A0RN.01	Human	LumA	-1367.88	-848.7	-1350.83	-2455.21	-1138.24	396.734	-2596.81	-500.794	-4082.62	-187.3	-1218.39	-642.884	365.04	-677.304	27.981	-344.141	677.113	-4384.67	-3762.71	140.024	-535.446	-334.514	-2313.31	-1420.19	-1441.22	-2704.64	-4446.35	-1350.41	-1824.09	2970.36	-2171.53	-1027.44	-411.962	607.602	-733.941	-1870.37	-380.09	-3070.62	-1039.72	2030.9	510.009	-265.095	-108.508	-1665.34	63.3425	-234.314	-2894.62
TCGA.A7.A3J0.01	Human	LumA	-1790.2	-1388.88	-2205.79	156.053	437.261	-2484.76	-1687.44	189.615	-1514.58	-2097.99	-2020.88	46.8101	1250.65	1027.23	-1515.28	-1317.49	901.932	-2388	-2160.19	-1666.81	867.8	2667.67	-696.298	-479.153	-1117.72	-983.135	-2724.91	-2509.52	-1078.28	-3578.03	-2631.58	-895.376	-671.005	-864.063	-671.615	300.059	-1597.67	1006.34	-523.649	-1529.99	-2201.95	394.934	-2436.64	-1209.1	264.274	-531.94	-94.5345
TCGA.GM.A2DC.01	Human	LumA	-1827.92	-1263.65	95.0278	-3020.97	-623.965	-103.102	-1944.97	1470.24	-3961.02	-763.26	-1046.15	1077.83	299.462	-507.432	-1912.45	949.526	-610.646	-3120.25	-2812.35	-971.574	-89.8809	-1698.64	-1599.21	-1438.65	-686.807	-898.731	-4148.66	-1210.43	-304.864	-2990.61	-2837.51	-317.877	-32.3051	1635.93	-335.356	1188.7	-802.295	892.797	-36.3774	-929.174	400.786	181.452	-1218.64	-1693.49	1823.47	1424.52	-1421.45
TCGA.BH.A8G0.01	Human	LumA	1375.7	668.781	-1574.54	-2327.13	1999.19	291.813	2512.79	-2779.53	-5204.26	33.2222	-85.2869	-1370.12	873.586	-449.739	-1119.55	2419.38	-3032.31	-2181.7	-678.392	1565.62	1066.67	2502.87	1310.54	-3518.32	-1425.7	-3813.07	-5624.25	-5398.37	-4811.57	2914.78	1581.63	492.838	-1363.26	-3560.98	-2536.21	-556.083	1216.19	-3622.99	-1659.2	1963.79	1901.24	-400.33	2242.86	1459.27	431.149	-1456.88	2066.33
TCGA.A2.A0ET.01	Human	LumA	-1363.72	-1978.12	-1879.58	106.58	-1096.18	-1972.77	-1063.46	638.416	558.879	-1174.21	-1932.58	-1411	-124.325	-457.183	1069.83	-2205.6	1023.57	1637.34	72.5607	-2425.46	-2716.74	-1171.86	-1345.74	1391.33	-270.808	-641.022	1230.8	955.751	887.045	-4660.66	-1393.61	-1477.49	-21.269	-382.646	-1827.17	-1560.84	-905.846	776.246	-382.172	-1158.42	-2776.26	1142.77	-2882.45	-1576.97	-547.051	-129.553	-1174.7
TCGA.C8.A12Q.01	Human	HER2	229.025	-425.261	2762.39	1409.76	-326.729	2410.19	853.948	-2447.94	132.731	520.913	1489.23	752.364	-1591.76	-1152.49	3010.84	-712.143	2261.01	-1248.58	116.498	400.21	584.448	781.759	1157.13	-1064.13	1054.28	1426.1	-405.494	-1551.08	-1840.26	1383.44	900.349	75.1483	734.449	-1214.64	213.604	-90.2335	-149.507	-1636.27	-303.174	1333.09	1207.71	625.173	1588.37	313.059	240.14	27.2969	497.721
TCGA.BH.A0E7.01	Human	LumA	-2734.06	-1089.71	-2023.84	249.016	-2213.69	1459.64	-2443.95	-1574.54	-1590.94	-934.059	587.811	150.744	3665.15	1737.21	687.221	-261.307	1993.73	-3138.71	-3443.69	-762.531	652.938	805.854	-1641.77	-359.605	0.460605	-823.218	-2564.78	-2125.51	-2305.69	-676.685	-2832.96	-149.513	928.399	118.498	-1074.37	-2774.66	-629.767	-2475.94	-463.261	2012.68	646.562	733.546	-1686.06	-2197.67	538.117	370.725	-3743.18
TCGA.AN.A04A.01	Human	LumA	112.397	1533.51	-777.382	222.402	1210.41	2750.25	-1194.87	198.71	963.809	877.665	798.174	-1087.54	1931.51	1794.5	1284.6	1909.93	1693.95	-2209.22	-1272.92	2510.31	452.06	2887.24	250.61	2493.4	19.5223	650.009	-546.39	3616.59	2143.89	4422.76	-150.108	310.096	-489.102	816.866	5.32773	-73.6454	1326.46	-1703.37	543.373	2246.74	3642.66	-278.413	2058.95	701.14	-1337.26	-591.513	-790.208
TCGA.E9.A2JT.01	Human	LumA	622.072	-1234.19	-3198.8	582.948	1035.76	1418.85	2788.56	-1819.86	-696.32	74.7737	-1022.61	-763.496	-2542.3	-2586.58	-441.341	70.9751	-3017.93	4198.21	3958.48	-134.832	236.53	912.735	1639.67	-2525.66	636.395	-2725.45	-1355.43	-3505.41	-3496.2	-2296.52	1700.37	-668.119	-1194.59	-3654.43	-2874.54	-763.18	-572.056	-1574.09	-1348.21	225.883	-1646.86	-183.333	-794.577	2177.18	-929.57	-834.778	4321.15
TCGA.E9.A1R7.01	Human	LumB	-3446.15	-2530.93	-3168.77	1144.74	-1586.76	236.04	-2982.85	-1988.27	1457.32	-1402.2	-1292.39	-603.854	325.772	-551.911	656.893	-1970.93	3015.91	-2588.94	-2715.83	-1779.74	-1626.78	-1284.27	-1575.49	219.329	160.208	-412.095	505.084	-845.695	-1578.4	-2513.24	-2709.41	-621.115	107.451	-1632.9	-483.625	-1801.6	-1690.15	-1341.29	-1013.62	327.673	-1677.94	415.437	-1405.19	-1654.33	1433.82	584.397	-3452.12
TCGA.E2.A1LL.01	Human	Basal	2287.31	2003.71	1717.53	2472.97	2014.52	3764.38	148.273	968.556	3633.89	1166.38	589.097	-171.453	-1422.62	-315.212	1121.08	-244.29	232.879	-955.847	-631.085	2007.86	550.537	893.655	-188.195	1593.08	1676.8	3054.78	3331.59	4050.93	2698.53	1384.81	402.076	855.676	-57.9128	931.51	2235.76	2184.12	2092.89	81.6511	760.786	679.135	300.448	930.042	932.438	230.706	-1643.49	-471.399	-1082.09
TCGA.E9.A1R0.01	Human	LumA	-1125.33	-443.953	-1201.05	-1011.23	-478.627	1723.06	-713.388	-515.146	-2162.52	262.743	-924.698	2049.23	3042.35	2347.77	-474.599	1510.58	-1224.26	-2912.36	-2346.71	515.078	1157.86	2415.94	-454.988	-1972.73	-889.608	-2729.77	-2244.71	-3326.19	-4593.41	1350.76	-1215.85	151.991	525.408	-532.389	-1123.77	-1156.25	645.841	-3245.96	-1344.43	1901.53	2136.56	294.419	1393.3	-454.676	2677.34	1061.31	-1132.02
TCGA.A8.A07B.01	Human	HER2	-697.62	1270.08	775.738	1489.57	-1388.7	1286.08	-1495.7	-693.303	2637.36	297.309	1032.46	133.099	169.517	628.198	2080.06	-1003.25	2361.81	-2116.25	-1791.68	-310.041	459.741	-783.631	-164.027	1233.02	1405.76	1923.08	1607.26	3171.52	2780.14	1432.75	-526.9	481.999	-198.668	-235.903	811.843	-63.9789	-260.873	-1896.16	-598.349	1297.81	962.239	-474.714	465.243	-701.057	-957.812	416.174	-510.343
TCGA.EW.A1PE.01	Human	LumA	2794.26	286.59	1817.04	415.339	-174.675	1888.39	3574.02	-2621.55	-1958.06	2092.75	-67.2444	-549.782	2476.25	1770.85	1041.66	-389.943	1447.67	5886.56	5014.93	337.96	2126.93	1366.59	2914.35	-1517.8	-321.094	-725.678	-3513.27	-4956.63	-5248.5	1545.67	3341.22	975.56	148.414	-3145.84	-106.846	782.698	1676.59	-2220.08	-619.434	1600.65	1556.07	1190.25	2090.59	1604.38	1232.96	-124.022	2351.27
TCGA.A7.A6VY.01	Human	Basal	2158.87	2272.3	1373.32	459.722	1681.8	80.4803	2582.97	640.561	2663.23	867.339	1833.82	-1021.22	-2555.7	-1158.17	-1551.15	57.5278	-2091.22	3291.41	3228.72	1125.03	-266.2	1437.41	1713.09	1240.4	1071.31	2240.63	3060.98	2010.12	3463.69	2109.65	2782.44	484.584	-748.841	-165.363	2796.17	1445.34	999.151	3161.77	1705.48	-1456.29	885.839	-123.453	1926.95	1472.29	-343.165	-859.588	2723.24
TCGA.E2.A156.01	Human	LumA	-1806.31	-936.931	-999.001	515.773	-828.418	-313.095	-1979.71	-564.384	-433.218	-1770.56	-2423.08	903.951	2897.64	1971.95	819.285	-1703.55	543.053	-3352.69	-3505.66	-1644.64	-748.529	-275.502	-2025.19	267.514	-995.853	-462.396	-830.513	-563.422	-1831.51	-3472.28	-2403.43	-653.776	1160.18	489.204	-745.416	-1530.42	-1491.87	-1184.27	-743.2	441.072	-2147.35	841.403	-2265.08	-2322.33	899.714	681.189	-3729.28
TCGA.A7.A426.01	Human	LumA	-561.618	-59.4616	-1651.26	-1811.1	2280.3	-667.12	-291.001	-603.96	-3802.72	-768.014	956.345	-727.224	1398.18	1021.45	-3231.72	2779.17	-4449.07	-1959.31	-2013.32	1256.27	432.39	580.202	-1698.97	-2507.03	-1650.67	-4415.62	-3829.69	-4635.86	-3266.98	951.506	-840.635	225.325	-790.021	-2479.98	-1851.05	-1025.82	753.603	-1076.44	-937.428	139.01	1018.04	-1051.48	798.658	-508.729	-379.433	-1778.3	-1642.83
TCGA.A8.A06Q.01	Human	LumB	-3973.94	-1364.74	1945.43	582.898	-3070.97	-2167.56	-3771.14	447.057	2645.87	-2670.66	-3168.35	1183.97	-471.236	216.812	1362.67	-2515.67	2720.96	-2831.94	-3089.71	-2841.25	-2639.41	-3937.38	-1835.28	2747.95	-276.107	2584.06	3033.39	3457.44	1944.67	-4355.27	-3454.82	-1040.57	1880.38	2763.88	783.489	446.76	-1761.32	1207.09	-730.028	-1937.11	-4452.69	-308.986	-2673.9	-2435.34	1355.58	995.622	-2629.79
TCGA.D8.A73U.01	Human	LumA	2885.61	354.11	-501.698	-2041.91	1031.54	845.564	3354.63	-2327.39	-4652.48	1867.2	1361.17	-2584.27	415.523	-984.045	-1044.97	1092.06	-2198.05	4244.9	4441.78	826.702	1808.38	939.898	3306.17	-3052.78	544.488	-2465.68	-5262.68	-5313.09	-4896.81	1351.58	3656.42	347.993	-2053.26	-3947.15	-869.894	1334.53	1434.48	-568.726	-314.652	254.073	1393.5	522.421	3017.79	2629.6	266.998	-1347.14	4092.85
TCGA.E9.A54X.01	Human	LumB	-2524.46	1534.64	-327.276	-2207.99	-2621.99	-1774.67	-4867.37	2288.93	-3.42145	-2249.34	-1698	-321.257	1796.72	2217.26	-90.9651	-1692.97	883.954	-3875.3	-4199.8	-2487.07	-2325.85	65.3011	-2924.31	2316.73	553.028	1843.95	309.295	1738.18	813.454	-3999.76	-3931.18	-714.973	-342.213	1699.16	2075.43	-78.4309	330.896	2601.44	554.722	-2046.71	-2512.25	41.338	-2253.6	-2726.13	-17.8243	587.219	-3915.04
TCGA.A8.A0A7.01	Human	HER2	530.6	-812.414	572.423	-966.658	-2219.13	-387.448	3583.09	313.411	-916.338	1920.55	-1100.57	1162.26	-2256.95	-2089.87	1580.55	-472.03	2426.6	4550.09	4937.65	832.973	-73.3135	-644.606	2972.14	-696.027	2051.07	1884.36	-172.75	646.419	-2857.65	1497.23	3140.4	1566.41	829.728	1038.85	-685.104	2513.38	839.346	294.244	328.598	34.3542	-493.708	311.732	1345.75	2190.22	717.465	1425.71	4847.24
TCGA.E2.A14Y.01	Human	Basal	2735.22	2468.14	3296.73	1378.99	646.159	1788.87	-166.159	434.099	4067.36	883.285	2225.31	1957.07	-17.9579	1204.83	1509.69	-1257.92	1120.61	1757.77	1510.45	-592.115	117.989	1471.54	387.159	2178.06	1990.54	4036.02	4447.14	4911.64	4747.16	-575.485	892.884	694.345	2234.06	4224.13	2351.97	2156.44	1716.8	2399.3	2145.52	-253.78	225.326	706.777	-70.1117	482.871	-662.507	825.3	-656.812
TCGA.D8.A1JN.01	Human	LumA	-2732.33	-1617.87	-242.589	-2648.91	-1100.23	-1398.52	-2081.58	-280.035	-2896.18	-1753.92	-501.408	1214.34	-669.659	-302.37	704.72	-1923.34	3405.13	-254.757	-1064.56	-2674.66	-1183.93	-2499.43	-1664.45	2786.17	1193.05	-243.516	-3553	-1758.56	-2778.07	-4528.67	-2027.84	-5.51437	1059.41	1503.63	90.8986	-286.22	-478.624	1016.27	-580.044	-1596.31	-3416.17	338.026	-1842.08	-1462.2	91.2946	209.929	-2019.64
TCGA.AN.A0AJ.01	Human	LumB	-633.467	473.333	99.3104	1389.64	-969.884	-2249.83	1306.46	2517.49	4188.88	334.458	-168.135	30.697	-785.032	28.1642	276.653	-2877.1	1196.4	1265.45	2053.41	-565.357	-1717.39	-88.3505	776.942	1856.88	1809.18	2784.32	4859.48	4289.2	4603.32	-1153.5	895.979	681.146	566.354	2264.14	720.668	12.6888	-73.7318	1318.97	770.905	-548.065	-1752.49	-74.9203	-881.989	838.214	-1013.15	155.781	2584.4
TCGA.A8.A076.01	Human	HER2	-2122.55	-797.779	1509.7	269.641	-2863.84	748.552	-1192.04	-70.9188	2286.29	381.441	549.225	253.812	1082.28	947.808	1905.49	-1351.26	3032.68	2353.84	1154.23	-500.42	392.662	-2078.48	809.069	788.812	1192.73	1134.38	2168.89	485.816	1227.6	974.128	269.852	423.695	919.292	-678.854	767.56	-211.359	-263.977	-504.942	-400.073	104.869	619.311	-73.7971	391.162	260.578	-246.805	333.79	-408.157
TCGA.A2.A0ES.01	Human	LumA	3543.54	2065.42	-833.882	-681.678	1781.94	3037.25	1791.93	-3616.87	-3964.74	2047.26	836.893	85.0152	3013.28	1864.89	2227.49	1302.48	836.606	192.783	663.499	1851.24	987.043	1773.09	1061.74	-1701.22	-1046.4	-2469.69	-4830.1	-4458.01	-4763.48	2122.44	2441.29	1059.05	-395.29	-3720.19	-1400.36	-1605.4	2028.08	-3916.56	-498.409	3418.15	1964.1	104.674	1448.73	1550.66	575.659	-1212.03	700.805
TCGA.BH.A1F2.01	Human	HER2	2413.15	583.849	1155.45	-289.16	-1799.15	2868.28	3.3537	-1511.81	1162.5	756.162	381.661	1699.17	33.5715	-253.488	2054.42	-625.903	2955.22	-1169.84	-218.195	-685.494	-542.962	589.877	1557.19	-1461.28	283.654	1132.56	1039.04	-26.0003	-3345.93	2282.14	1536.41	723.639	1068.61	-610.471	-129.079	-613.865	-98.4844	-3008.86	-30.4116	2978.45	1730.28	859.705	996.846	273.879	1026.55	189.522	-979.926
TCGA.B6.A408.01	Human	LumA	547.851	-494.618	-769.927	-2299.51	117.596	-498.812	1385.82	1615.84	-3269.97	390.77	-163.695	-2153.18	-1314.23	-980.04	-2784.91	217.311	-2671.52	4452.75	3323.5	-674.213	-871.89	-1167.39	-142.758	-920.622	-413.829	-2432.05	-3402.23	-3195.69	-2065.79	-303.794	1590.28	13.8495	-1062.1	-1330.66	-1006.38	-1511.02	397.473	1529.98	102.364	-1427.62	139.726	192.535	-214.587	785.915	-99.5046	49.2335	1483.8
TCGA.E9.A5FK.01	Human	LumA	912.509	115.757	454.56	-3135.34	437.286	-1380.41	2147.27	1060.49	-3996.83	1099.49	-327.182	192.585	262.627	714.908	-1548.48	2083.89	-2893.51	4751.39	4040.27	629.579	926.48	-1374.84	1987.87	-35.3214	209.845	-1589.65	-3946.39	-753.407	80.9909	17.4779	1633.41	1324.22	824.199	1897.14	-269.898	2869.46	1728.88	2561.67	870.839	-1690.83	194.537	-627.275	2270.84	1666.96	-411.358	-172.995	3309.58
TCGA.LL.A7SZ.01	Human	Basal	-1450.17	-14.805	1555.18	-2239.73	-924.864	-3534.58	920.906	3357.99	-308.954	552.619	-1533.48	1059.73	-110.611	982.798	-619.471	1005.01	-2417.75	784.341	1103.73	-954.289	-229.65	-2387.96	437.221	1623.42	-368.788	1000.75	1309.48	1928.57	3867.85	-1080.64	6.60557	2300.59	1725.41	3698.7	888.628	2544.51	879.553	4914.91	1381.66	-3533.24	-741.502	31.695	846.928	497.979	99.8503	767.845	1974.49
TCGA.E2.A572.01	Human	LumA	-1941.81	-272.92	913.118	-3325.41	-1461.46	-2354.67	-2679.63	2378.47	-3306.11	-661.09	-1525.21	1712.3	194.587	808.538	-1729.98	1489.85	-1680.3	1663.9	-385.25	-915.973	-154.663	-2633.38	-987.626	593.517	-1001.84	-792.801	-2664.94	682.742	1852.29	-2509.49	-1795.27	1264.19	2236.87	4123.85	831.602	2028.62	1074.68	4046.17	1273.42	-2772.75	-1764.23	160.289	508.064	-1121.53	923.02	1773.35	-2061.15
TCGA.BH.A0B0.01	Human	LumA	584.465	1206.19	1084.3	-1989.75	-787.275	1339.2	1199.71	-1229.33	-3683.1	1332.38	277.626	2148.32	-105.739	4.0262	252.092	2238.2	-462.631	4485.83	3504.01	1501.12	2012.86	863.057	1663.88	-2157.7	397.588	-1370.51	-4412.01	-3327.84	-4421.69	3550.7	1622.41	1014	1834.29	1528.53	543.497	1345.1	730.753	-1300.3	180.685	1480.99	2808.49	880.613	2335.86	1201.58	1439.56	1400.25	2034.12
TCGA.A8.A09D.01	Human	LumB	-1558.65	349.522	1442.78	1946.57	-341.945	2433.84	-38.0458	-2275.99	710.9	-183.785	603.359	2588.69	-371.5	-790.574	464.547	1057.16	1150.82	426.149	840.594	1401.58	566.1	2052.54	1744.32	-447.609	928.813	-18.3969	-334.566	-827.211	-166.202	2456.26	949.569	758.328	-2.8237	-506.167	-1133.81	260.162	-309.149	-2181.38	-376.787	1804.59	1695.53	726.555	1229.18	804.85	655.215	-301.885	864.743
TCGA.A2.A0YJ.01	Human	Basal	-49.2701	2405.3	473.905	2079.11	823.695	1615.61	-953.263	-504.144	2486.48	-592.08	1698.43	-398.216	-272.523	242.576	421.27	537.22	1624.09	-4555.73	-3370.76	359.847	-654.487	1251.56	-903.201	1442.7	1474.57	2587.6	2547.46	2093.41	3078.61	-239.845	-867.437	-1155.73	-600.953	-344.735	2393.45	826.934	-90.0316	783.593	755.158	-28.4352	-1217.44	232.155	-788.667	-447.42	122.787	-222.417	-1852.46
TCGA.D8.A13Z.01	Human	Basal	1061.57	1567.53	2663.06	2901.94	1747.04	986.366	2598.34	-1094.58	2859.75	777.403	1012.91	-987.905	-2385.37	-1022.04	1241.92	-746.845	784.734	3754.96	3381.32	1616.32	199.077	2593.6	1466.45	-230.661	949.77	3007.53	3050.81	666.981	1323.04	1759.93	2741.84	763.654	-388.275	-642.341	2311.81	476.726	503.734	-275.868	-146.454	129.414	476.209	176.038	1695.93	2273.36	-1118.52	-510.449	2620.2
TCGA.A1.A0SI.01	Human	HER2	2025.98	879.72	1274.68	1721.1	-1704.92	904.63	1552.98	-857.656	1647.73	2030.73	742.993	-942.523	-1310.22	-799.786	521.837	1167.7	-359.205	3122.13	2987.21	1688.84	1412.65	1740.17	2004.57	-3084.89	896.62	-884.595	1848.29	-2765.42	-2599.44	4209.35	2109.44	175.8	-248.564	-2578.9	1091.93	-463.37	768.841	-2040.14	-167.501	1872.64	1502.7	37.2707	1798.11	1167.65	344.056	-385.285	2111.19
TCGA.E2.A14O.01	Human	LumB	-859.512	304.897	2520.24	-1984.68	-1733.16	-3042.17	-354.6	2670.07	286.326	1076.47	-973.789	2000.98	2178.48	2499.66	-658.719	-160.284	1070.13	-1547.34	-1281.19	-1226.41	-341.96	-2231.96	-109.6	2153.67	1270.31	2574.23	2170.45	2432.66	3107.69	-800.544	-1436.06	1794.33	3075.84	3511.65	2250.32	3367.88	913.629	3832.38	2034.5	-1797.88	497.002	386.896	760.589	-1214.16	718.387	1869.71	-1790.27
TCGA.BH.A0E0.01	Human	Basal	-1913.2	-23.9696	2195.68	474.527	405.815	-1641.82	-1830.71	1081.91	2166.09	-722.005	1550.3	2451.12	-1116.18	-332.671	-842.793	276.227	-374.332	-4748.58	-3392.98	-934.82	-1856.46	-581.944	-1518.8	1700.75	602.62	3298.78	2356.22	3491.72	2386.5	-3841.34	-1807.19	915.789	2137.23	3935.07	1423.85	1939.87	-89.2743	2030.96	45.631	-1985.33	-3606.52	905.752	-1022.65	-552.801	1269.67	2671.97	-1307.24
TCGA.A7.A3IY.01	Human	LumA	3249.65	856.338	336.159	-2882.34	-715.972	1262.59	1224.56	1584.08	-3168.6	1230.74	-24.7023	-332.178	880.789	1865.45	696.434	1029.61	-46.4001	1583.36	1163.36	-78.9186	338.373	-698.211	1802.47	1279.52	-1554.85	660.254	-2504.38	46.4984	-382.299	2081.15	2637.6	1048.92	539.202	1519.39	765.244	1931.71	2021.54	1936.1	1351.68	-584.42	3131.48	199.392	2582.88	1007.15	386.231	55.7501	2459.61
TCGA.EW.A1P3.01	Human	HER2	2877.78	550.51	958.937	-2335.56	176.333	-947.321	-108.644	768.873	-1134.79	1979.39	16.8344	397.633	2636.45	2774.14	-1553.27	1774.71	-1519.02	722.708	-217.839	348.072	366.587	-1543.92	-623.144	-1083.39	-861.848	-341.423	-393.788	-2237.54	-2774.77	865.976	150.114	674.109	27.1674	-99.6428	-480.128	-437.856	2224.41	1080.58	828.584	-251.999	933.584	-232.941	1042.69	-190.826	631.141	289.236	-1039.22
TCGA.AR.A24V.01	Human	LumA	1970.67	2470.92	730.055	326.353	142.325	2499.3	2398.75	-1767.16	-1619.07	2011.55	1210.48	-998.302	1053.37	372.978	1566.93	499.421	1865.02	4148.77	3009.53	876.318	1696.49	2771.82	1018.54	-641.02	-853.077	336.068	-1775.38	-1949.34	-2026.01	4210.94	1960.86	636.728	-988.276	-2428.28	78.1482	-890.733	710.263	-1736.51	512.666	2249.17	3380.21	516.805	1850.48	1819.83	-434.453	-1673.55	540.589
TCGA.EW.A423.01	Human	LumA	-2895.7	-1740.73	-797.62	-1681.6	-344.814	-2920.18	-1251.46	1434.47	-2656.38	-914.225	53.1138	-445.94	-795.703	-485.126	-2562.97	487.261	-1670.7	-1484.56	-1941.51	-472.23	-640.934	-1606.88	-653.408	-995.428	114.738	-2117.84	-1940.51	-2345.79	206.975	-3421.47	-1598.2	0.929499	-169.739	743.749	-314.711	775.637	-6.30255	1801.55	-1048.2	-2849.75	-2663.38	-558.657	104.655	-1404.36	-209.49	620.363	6.45372
TCGA.LD.A66U.01	Human	LumA	1716.77	587.997	-812.44	-3227.56	376.302	-1304.77	145.144	1664.42	-3905.15	1231.36	-252.51	-320.647	1460.84	1647.9	-2518.29	2199.49	-3606.69	-564.148	-99.9894	157.725	426.392	-1497.3	-521.467	-580.622	-841.911	-2283.42	-3105.88	-658.5	776.785	1080.8	8.67826	461.588	305.652	1306.78	-376.811	1696.57	1610.56	2526.06	829.726	-1696.33	-847.32	-1274.72	1240.85	417.701	41.8248	216.499	1026.73
TCGA.A7.A13F.01	Human	LumB	-483.004	323.51	1519.89	1265.53	-949.517	428.253	-1822.7	1100.18	2017.53	549.879	-1159.41	1875.68	3285.86	3102.81	-46.9917	756.103	1095.13	-4138.13	-3406.04	846.094	357.549	-164.885	-339.202	612.533	-334.173	1269.63	3136.79	1447.61	766.548	526.876	-1048.15	1575.22	1559.81	1908.37	952.162	1422.12	539.18	1854.75	1663.74	-191.018	2594.57	1090.03	1537.89	-1102.43	1040.73	1118.07	-2366.33
TCGA.BH.A1FB.01	Human	LumA	3442.4	134.878	-2675.4	-750.05	-248.956	2637.04	2553.79	-3739.95	-3505.55	877.383	-978.043	-1527.89	1439.09	23.9028	1149.24	-564.869	252.14	913.55	2373.44	887.331	1018.6	2330.42	1271.31	-3025.15	-996.255	-2678.3	-4498.13	-4184.33	-4664.93	1995.02	2977.41	-929.666	-878.082	-3839.92	-2811.17	-3167.05	461.38	-4602.59	-1391.42	3211.18	1247.29	-57.5158	418.986	2008.4	1126.1	-1018.37	3325.04
TCGA.BH.A0BM.01	Human	LumA	1565.54	722.688	445.77	-3845.82	-41.733	1114.7	-1541.72	-1019.05	-4778.73	528.659	1176.15	2595.98	-605.211	-642.046	1163.43	2780.21	886.086	-2232.9	-1929.5	160.122	1030.24	990.331	-355.253	-1448.73	-827.75	-2217.92	-5106.6	-2365	-4284.76	1793.01	-993.226	1108.52	2418.19	1922.26	-932.759	401.593	1658.52	-1628.14	-101.478	1526.67	634.303	59.5508	392.336	-345.76	1112.69	1419.68	-1143.58
TCGA.AR.A1AU.01	Human	LumA	2839.95	2492.48	526.671	1934.59	145.687	1561.93	-378.969	-2752.95	-853.462	1783.18	-1818.86	1600.62	3538.6	2639.32	922.317	2137.13	860.975	-3356.31	-2474.13	1625	783.314	2901.67	-491.858	-611.951	-956.08	-1085.19	-2525.06	-1391.98	-1161.97	2500.51	-337.438	335.298	-524.031	-2943.6	-616.599	-1115.28	522.703	-1440.39	793.087	2233.47	1513.14	-277.05	601.075	764.431	1017.4	593.221	-2391.45
TCGA.A2.A0YF.01	Human	LumA	15.0722	-836.588	-192.092	653.209	142.809	1585.85	148.298	-1202.81	853.877	667.36	1204.48	475.694	2756.01	1407.97	2512.13	-1196.2	3328.1	176.639	-408.088	-1506.75	636.63	-67.3198	1270.54	332.651	231.738	196.479	375.756	-1509.14	-3311.37	-2264.66	746.408	-161.002	296.897	-513.464	-426.547	-1418.38	-71.1981	-2266.51	-877.061	1389.45	-777.139	1049.81	-20.4029	236.365	-25.0435	-214.651	-183.958
TCGA.E2.A1IE.01	Human	LumA	-2931.48	-1684.64	-537.986	968.215	-1751.85	-456.942	-3691.06	804.487	-230.039	-1884.04	-1767.11	467.448	1703.03	1065.39	-390.062	-343.021	712.698	-4295.77	-4365.12	-584.089	-576.791	-1266.24	-2548.18	-990.578	-738.957	-968.638	952.874	-1181.21	-1421.76	-2089.28	-3540.24	-960.555	-724.016	-899.017	-719.906	-1962.88	-1408.76	-1643.45	-1110.68	532.779	835.946	-14.8759	-1856.98	-2306.48	1113.24	852.866	-4232.13
TCGA.AC.A2FE.01	Human	LumA	3931.21	882.768	-1287.21	-1482.53	1657.03	1113.02	3859.92	-2284.94	-4077.61	1358.37	75.8538	72.0995	1410.79	874.446	-1028.13	1122.24	-2396.23	2772.26	3168.3	1065.82	1013.32	1278.69	2634.97	-2639.16	-472.304	-2161.95	-4493.66	-3996.39	-2284.87	2089.79	3628.74	1289.87	396.596	-2122.69	-1509.66	1709.4	1528.59	-554.48	643.059	1197.54	2064.68	-753.51	2024.88	2627.49	183.895	-172.977	3814.98
TCGA.AC.A3W7.01	Human	LumA	302.716	158.689	-2143.12	-545.979	1134.52	1004.02	-1831.47	-1626.75	-3560	-718.797	2376.81	-1513.39	1477.22	867.149	-1673.21	2153.95	-3272.57	-3071.14	-3147.85	1591.49	311.371	1562.19	-1358.11	-2358.05	-1140	-4380.13	-4456.33	-5170.27	-4016.96	1876.47	-1304.98	-274.214	-1162.95	-3563.88	-1011.57	-1150.59	1559.66	-2052.14	-1055.33	996.81	591.706	-975.491	749.672	-1017.18	-464.457	-1356.9	-2698.88
TCGA.A7.A26G.01	Human	Basal	835.645	269.563	-342.51	789.138	-40.2423	2246.66	1759.52	-2586.99	912.139	119.229	931.272	-613.998	-2375.19	-2397.58	1314.75	-910.389	2603.81	-1809.08	387.335	709.845	136.315	1707.96	2321.46	-697.704	385.853	-40.6648	92.3072	-1017.87	-1153.53	3008.47	2318.67	-324.366	-1753.82	-2984.41	332.603	-1352.42	-461.643	-2516.02	-476.182	2039.84	3091.89	103.753	874.556	1947.16	75.4317	-902.27	2391.23
TCGA.LL.A8F5.01	Human	Basal	1577.55	2978.1	1399.76	-1452.03	1477.16	-1293.6	1533.35	2445.81	1066.95	475.945	-249.533	551.737	-2633.1	-748.55	-771.594	879.272	-1542.2	2358.73	2638.65	1133.55	404.957	-336.134	604.467	1504.55	1051.2	2266.68	3083.46	3150.99	3125.48	1329.33	439.236	-407.598	842.574	2042.5	2685.41	1016.3	1183.78	3844.57	1910.6	-1933.96	673.755	61.3096	623.887	75.5153	-842.785	-523.832	1752.07
TCGA.A2.A4S2.01	Human	LumA	1888.31	775.61	418.133	-1006.38	810.161	-1110.57	1825.98	-1702.21	-3780.19	998.669	-1049.01	-552.974	1328.75	327.255	-900.436	2028.5	-2261.45	5836.61	4653.89	959.999	2047.55	2368.27	1237.39	-1716.94	-766.7	-2299.03	-4571.03	-4575.55	-1857.99	797.539	2229.69	138.623	-622.951	-2237.01	-728.463	417.801	262.557	-1424.16	-718.572	705.592	495.485	126.856	454.264	1094.72	-481.174	-1095.25	1881.82
TCGA.BH.A0W3.01	Human	LumB	-1595.22	-1911.04	-3076.04	1724.44	272.289	254.739	-1264.03	326.347	1976.96	-761.348	108.639	-173.658	1488.56	1119.98	16.8711	-1712.49	-1120.31	867.282	-1848.88	-2186.52	-783.402	-1796.14	-1817.26	-1902.5	59.6795	-1917.07	2079.01	-1468.27	-1847.19	-3832.28	-1654.85	-803.049	-50.9012	339.536	-1104.08	169.952	-701.134	37.1058	-267.127	-304.232	-2407.83	641.303	-2622.05	-1708.62	49.9284	-253.315	-2520.23
TCGA.LL.A7T0.01	Human	LumB	-1590.32	-1119.6	-1874.1	-165.031	328.659	-798.963	-1986.88	1878.01	1971.8	52.7511	-900.633	-1.41135	-0.477626	380.568	-2029.36	-580.096	-2287.99	879.562	-525.549	-289.456	593.403	-2177.45	-1175.69	1134.71	733.474	323.931	2919.94	2184.07	2942.76	-1899	-1559.68	227.215	17.5357	1066.52	-598.221	1042.51	515.416	2974.72	184.502	-2790.22	-1046.42	-1661.3	-787.333	-900.488	-584.925	528.309	-187.559
TCGA.A7.A5ZV.01	Human	Basal	269.112	2484.41	456.915	-271.589	538.829	-590.984	940.784	1150.74	418.024	-741.656	774.553	788.875	-1625.53	-334.152	-391.49	1258.28	682.394	-479.055	-684.685	-26.5481	753.3	1825.98	82.9638	1037.13	264.349	1994.77	741.575	128.88	1080.63	-174.329	-222.621	899.556	385.364	1472.82	2694.28	1266.36	510.491	2112.02	1044.13	-1067.89	-434.487	1134.5	160.817	-587.839	758.377	224.045	-975.821
TCGA.AO.A0JB.01	Human	Basal	-275.277	-717.263	444.042	-2400.24	1965.24	-1635.63	-1178.18	1755.6	-1136.4	-256.273	147.1	676.247	266.494	1578.24	-1530.28	2014.25	-2584.23	-1910.61	-1636.54	314.42	381.979	-2042.1	-635.799	612.375	-498.959	-429.123	-1172.55	1397.41	2604.45	-654.193	-792.056	962.672	449.359	1585.85	-329.172	940.993	1182.16	2328.75	849.631	-1479.12	273.776	-1509.6	1062.08	-365.218	-978.433	250.061	122.516
TCGA.B6.A0I5.01	Human	LumA	527.56	-202.072	996.83	-2863.88	155.309	-2061.76	-802.4	2105.26	-2884.57	1072.39	-306.455	898.864	2077.56	2549	-463.343	1608.9	-1895.68	-2123	-1462.04	382.505	1051.99	-1649.02	-625.194	633.963	-455.568	-97.89	-2394.88	2034.31	3439.01	1811.65	-506.205	1228.7	1217.26	2514.64	435.026	2065.17	1454.33	2779.54	1318.07	-1461.47	542.097	-814.169	1441.06	-166.133	-66.2295	1704.67	616.028
TCGA.EW.A1IZ.01	Human	LumA	1188.5	-889.712	-1522.25	-1325.24	-656.177	-1761.67	1933.53	1508.01	-801.464	839.89	-2289.28	109.845	-1201.21	-721.223	-1512.64	-756.035	-1892.47	1669.11	2731.32	-445.424	723.529	-2221.14	1404.73	-364.714	1342.32	-753.696	62.9237	-392.143	-659.669	-2746.41	828.675	451.34	-1021.95	1555.37	-1296.43	548.266	759.641	2826.28	791.635	-2034.64	-2752.26	-671.548	145.272	1535.84	-105.292	759.895	4066.37
TCGA.AO.A12H.01	Human	LumA	-2049.58	-908.491	-519.297	-1070.18	-1769.13	-680.66	-2834.46	1287.69	-1859.56	-1402.44	-1998.14	758.062	-107.257	-111.369	-356.372	-587.343	428.055	-578.349	-1928.77	-1757.26	-2971.15	-1772.63	-1782.88	959.22	-1191.13	-890.99	-2849.58	-548.732	-2711.36	-3148.37	-2712.06	-733.844	522.063	1661.62	-721.053	40.9768	-459.518	1252.91	-43.5271	-1296.44	-1351.86	857.05	-1782.72	-1834.38	777.482	1683.4	-2800.36
TCGA.A8.A0A9.01	Human	LumB	1118.36	-335.636	309.727	1746.77	-389.266	309.469	541.892	619.465	1395.65	1296.79	847.262	-1981.48	1804.94	555.069	-615.82	-549.328	853.129	2284.82	994.692	-171.333	377.834	-1847.09	-330.321	1893.33	-99.2313	-1114.09	64.3883	91.0779	939.253	1269.27	398.547	-418.929	-1165.34	-2432.52	-453.589	1814.77	-701.87	-2194.99	-417.925	1777.07	-128.882	-461.784	-574.348	-756.52	-1827.36	-520.454	-824.802
TCGA.AC.A2FG.01	Human	LumA	298.292	28.0947	-297.373	-2101.43	508.04	1526.71	-1071.38	-2484.21	-4215.55	-220.164	513.9	1113.98	1861.32	564.623	895.816	819.194	183.354	-4222.29	-3244.28	-266.561	-212.183	-567.319	-1294.45	-1461.68	-2286.67	-3105.99	-4861.93	-4161.64	-3649.48	-978.767	-1154.39	1038.79	1391.69	-1680.06	-1372.78	-419.342	55.1931	-2924.05	-1397.5	1526.54	-87.6595	393.155	737.579	-684.558	1491.09	-292.211	-2427.73
TCGA.A2.A0T1.01	Human	HER2	1603.49	215.144	2062.04	290.566	1459.27	383.88	3373.68	138.116	-507.014	1720.73	768.867	1482.8	-1813.08	-1624.35	881.923	1366.38	-592.976	3047.58	3905.47	1564.6	1022.31	1276.22	3167.06	-726.925	2223.04	2091.28	318.705	-104.974	-325.381	3165.98	3155.98	1488.94	1226.02	1832.57	696.091	2203.77	563.745	1133.3	981.035	-152.263	2867.29	-831.595	2669.41	2284.45	333.629	501.88	4381.69
TCGA.AO.A0JJ.01	Human	LumA	1771.13	929.803	-886.136	-909.451	204.624	1164.26	2640.98	-1544.88	-1915.03	1277	1622.92	1628.18	1331.51	1321.59	745.819	1755.78	998.174	1466.85	1808.96	210.526	2152.51	1781.94	1511.92	-2212.64	-575.994	-1727.78	-1819.82	-3225.17	-4201.24	2105.37	2036.35	940.465	1309.17	-1167.81	-542.036	99.3651	1283.29	-2401.63	-83.6535	2317.97	1105.88	23.9867	1054.73	1762.23	655.54	30.4093	2984.4
TCGA.BH.A0E1.01	Human	LumB	-841.12	172.713	487.082	1716.46	1423.88	-516.745	-2692.35	1040.2	2607.53	135.885	1317.03	688.287	2610.54	2895.07	1477.75	1547.91	1864.87	-1737.31	-3117.62	95.1656	-342.66	598.967	-1210.31	1126.37	-215.664	304.843	2809.04	705.231	-1172.73	1892.13	-2278.87	381.12	1632.07	1589.03	1487.28	-218.275	668.194	56.7578	948.219	891.461	1068.31	1074.86	775.158	-305.63	137.963	519.319	-3592.69
TCGA.AC.A3QP.01	Human	LumA	283.779	495.018	-1286.33	-3594.79	220.27	-1798.23	747.823	1955.44	-4519.67	753.861	-63.4651	1316.01	-281.811	-322.687	-1874.09	1973.06	-2822.25	-937.618	-768.199	609.544	-96.0281	-1090.76	95.8386	-39.562	-755.139	-2020.09	-4293.19	375.287	1261.27	1921.96	207.945	1406.64	1343.87	2988.66	-175.666	1860.83	1802.44	2194.76	415.138	-1779.62	1189.03	-1153.05	1710.25	-52.4637	-475.125	433.342	935.986
TCGA.B6.A0IP.01	Human	LumA	-1979.29	-2046.96	-1150.08	374.278	990.151	-2038.93	-257.573	472.209	-510.343	235.18	548.348	-561.343	998.321	844.648	295.879	-368.543	-545.136	-3219.17	-2394.17	-337.578	-261.45	-1732.38	-2049.32	-848.923	-157.017	-1979.91	-700.701	-1635.28	-1744	-2557.78	-2144.7	-531.623	-370.778	-1078.28	-1753.4	-808.189	989.743	-1207.53	-1287.09	-79.5647	-2675.27	-631.388	-1179.86	-1321.64	599.167	577.893	-1535.8
TCGA.Z7.A8R6.01	Human	LumB	-18.971	523.858	749.531	995.5	967.707	-1300.54	-1429.39	3258.2	3555.21	375.736	1030.61	122.235	1411.87	2097.75	-1510.45	-916.479	-2180.39	-1426.73	-1898.3	-379.309	708.623	-1706.76	-1080.44	255.214	701.041	873.243	4311.11	2800.62	2507.46	-577.333	-1677.74	507.032	1115.48	1640.49	757.378	1045.79	452.099	2734.64	1170.61	-1564.03	-1288.93	-596.307	-431.015	-1092.69	427.943	512.255	-2166.84
TCGA.E2.A154.01	Human	LumA	-2256.06	-728.856	-1308.71	1456.05	1192.38	343.393	-2767.25	196.543	1868.01	-849.415	750.267	-1688.02	3086.33	2137.16	-54.5413	-1087.32	-478.567	-3681.63	-3810.66	-830.5	-299.354	-492.198	-1928.43	192.323	-1271.53	-968.374	2736.57	1425.18	2173.9	777.369	-1913.63	-1978.61	-833.94	-1409.59	367.066	-1397.69	-1794.07	-2162.03	-1013.05	1148.98	-306.659	-984.141	-300.549	-1570.56	-838.128	-753.179	-3786.31
TCGA.A2.A0EW.01	Human	LumA	2693.64	1488.8	-1293.83	-623.862	798.414	2489.65	846.142	-3584.1	-4151.1	798.111	255.52	1448.33	1168.19	-161.537	1962.35	1911.17	-508.796	-2273.31	-1095.22	976.295	1304.46	2033.18	819.005	-3218.4	-850.456	-3369.8	-4835.88	-4890.49	-4788.64	2592.74	1219.37	1058.4	429.466	-2894.09	-2094.96	-1265.39	620	-4242.42	-924.061	3318.36	1950.47	-62.644	1312.66	1040.21	807.805	-469.667	511.944
TCGA.BH.A0AU.01	Human	LumA	-2059.64	-522.728	541.627	1301.15	-1915.08	-944.809	-700.328	-1384.48	509.069	577.32	-909.781	1008.2	2541.84	1112.81	640.573	-460.128	1407.41	1083.77	-79.1772	65.2605	300.536	241.582	-73.6252	768.145	1162.71	387.631	-64.6715	-1529.42	345.491	920.43	-875.532	80.1979	-11.345	-1246.37	-546.071	-1714.04	-834.838	-160.836	872.057	1032.89	-461.99	829.298	-406.436	-573.69	459.624	501.69	-495.734
TCGA.BH.A1ET.01	Human	LumA	-758.643	-767.413	-2398.84	-1017.53	-1170.62	1747.68	-966.819	-2681.93	-2821.15	-467.564	-741.689	336.917	1172.65	-32.2739	1247.67	-1703.7	2403.13	-1408.07	-927.678	-1314.59	-322.676	-690.326	147.963	-1001.8	-492.682	-2010.11	-3616.39	-3045.61	-4717.08	230.672	-288.904	262.162	95.5888	-747.123	-915.873	-2792.65	-857.51	-3598.24	-1437.75	2160.49	1230.27	578.348	-457.84	-431.71	706.819	-575.682	-1021.77
TCGA.AO.A03V.01	Human	LumA	-184.074	-49.1142	-623.472	-575.703	24.3529	2385.11	-2222.91	-1271.03	-1177.37	-597.735	-1346.24	-86.311	1241.45	637.783	867.165	-572.129	106.349	-1383.35	-2322.24	-346.026	740.93	275.82	-1894.57	-170.87	-205.337	-921.613	-2494.77	-558.443	-1735.75	-1071.23	-1909.13	-1993.98	-565.072	-1437.39	-893.679	-106.031	-118.309	-1739.24	-505.908	1233.33	-732.503	-771.056	-1359.39	-935.354	238.047	-227.573	-3063.05
TCGA.GM.A5PX.01	Human	LumA	-27.1924	767.023	-686.63	-4046.34	-634.34	-1203.58	-1848.09	663	-5226.67	-206.338	-329.267	1092.4	-1455.55	-1719.21	-1873.07	2683.94	-1508.8	-2498.34	-2018.44	-90.8486	-978.361	-858.651	-601.375	-1963.11	-1845.07	-3423.43	-4931.46	-2481.71	-2809.06	2649.93	-1052.14	222.064	1167.67	1457.95	-581.703	807.403	1085.51	-553.104	-472.664	80.44	1496.98	-807.868	1578.74	-280.244	84.9188	-321.571	-1484.47
TCGA.C8.A135.01	Human	HER2	975.477	829.882	1972.15	1383.94	652.585	689.068	1000.09	566.88	1966.92	1059.63	862.537	2475.7	-1012.87	-864.343	2153.76	468.484	225.612	-3351.05	-712.25	753.252	-50.4403	1377.64	1088.38	1199.13	1946.87	2929.6	1994.09	3045.22	2546.86	1443.16	119.063	1779.35	995.368	2081.46	1789.6	2218.77	1045.53	500.395	1092	591.607	2136.34	-644.463	893.52	1106.18	-655.581	653.484	1153.52
TCGA.BH.A0AW.01	Human	HER2	57.4741	-1008.24	2260.22	-1449.9	-982.583	-1297.67	2831.69	950.133	-444.113	652.881	-705.993	2030.95	-1874.11	-397.117	304.822	-1.11995	1293.29	1572.02	2986	383.75	981.326	-1676.13	2792.26	-765.313	1620.37	2386.37	468.907	2877.53	-566.035	1091.59	2156.1	2986.1	1641.85	3533.55	198.914	3716.61	727.977	2040.86	603.92	-1436.94	1849.47	-148.153	2897.32	2391.91	1096.8	1975.28	4189.7
TCGA.AR.A24N.01	Human	LumB	415.834	-142.575	516.255	1512.46	-802.702	753.592	-1441.08	-179.264	2450.09	1233.61	-1742.16	1462.54	1553.22	925.536	1881.25	-1217.24	2372.02	3413.64	2360.12	-743.314	1565.05	-1440.42	-702.855	-20.2929	-971.524	242.022	2367.93	421.226	-2617.87	790.545	-620.316	751.29	1451.53	517.513	-225.631	-565.077	-636.849	-1278.72	-363.253	915.468	-290.514	468.618	-743.826	-331.97	1735.63	1209.39	-839.383
TCGA.A8.A09Q.01	Human	LumB	-1024.2	-383.51	1666.96	1075.87	-2270.18	-1708.61	1750.6	679.619	1478.97	-392.743	-761.494	1955.98	791.676	663.292	2252.68	-1914.48	2102.02	-2735.46	-649.221	-1210	-1162.23	-899.556	1105.82	1689.33	583.262	1926.61	1984.33	2668.5	2971.72	-507.196	1645.91	869.792	1471.79	1934.63	56.729	278.681	-1446.07	1174.61	1291.51	116.899	549.353	596.464	-145.248	1574.08	514.731	1240.48	2473.85
TCGA.E9.A22D.01	Human	LumB	818.627	-1085.27	-515.942	-797.364	-547.516	-2191.27	2894.31	2714.08	2755.92	1757.69	-1641.57	-615.372	553.064	1326.4	960.781	-1444.79	828.89	5412.4	5110.46	-1333.55	305.545	679.502	2377.73	1558.11	2199.94	2453.76	3797.98	2511.71	1308.56	-1899.86	2643.49	216.85	1179.56	2695.34	-140.937	1618.35	606.503	3220.43	1379.99	-1840.44	-1439.1	170.071	-50.0425	2279.47	1023.11	606.198	4649.63
TCGA.B6.A0I6.01	Human	Basal	898.348	1495.04	945.321	2962.69	2042.18	627.41	-1215.89	-30.4679	3595.45	-1447.86	509.378	-1387.4	-2116.87	-1349.93	-1481.67	1161.78	-1437.14	-4527.14	-3225.64	919.155	-469.918	2603.9	-1663.52	405.932	-1539.57	716.394	3831.36	1321.39	1047.29	2206.25	-990.414	-1576.91	-1880.75	-1560.78	589.881	-1881.99	-281.509	101.277	629.929	528.652	290.437	-390.231	-1304.08	-187.99	-1178.41	-1447.15	-1505.9
TCGA.D8.A1JH.01	Human	LumA	1600.09	351.847	-1106.36	-133.192	486.045	3560.68	1412.37	-3440.3	-3488.47	1000.31	471.426	-1395.98	1997.77	653.562	1138.22	1061.86	182.684	-1975.35	-686.205	1307.33	802.216	2046.84	1357.1	-2579.14	-1842.57	-3286.94	-4838.47	-4713.09	-5077.23	3079.02	1863.49	-437.819	-1087.11	-4345.42	-2484.24	-3345.31	165.859	-4583.07	-1250.23	3332.85	3643.67	-10.3684	1091.26	1372.28	490.422	-1462.57	507.508
TCGA.E9.A1RE.01	Human	LumB	-3124.38	-1337.18	-90.5408	927.816	-934.833	-406.39	-2321.8	576.76	1645.06	-636.972	-1483.1	622.448	2597.56	1604.63	137.154	-1372.38	2870.42	-3846.83	-3260.94	-1579.48	-794.536	-667.167	-1179.48	1607.68	-512.2	697.545	2300.24	1235.84	1820.29	-1667.27	-2472.43	27.678	952.38	1362.96	-1366.4	-2163.65	-1703.97	-1086.02	-675.696	410.32	1589.78	-119.226	-2025.87	-889.796	153.223	412.209	-3021.47
TCGA.E2.A1BC.01	Human	LumA	659.019	833.612	398.365	-1480.15	-1641.98	2588.53	-1323.16	-2251.64	-3594.9	-233.336	-1254	2428.52	-169.275	-815.275	2206.85	909.5	2326.91	-2739.71	-2080.77	-266.531	-685.367	947.05	-597.091	-1622.2	-341.205	-1320.54	-4482.22	-3100.69	-4097.43	2398.8	-616.657	956.422	1742.88	-1111.59	-1463.64	-1052	232.931	-4178	-833.189	3344.81	2395.76	664.315	-29.7002	-264.345	1326.74	471.289	-2277.81
TCGA.BH.A0C0.01	Human	LumB	1575.53	-699.286	1092.13	734.762	-1381.23	-2946.14	3311.09	-167.344	2549.3	717.239	-1220.78	887.691	477.486	521.722	-520.739	-1136.23	80.2363	4339.88	4413.16	-839.471	142.282	-3245.15	1778.51	357.244	1477.49	2630.79	2583.69	1527.4	2415.79	-2865.18	3083.87	1876.29	1946.13	1643.87	64.2755	2531.37	207.027	3307.31	1138.35	-2168.96	-2236.32	833.7	-429.916	1647.19	937.483	835.897	4237.19
TCGA.AR.A24X.01	Human	LumA	1754.52	117.299	-1487.66	1622.49	-600.723	1294.49	-838.194	-1265.11	1022.37	1337.72	-261.983	-173.647	1703.87	834.125	1867.31	-913.697	893.468	-2547.71	-1958.59	-530.071	623.069	600.91	-1302.93	120.954	111.37	-602.284	-387.467	1240.12	1839.54	2288.75	-353.265	-984.884	152.443	-1320.6	-875.059	-1615.82	-662.43	-3591.49	-824.69	2766.8	-1479.31	-779.934	-1667.31	-325.858	-306.198	-303.196	-4.86282
TCGA.EW.A1OW.01	Human	Basal	823.073	1051.26	402.895	2045.96	2817.78	1251.88	638.504	-282.277	3304.86	-625.854	1618.83	-906.895	-2600.81	-1797.57	-619.332	731.281	-573.545	873.35	808.315	1537.28	-381.427	2238.88	891.998	574.106	167.304	1830.32	3776.54	2574.24	2430.7	3305.88	283.245	-1235.83	-1808.22	-2229.03	1487.46	623.603	-1296.26	-320.304	-16.1883	304.116	2446.37	-625.243	15.2158	257.961	-656.545	-1225.99	918.538
TCGA.A7.A3RF.01	Human	LumA	-1702.71	1115.51	424.121	-1193.98	-563.223	-1898.53	-3172.27	906.101	-2737.24	-1249.51	-1895.23	1481.01	-607.314	-573.995	-805.875	879.152	-659.385	-2547.37	-3026.62	66.2233	-1394.95	1342.53	-1447.42	749.343	-854.971	313.991	-3512.97	-1013.36	1002.65	-1715.09	-2370.76	325.841	1178.24	2867.51	1164.71	805.588	278.332	2180.64	449.704	-1730.94	1167.68	1076.21	-39.5119	-1496.85	1395.47	1162.23	-3046.51
TCGA.A8.A07G.01	Human	LumA	-1595.45	791.814	1300.23	-664.144	-789.104	176.39	-539.974	-2218.31	-2950.55	350.107	579.94	419.634	847.11	-421.952	1562.76	869.651	2272.98	-166	66.775	1407.74	-251.374	928.771	1285.94	-51.2352	422.498	1419.2	-3726.17	-1969.85	-3874.22	3912.01	196.782	812.538	891.027	-944.124	828.935	1393.82	-824.508	-3330.74	-1522.38	1808.36	2575.74	685.371	2091.97	-235.004	1656.01	679.977	350.128
TCGA.AC.A23C.01	Human	LumA	-1638.16	-2350.28	-2026.24	-490.074	-2469.68	253.949	276.884	-2157.86	-275.99	76.8608	-650.11	-789.014	-2311.48	-2344.43	1462.8	-1877.56	2362.06	1051.54	626.998	-1338.89	-1209.42	-1050.31	-117.034	-1515.19	407.055	-1168.64	-1598.72	-2260.65	-3840.39	-600.909	668.206	-911.406	526.106	-2543.26	-1416.82	-1347.9	-1683.01	-2125.55	-1286.03	839.522	-1969.05	384.214	-860.326	-1059.84	1130.43	776.055	820.399
TCGA.AC.A23H.01	Human	HER2	-821.837	179.73	2058.29	1741.76	-1345.44	2541.4	-2112.44	1045.99	3011.32	272.303	113.853	640.849	-1233.34	99.1604	2277.89	-1186.17	3063.06	-2311.71	-1934.17	-57.586	221.865	480.784	-591.747	433.705	1695.79	2725.53	2593.49	1892.62	-1209.56	846.4	-1364.2	203.228	450.85	507.202	750.987	145.241	1647.39	261.719	520.957	259.238	1399.19	980.848	596.974	-765.925	452.119	503.425	-2788.59
TCGA.D8.A1XF.01	Human	LumB	-2705.29	-1769.67	376.683	1940.27	-193.049	-1537.8	-2629.11	1170.61	3115.1	-1210.34	-779.385	-1496.15	1823.62	1911.79	-852.756	-753.383	-214.997	-280.126	-1283.67	-602.823	-1455.78	1975.21	-1845.09	1976.71	-389.252	582.049	3683.11	1792.15	3917.65	-3144.75	-2486.29	-2122.01	-1474.94	-2089.72	-1720.94	-1906.27	-1224.39	1249.87	-31.3075	-1281.17	-91.3217	-573.977	-3002.11	-1359.46	-635.128	-640.159	-2603.82
TCGA.AR.A0U4.01	Human	Basal	3986.91	1620.17	-88.6459	1269.86	810.411	2146.02	4591.71	-1104	2718.08	584.302	2109.11	26.0249	-2023.32	-1669.1	523.749	-1523.77	717.081	2305.31	3543.72	187.96	-437.805	871.595	2962.62	1454.22	885.273	2165.03	2254.64	2245.93	2867.4	815.369	4315.92	267.524	-1125.12	-662.74	915.373	1567.71	-112.644	1664.5	1969.16	304.66	2030.83	1381.54	1016.25	2442.81	-479.878	-186.712	4155.61
TCGA.A8.A09C.01	Human	LumB	-3091.18	-1864.94	145.429	498.299	-325.917	-909.949	-2872.4	747.83	2675.26	-1274.47	309.862	6.47293	598.181	68.5777	-1155.99	-1662.56	-669.723	-4493.89	-4288.66	-1844.43	-1334.94	-3368.97	-1667.87	443.353	-989.092	-577.413	2177.39	2872.13	3966.98	-1621.5	-2728.37	-634.974	675.255	-606.152	-1185.03	327.194	-1321.12	-1854.95	-1359.42	495.533	-1524.79	-202.46	-2377.29	-2576.49	24.9774	572.781	-3821.08
TCGA.AN.A0XP.01	Human	LumA	-321.46	-827.34	981.735	-445.78	-520.623	1614.27	-1005.58	-710.956	-2249.17	1043.59	1840.7	-85.3604	1609.67	577.818	733.176	-1191.94	2340.41	5734.44	2956.94	-923.311	1452.41	960.747	250.516	-646.639	-155.674	-1198.73	-3425.3	-3481.48	-3108.03	884.683	-740.384	36.1784	136.087	-1295.61	-231.06	-143.326	616.985	-1636.2	-925.205	710.992	1757.34	953.435	402.86	-828.87	126.275	-714.957	-2593.22
TCGA.D8.A1XK.01	Human	Basal	2786.53	790.359	811.176	2273.94	1285.64	1693.75	2759.21	1569.11	4248.98	309.94	61.7803	-1724.57	-2775.12	-746.254	294.564	-1550.46	725.84	1385.55	1775.83	-768.995	-1116.57	-131.477	846.357	2953.84	992.243	3638.93	5111.99	4417.11	3879.68	-1257.86	2998.73	-1330.19	-1093.49	-334.464	1308.37	-80.3682	-50.8168	2870.13	1858.43	-1011.71	-517.963	51.3458	-1396.02	634.019	-1725.98	-490.761	2978.85
TCGA.EW.A6S9.01	Human	HER2	-332.455	1176.2	-427.256	574.261	-264.839	2100.21	-1249.37	277.494	503.86	-86.3659	605.661	-632.923	-234.984	-310.255	1243.17	-170.816	-700.666	-418.056	-693.995	1149.54	-121.495	1275.11	-588.85	-1497.65	332.497	104.303	-1632.6	-728.86	-1672.7	2958.2	-666.997	704.319	-530.669	-739.482	1161.92	188.66	-50.8294	-2612.06	-986.465	1625.6	3200.34	316.339	2153.02	228.623	120.687	147.504	-2470.06
TCGA.A8.A08T.01	Human	LumA	-2319.47	349.246	-2004.71	416.455	1190.53	145.364	-1433.42	-1481.23	-1029.45	-1518.99	-642.276	-921.085	577.046	-643.927	135.449	-1061	1109.36	-4624.13	-3723.05	-1152.44	-1065.65	2559.41	-1642.38	-51.3937	-948.013	-1224.36	-2376.73	158.449	792.737	-622.382	-1351.76	-1665.16	234.03	-357.74	-394.418	-2171.54	-1339.02	-2852.81	-1878.16	974.657	-1127.95	131.625	-1756.27	-853.313	803.625	564.596	-1500.78
TCGA.AR.A0TP.01	Human	Basal	-563.831	2312.44	-711.079	2246.7	1663.86	2339.28	-2885.23	-1567.38	2500.25	-1310.87	678.646	-141.176	-1677.79	-1251.78	4.85254	1267.4	1251.5	-4984.75	-4201.61	1249.27	-995.238	2937.55	-1360.82	735.782	-742.272	795.928	3131.52	1677.98	1728.77	1018.21	-2307.45	-1075.7	-1217.18	-1286.67	1037.59	-903.186	-511.366	-918.192	225.462	1143.65	-143.9	38.38	-904.602	-1184.27	-1303.68	-1276.06	-3102.57
TCGA.E2.A15D.01	Human	LumA	-1219.91	-1721.96	-1606.48	-1496.62	228.893	1813.27	-1413.28	-2529.26	-4159.8	-32.0577	-1434.31	936.909	-26.5277	-526.869	-604.064	927.507	-603.632	-2652.15	-2487.63	139.756	1138.89	814.878	-1673.25	-3057.87	-1893.44	-3471.45	-4785.06	-3639.4	-3778.24	500.822	-1132.21	-510.143	-130.425	-2086.28	-1994.98	-2028.94	-1130.4	-2442.49	-1024.21	1418.28	-272.159	-19.8484	-1189.14	-924.45	1242.85	450.644	-1752.36
TCGA.B6.A0IQ.01	Human	Basal	-1226.3	-453.285	365.411	1459.38	1843.8	-2552.53	-2055.97	1806.12	3679.67	-1934.3	986.994	-1587.83	-3227.14	-2280.93	-2433.04	-832.862	-2151.51	-2669.13	-1666.57	-973.383	-1076.29	65.1479	-2225.39	1557.03	-309.026	903.362	4089.36	3966.73	4516.01	-2472.93	-2071.62	-1231.11	-1776.2	0.560226	852.052	-249.921	-1044.55	2596.97	-116.199	-2713.17	-1881.88	-1209.77	-2728.37	-1965.23	-2030.64	-1340.25	-847.881
TCGA.AN.A0XO.01	Human	LumA	-1128.04	1474.41	-788.17	209.268	917.136	1804.03	-2473.47	781.094	-164.726	-20.8553	1534.05	342.979	2112.47	2123.2	867.434	375.808	1788.89	-3807.97	-3174.84	1148.16	-397.434	1968.56	-1822.59	278.52	697.143	-440.4	-1788.97	512.272	-2921.21	2993.74	-2406.54	-382.45	-256.264	-171.877	1527.72	-381.476	666.456	-1701.01	-11.9685	1689.04	922.609	570.532	-756.052	-1861.59	5.50312	711.265	-3961.4
TCGA.BH.A0B8.01	Human	LumA	-1783.74	-663.737	-178.058	722.342	-181.828	-139.972	-805.078	397.963	-133.808	-1302.69	-1147.7	321.644	1268.22	944.446	469.346	277.946	-623.983	-2034.54	-2116.88	-386.331	-126.082	1241.48	-1504.86	1399.62	-853.323	-241.479	549.362	1514.47	2951.98	-685.648	-1569.25	430.911	299.954	862.983	-475.235	245.257	-972.637	-407.173	32.3978	439.571	1096.13	1041.38	-684.314	-633.583	252.758	639.143	-2880.61
TCGA.AO.A129.01	Human	Basal	1577.97	748.202	1190.79	310.713	2898.39	-1579.39	1814.38	566.392	1758.14	-209.368	481.985	-845.271	-2572.23	-1647.92	-1336.65	480.949	-1939.18	1753.24	2214.19	846.431	367.957	-540.174	719.709	897.377	-335.985	1454.37	2323.43	2642.1	3738.08	111.45	1450.42	-211.705	-690.823	357.267	1847.6	1728.62	-783.232	2821.67	1054.52	-1767.15	-1654.05	-657.926	574.493	988.458	-756.461	-241.23	2881.41
TCGA.GM.A2DF.01	Human	Basal	1998.4	629.164	-404.078	-96.1174	475.266	-410.941	2342.14	1103.66	856.083	764.972	-72.486	1072.55	-2525.72	-916.741	-1353.92	1424.31	-1135.31	30.4143	1087.75	1469.79	123.422	903.186	1764.86	835.12	-200.755	657.173	1907.25	1986.97	2362.53	1207.24	1930.34	39.464	-397.931	821.734	530.533	1062.35	301.479	4046.94	2316.84	-1730.1	974.093	-32.7493	2097.37	1100.73	-931.748	-134.927	3188.26
TCGA.D8.A27M.01	Human	Basal	2318.42	1919.37	789.935	2029.18	451.948	2507.15	3297.52	-2979.29	166.706	1083.7	823.105	-1290.52	-1724.68	-1548.96	499.582	432.422	195.421	4433.9	4289.33	1805.23	269.875	2429.73	2933.05	-1526.84	361.056	829.011	-637.141	-2659.57	-3928.08	3112.42	3373.45	-146.234	-1203.96	-2853.6	674.487	-1184.51	-430.239	-1815.48	-225.591	1589.88	1238.14	422.02	1609.96	2703.88	-652.32	-1082.54	3838.5
TCGA.AN.A03X.01	Human	LumA	2088.23	1934.19	1635.51	-1368.85	160.791	2588.68	239.684	-1169.12	-3200.54	2230.2	1062.45	783.816	2764.88	1675.04	2363.25	1946.81	1813.86	523.324	230.21	1360.44	1360.23	1252.57	1410.16	-481.892	-1324.44	461.467	-3101.26	-82.2252	204.741	4891.9	1092.28	1610.67	1243.97	1379.55	670.764	1642.96	1001.35	-1375.8	1130.25	2506.04	4516.18	38.1516	3310.34	958.505	260.833	902.528	-1204.25
TCGA.OL.A66O.01	Human	LumB	-1984.75	-211.739	720.128	-1523.57	-937.981	-2361.25	-2825.01	3065.39	222.805	-899.554	-1224.72	468.52	1721.24	2046.29	-1966.66	761.553	-2259.66	-949.715	-2170.25	-764.346	405.379	-2842.67	-2176.98	1412.45	-602.737	-442.764	1761.92	2336	3380.26	-1224.47	-3129.03	525.067	1446.89	3059.46	1224.72	370.169	365.116	2973.08	468.408	-2504.67	-1531.71	-1129.5	-47.8425	-1669.6	868.615	1211.05	-3098.23
TCGA.EW.A6SA.01	Human	LumB	-2524.42	-448.586	222.343	1089.7	-928.671	280.678	-3134.27	2641.35	2525.88	-1122.37	-1447.02	-795.726	2190.99	1738.36	-513.233	-1127.31	167.37	-4735.62	-4528.05	-1731.37	-1843.24	-1399.36	-2375.16	1492.14	109.055	304.615	3483.84	2986.6	2492.44	-3524.69	-4122.74	-362.671	-695.378	1552.94	-766.174	-337.519	-208.489	1044.25	-388.426	-1432.68	-1180.57	-391.177	-2303.12	-2626.62	412.474	-207.766	-3868.84
TCGA.BH.A5J0.01	Human	LumA	317.281	945.22	796.964	-2760.93	-1035.33	-1113.41	882.398	2291.38	-3151.43	922.972	-1001.14	961.284	512.417	1428.54	-423.656	2350.07	-1829.9	2670.35	2090.25	958.192	837.211	-685.271	1784.02	-854.689	316.629	-668.273	-2410.1	-1138.3	-893.944	2685.94	1743.77	1586.14	1401.19	2048.48	631.932	2385.17	1956.44	3699.39	1830.38	-1869.01	1493.65	-208.291	2932.51	1461.85	226.846	1341.63	2606.68
TCGA.BH.A0EB.01	Human	LumA	-626.307	-902.977	-1342.1	-1252.12	-567.905	723.971	2027.04	-903.081	-3010.2	1273.42	-811.635	-371.172	482.07	-270.231	1696.21	-438.216	2684.85	2994.11	2133.42	70.6439	516.471	-241.539	2390.53	-1029.57	1204.04	-97.9114	-3723.94	-1717.38	-2277.5	2508.81	2203.88	383.364	822.254	323.831	-1113.5	652.306	401.939	-2589.39	-1104.53	1484.86	2092.98	1052.78	1870.97	1195.36	32.7028	440.142	2826.08
TCGA.B6.A0IB.01	Human	LumB	-3076.36	-1470.81	1562.47	-864.525	4.58477	-1942	-3827.67	2081.83	554.842	-1444.39	-850.014	1353.33	677.56	1250.25	-715.094	-153.272	-325.445	-3030.54	-3026.43	-502.714	-480.593	-1264.06	-2282.99	-973.441	8.23345	-69.0614	735.149	-5.48763	285.573	-3044.51	-3296.09	210.869	1742.68	1713.18	1511.68	104.393	-226.401	1637.39	242.018	-1395.37	-2882.46	704.957	-1218.21	-2334.17	557.785	2168	-4095.36
TCGA.B6.A0WY.01	Human	LumA	349.319	-326.527	-171.894	-1342.58	2804.42	1578.92	1407.18	-973.394	-3261.75	521.335	1182.2	-368.195	2258.4	1891.42	721.211	1468.4	-1375.95	4510.63	3099.28	2477.17	1746.26	3381.25	-623.058	387.763	541.334	-286.272	-3795.25	-1055.29	1049.81	2516.43	-11.2237	908.79	-708.103	-1354.27	-435.676	-572.589	2297.44	-764.928	445.998	1210.93	2067.45	37.8296	1000.42	628.843	216.985	-235.641	66.4026
TCGA.AC.A3BB.01	Human	LumA	3148.23	1460.65	-697.571	-2502.6	437.523	450.513	3131.93	-633.284	-4674.33	1514.42	-310.283	1527.47	1481.73	470.053	-2124.8	2737.35	-3515.61	1445.88	1956.54	1964	1492.66	1310.35	1838.23	-2737.8	-128.537	-3020.23	-4882.48	-3124.48	-1559.14	3039.79	2351.17	1385.63	1079.92	-307.966	-471.185	2114.88	1179.17	-55.7014	274.923	330.624	2148.17	-256.461	2386.7	2251.08	959.872	940.934	3327.34
TCGA.AN.A049.01	Human	LumB	-197.202	40.5946	-611.379	766.877	-949.201	-1117.43	-168.106	1460.47	990.106	396.777	-1160.88	568.499	1770.77	1168.74	-379.969	-448.569	841.035	3985.88	2242.1	853.269	11.2412	-195.561	907.729	26.5638	1190.16	1120.3	1311.67	378.529	-501.572	2071.7	789.553	767.544	568.92	518.585	544.965	1660.82	51.3015	318.689	521.37	202.681	809.057	721.551	682.089	322.902	-565.402	-214.697	-204.642
TCGA.A8.A06Z.01	Human	LumB	-3101.04	-1454.89	368.957	231.503	-1835.69	-1960.11	-2677.96	1415.06	1131.77	-1239.2	-1854.43	2306.21	816.199	505.938	768.354	-1676.37	3173.87	-2059.15	-3076.53	-1610.49	-1052.72	-1492.95	-1099.07	1378.31	485.067	2741.37	1635.58	1304.69	2426.66	-3739.57	-2859.93	296.001	1366.35	2452.34	1252.22	357.634	-1064.09	1663.16	278.334	-1384.82	-1383.2	1497.34	-1650.4	-2477.93	1162.16	1256.41	-2973.56
TCGA.C8.A1HI.01	Human	LumA	-1769.19	-1812.7	-1447	-2404.1	-463.344	36.7227	-3088.66	1363.08	-2037.62	-7.87153	288.671	-4.36558	1329.49	1719.22	1173.83	-402.182	3039.58	2127.29	-299.171	-791.597	-1083.61	-1061.44	-609.799	275.871	1189.07	347	-1813.02	1659.7	-812.836	-977.173	-2122.21	-388.378	236.279	2497.25	59.3565	-127.131	1818.41	-183.695	5.60102	189.296	-1245.58	70.3751	767.223	-1382.23	759.489	881.328	-2165.07
TCGA.BH.A0HL.01	Human	LumB	-3414.27	-847.348	-2274.78	930.763	884.219	-767.355	-3813.34	226.134	861.951	-2402.19	-667.183	-1294.36	912.424	899.944	-1193.52	-536.606	-887.361	-4592.9	-4270.24	-790.904	-987.806	2621.9	-2917.3	390.385	-1111.49	-1783.01	99.3211	-1357.05	1146.38	-2887.58	-4003.79	-900.821	-983.214	-1066.54	-1208.4	-2512.35	-1702.36	1164.77	293.713	-871.06	-868.56	-182.724	-2049.26	-2724.61	562.186	425.551	-4668.76
TCGA.A1.A0SF.01	Human	LumA	-1694.76	-637.093	-2078.82	-990.286	426.917	-1648.03	-1524.46	-817.367	-2421.95	-689.127	-721.2	-64.3635	1560.98	1283.78	578.3	527.695	-1462.24	-3399.77	-2327.31	1050.49	1229.37	-628.594	-1058.27	-200.889	-560.963	-1995.06	-2156.14	-492.163	1912.03	-389.156	-2200.58	468.891	-34.2171	-125.777	-230.263	-942.973	65.9882	-1730.36	-1167.88	562.478	-2946.02	-507.084	344.272	-309.898	136.792	93.9599	292.644
TCGA.AR.A2LR.01	Human	Basal	-1710.97	-533.307	-2047.78	1372.42	1923.39	1012.55	-1244.58	-670.945	3168.54	-2360.28	168.611	-2056.04	-3340.58	-2261.88	-2019.33	312.165	-2597.74	-3996.81	-3079.87	780.09	-1147.42	2964.6	-782.669	45.0642	-1640.99	-947.96	3515.84	1981.01	1162.22	1908.16	-1431.23	-1748.24	-2343.4	-2628.36	-1018.81	-1966.31	-1227.5	-800.337	-369.728	430.61	169.052	-1631.62	-1287.2	-1160.86	-1908.92	-2125.71	-1716.47
TCGA.E9.A1RF.01	Human	LumB	488.472	687.82	1876.54	-222.634	-308.98	1421.13	1014.31	1098.96	-1092.65	983.415	-938.405	-651	-1282.66	-1033.32	303.914	-800.071	626.601	3001.18	2765.43	758.346	426.593	-110.02	1898.61	-31.6052	1355.84	949.287	-1624.54	1062.39	1355.58	2327.3	1340.87	961.62	980.592	1384.62	521.217	2637.84	355.393	-806.343	-187.024	619.319	1485.64	-431.955	2110.83	920.207	229.21	1393.78	3029.59
TCGA.B6.A0RT.01	Human	Basal	1471.73	-1682.54	-2058.4	755.474	2414.74	-720.189	3630	-854.804	2735.85	437.187	-589.982	-1823.54	-3277.28	-2791.6	-1524.83	-1317.37	-1636.51	4715.21	4734.53	6.22154	-219.495	452.226	2483.16	-1178.94	832.626	-1090.61	2957.6	510.072	-56.0568	-2071.54	2860.69	-1297.04	-2588.73	-2600.31	-2022.64	-630.344	-349.707	930.544	-175.547	-1106.09	-1778.57	-374.821	-110.915	1671.14	-1757.36	-1492.08	4630.25
TCGA.E9.A1RI.01	Human	LumA	-742.722	-586.861	-705.911	-931.975	-2434.82	2054.74	-743.7	-2334.09	-2682.64	301.251	-573.418	-1150.91	1063.58	-356.974	1777.28	-38.8124	1847.14	1083.16	-254.269	370.435	573.674	1439.94	339.488	-1209.76	-537.873	-1620.63	-3285.5	-2811.7	-3493.8	3345.29	-120.693	-218.225	-1238.63	-2488.81	-1844.06	-3041.73	-551.604	-4912.7	-1840.82	3071.87	2070	-773.087	553.36	-362.541	84.5386	-628.129	-591.955
TCGA.BH.A0DL.01	Human	Basal	3132.54	678.684	-34.6183	567.015	1026.24	1095.23	3702.39	-91.3422	2902.74	351.728	2652.12	-679.691	-1235.28	-298.885	-983.315	-2375.67	-1007.06	4623.32	4592.36	-178.877	905.562	-895.366	1983.29	115.606	1135.65	2314.12	3147.16	1578.57	881.334	-2656.54	3681.53	658.221	-807.162	-277.364	919.575	-538.486	1399.52	2079.83	384.807	-1695.02	-811.905	880.668	356.052	1577.3	-580.226	293.771	3710.1
TCGA.AR.A251.01	Human	Basal	1474.57	150.096	-48.8806	1971.99	-1117.79	-146.268	699.087	-1856.34	2366.79	-338.252	-877.307	-605.013	-2538.19	-1931.29	-1.2693	-655.946	852.93	-2738.75	-1032.34	-589.546	-1103.66	623.252	-65.7403	1669.24	-274.46	1660.4	2141.66	-191.389	-235.509	-909.127	1408.55	-935.888	-927.248	-1074.87	-289.208	-1442.92	-1052.64	-201.518	560.083	761.601	-1683.45	-247.005	-901.081	586.46	-957.899	-2127.81	301.943
TCGA.AC.A3TN.01	Human	LumA	-1455.28	-114.029	675.234	-3015.63	-846.324	-2784.88	-2390.72	2176.99	-3740.61	-214.682	-455.066	1224.28	1151.29	786.488	-1661.64	1461.77	-2478.62	-2254.37	-2853.34	-692.172	51.3039	-1151.05	-1629.39	-283.672	-429.682	-2148.97	-3362.23	-1347.61	43.6433	-252.357	-2265.15	971.366	1283.17	2451.3	608.182	1360.71	1388.53	1986.51	92.1809	-1894.33	-333.296	-429.285	671.533	-1528.52	491.714	877.241	-2749.48
TCGA.AC.A2QI.01	Human	LumA	11.1459	-632.541	-1919.37	-1581.81	2214.08	2666.45	1206.88	-1271.85	-4501.5	309.778	1567.69	-870.459	-603.254	-1934.3	-1257.8	1291.22	-1197.42	-1242.6	-440.642	1611.66	255.419	2060.7	432.603	-2916.54	-296.833	-3629.37	-5394.17	-4706.96	-3122.83	2013.71	463.878	-1414.24	-1618.11	-2397.87	-1618.03	-904.98	1479.72	-2675.03	-1191.84	1483.18	2346.07	272.49	1150.94	343.561	268.883	-462.003	1171.69
TCGA.B6.A0X4.01	Human	LumA	-2225.01	981.553	-1596.26	-1934.52	-1284.48	-1256.24	-3057.06	46.8829	-3154.16	-2005.47	-2370.08	122.35	800.4	284.699	22.9109	-989.69	2185.99	-3155.14	-3826.93	-1946.35	-1857.04	1073.46	-3153.01	1171.51	-1280.06	157.461	-3359.48	-794.091	-2009.49	-3580.78	-3714.05	-1105	156.52	1509.55	1114.16	-432.579	-432.936	1388.34	-72.0518	-1460.39	-2155.03	821.719	-2016.58	-2381.69	368.976	325.725	-4283.11
TCGA.E2.A1B5.01	Human	LumA	2714.56	-162.299	-1246.16	-2770.69	563.572	-418.01	3176.68	609.353	-2951.78	1249.47	-900.789	1822.34	-1188.32	-1120.88	1296.36	-1.36939	-389.471	3154.61	3993.47	-1090.89	1148.24	4.40834	2331.86	962.39	1003.52	462.748	-2667.77	304.181	-952.651	-1288.54	2739.97	399.709	1451.56	1744.26	-1410.89	1916.82	1272.67	686.481	860.992	174.511	361.478	538.622	284.773	2092.9	-437.508	-328.185	4251.31
TCGA.A2.A0YH.01	Human	LumB	-501.258	111.913	948.636	270.375	-1420.36	-1470.11	2851.44	136.196	844.591	796.945	-704.46	239.97	1315.95	960.692	778.419	-664.409	1711.15	5526.98	4564.26	-133.148	-241.327	527.766	2212.85	-412.384	-197.264	799.66	987.564	-152.858	356.22	758.315	3080.92	43.4703	-620.496	342.947	216.534	-169.55	-868.026	-178.614	801.571	980.184	827.793	869.751	980.052	1230.99	442.085	-716.427	2592.62
TCGA.A8.A06T.01	Human	LumA	-2278.56	-1633.08	-58.5003	-479.03	-2158.06	-1907.62	-1392.13	1616.29	-1223.2	-523.014	-2045.1	1341.05	-250.63	-743.426	-112.145	-1612.7	1737.21	2556.57	1583.48	-2402.55	-1194.35	-2152.62	-1107.91	1672.82	-342.26	872.524	657.555	4.61751	802.113	-3010.75	-1826.58	300.389	1752.99	2073.68	-712.212	-1214.08	-1538.52	1055.47	-156.829	-1212.3	-2177.97	-105.926	-1801.64	-1328.09	1460.1	963.007	-217.571
TCGA.E9.A22H.01	Human	LumB	-2274	-2381.21	-617.545	1121.87	-1472.13	-315.379	-911.107	-379.836	2520.85	-38.3476	-1905.68	-172.752	2372.04	2420.95	1084.03	-2584.07	2051.31	4706.24	2778.47	-1830.55	-846.592	-1059.93	460.646	-157.887	608.574	138.733	2768.46	254.838	-3574.76	-2941.73	-1121.28	-513.512	1085.79	-135.762	-231.124	-2342.68	-1312.54	-1417.39	-789.249	628.139	-2584.54	986.709	-1929.62	-836.5	787.215	8.77226	-641.758
TCGA.BH.A0DE.01	Human	LumA	3630.69	916.65	-480.075	-1591.24	1592.08	3002.54	2225	-2854.11	-4036.05	1289.46	949.826	1342.11	749.944	-28.498	783.873	2311.58	-710.441	242.671	1336.11	1407.8	2383	1882.75	1417.03	-3200.93	-632.254	-1682.43	-4743.73	-4507.8	-3150.88	2936.18	2606.49	881.537	-276.458	-2142.57	-2219.93	-1454.32	1349.98	-1632.29	121.829	1754.12	3989.39	192.46	1865.38	1489.41	332.811	-26.1013	1928.8
TCGA.OL.A5RW.01	Human	Basal	660.202	1306.57	33.4081	-1717.13	-864.92	-2330.5	-674.904	2305.27	546.881	-7.07873	108.167	-210.082	-1686.61	-453.968	-2922.02	1068.33	-2900.49	3150.37	1551.42	117.98	-962.916	-1097.17	-192.363	-256.814	-531.401	310.095	2261.58	2085.5	3044.98	-998.724	53.7812	-670.651	-370.473	2441.74	1337.19	1523.04	1240.08	4254.72	2058.18	-2196.54	-1615.45	-397.382	161.615	94.5579	-1169	-193.643	-407.727
TCGA.A8.A090.01	Human	LumA	313.47	-466.881	1832.93	1190.71	-1730.25	255.601	1745.62	-1138.95	902.551	1519.16	461.427	1530.92	2016.01	1078.94	1001.71	-949.089	2277.74	2940.08	1718.08	-12.475	670.617	-1396.82	1559.66	-212.54	659.676	1440.98	1333.58	-1600.25	-724.68	246.67	1964.73	960.126	638.537	-808.082	-40.8517	1531.32	-592.723	-28.1725	667.767	695.94	368.343	783.301	192.102	250.666	1124.35	678.743	1355.77
TCGA.AO.A03O.01	Human	LumB	-1866.91	-1078.14	1782.32	1647.66	-906.662	-1386.29	-206.497	1119.73	3913.17	-258.325	-1818.75	987.209	653.74	1216.94	918.874	-2193.34	2025.91	5086.11	3991.63	-1590.55	-868.383	-1996.87	-171.187	2678.39	1593.41	3128.18	3931.81	3945.55	3516.04	-3553.71	-384.329	-75.0473	1961.56	1462.87	167.792	306.19	-1690.58	1222.06	507.598	-714.462	-2977.56	630.838	-1939.88	-781.775	-181.45	1175.68	1105.53
TCGA.BH.A18S.01	Human	LumA	-1190.72	-817.376	169.629	-2277.14	-1136.24	242.256	-1910.58	534.006	-2959.39	-443.553	-525.932	1318.39	782.657	500.802	592.464	-1752.76	2040.59	-2214.36	-2816.97	-3142.72	-1853.09	-2738.55	-1072.86	1247.95	-748.556	392.24	-3341.96	-282.937	501.764	-3130.34	-1917.19	843.017	1737.58	1467.97	414.233	140.697	-199.707	690.596	-61.4504	-752.047	-2364.47	1223.18	-992.346	-2023.74	650.798	1413.43	-2145.33
TCGA.A2.A3KD.01	Human	LumA	202.965	646.969	1239.97	-554.893	1141.09	1228.86	-679.031	-2237	-1781.23	-454.084	2259.41	386.345	2856.19	2314.53	810.527	265.381	1918.87	-3844.53	-2886.22	756.276	2291.05	1757.3	-881.824	468.447	-1253.93	-714.22	-3769.49	-3854.81	-1353.92	-578.716	-86.6118	680.136	-552.626	-3305.28	607.764	-140.266	615.82	-1998.86	110.108	2108.97	-609.41	400.173	-45.3814	-593.813	1603.87	259.455	-1324.6
TCGA.E2.A56Z.01	Human	LumB	-2045.91	-1127.71	-1419.39	-2153.62	-260.689	-1262.35	-2420.75	2739.4	-444.188	-612.606	-1112.12	-671.082	148.806	1022.78	-1312.78	-203.24	-66.6922	787.847	-784.62	-1691.58	-698.96	-1374.3	-1229.76	290.008	-597.983	-1164.35	450.769	270.927	-73.5138	-2334.48	-2182.32	82.0071	118.775	687.729	-62.15	142.873	-290.266	2845.29	492.236	-2353.05	430.357	-575.812	-260.124	-1368.27	508.449	845.675	-2226.28
TCGA.BH.A0GY.01	Human	Basal	1721.22	149.03	470.635	303.485	-1303.61	263.926	1731.99	-32.232	1259.5	1287.09	-356.531	116.847	1971.56	1568.56	1194.29	-1080.42	596.154	806.82	1771.03	804.371	214.043	-328.05	1713.5	1762.11	1605.37	2164.94	1366.43	2496.44	2652.14	1635.53	2071.15	480.745	136.335	-576.633	-9.51327	446.402	-31.767	1316.12	1349.34	33.2221	1773.65	-764.981	886.811	1307.26	-865.239	479.271	1770.9
TCGA.AC.A2FF.01	Human	LumA	-979.548	-677.659	-1751.31	-481.181	419.56	1176.44	1928.58	-2498.17	-2464.35	-155.33	-552.849	468.253	-461.29	-1358.11	235.241	1372.82	-274.895	-740.385	522.462	724.587	624.381	2024.64	1058.92	-2284.76	-1334.04	-3183.33	-3150.66	-3407.15	-4386.52	1630.35	1123.69	508.171	-962.851	-3081.74	-2536.27	-1863.11	-456.322	-5841.44	-2625.73	3215.7	764.162	90.7693	1149.76	1289.97	1549.53	-534.675	1836.64
TCGA.BH.A0H3.01	Human	LumA	1094.95	-501.448	-1589.72	-321.727	706.041	2390.45	696.438	-2599.5	-3022.5	648.268	-587.804	-1210.17	402.052	-1221.75	1567.94	562.598	445.611	-1935.01	-902.176	825.646	123.074	2269.15	-199.332	-1342.2	-1856.24	-2756.22	-4332.67	-2602.29	-3222.75	2852.53	843.928	-1286.97	-1200.82	-3400.25	-2105.76	-3172.49	-1023.96	-5491.16	-1863.18	3627.99	2553.93	-336.757	214.827	911.9	-194.605	-1010.37	131.353
TCGA.A2.A25F.01	Human	Basal	3658.15	871.152	-1160.14	1750.32	442.042	2161.25	4630.54	-2015.1	2292.65	1582.8	-81.3838	265.746	-2956.07	-2515.49	847.843	113.34	535.339	4396.69	4922.53	606.562	-697.385	883.236	3998.77	-389.821	990.268	1353.26	1968.09	942.428	-647.122	2197.95	4352.81	430.139	-900.178	-1507.04	-1352.41	692.219	-294.266	-757.227	949.983	1707.21	1606.88	1087.56	1844.75	3551.01	-1002.51	-957.755	5166.41
TCGA.A7.A26F.01	Human	Basal	3545.76	1623.25	767.414	1832.04	308.074	1937.33	3349.67	-2709	2166.21	1419.01	995.142	-319.347	-674.585	-800.084	2947.73	-1116.4	1613.81	3862.37	3979.6	397.944	286.102	1595.62	2183.19	167.295	726.354	2579.98	1583.71	-373.897	-1488.76	2292.31	3892.27	272.216	-655.676	-3009.54	752.683	-730.67	219.339	-2330.5	-403.946	1926.56	2223.29	301.29	1157.53	1654.06	-307.407	-1212.28	2932.25
TCGA.A7.A26H.01	Human	LumA	395.395	-80.397	-1940.35	544.873	-1243.89	605.671	246.36	-2275.78	-390.705	224.562	-299.301	-935.368	1561.04	496.044	1297.87	-557.766	2939.48	-571.009	-172.79	444.974	-82.9768	765.17	615.759	-1444.9	-1167.69	-1073.44	-1174.94	-2308.74	-4214.08	1840.72	846.269	325.305	-37.9614	-2825.22	-695.869	-1020.14	-517.03	-3575.43	-886.762	2688.67	823.968	218.447	280.472	27.2098	776.241	245.086	779.226
TCGA.B6.A0WT.01	Human	LumA	-2338.08	-2005.77	-496.453	1339.71	-1072.25	1663.95	-1490.37	-844.752	186.363	-654.805	-1428.71	-1866.14	1972.27	1942.59	1216.48	-840.569	741.998	-2860.61	-2542.27	-228.396	517.303	939.501	-1744.78	-1253.85	-1295.84	-1826.03	-306.83	-2986.11	-4127.48	2319.64	-1270.35	-1604.67	-1159.95	-3351.03	-1457.69	-4411.47	-1198.09	-3683.57	-1467.55	2216.02	937.602	-407.9	-30.3963	-1643.1	699.856	-452.561	-2780.88
TCGA.BH.A28Q.01	Human	LumA	1017.44	-626.979	-1480.34	-374.762	210.657	1701.74	-1119.85	-1986.63	-2703.04	227.678	1020.53	-1398.32	1229.01	-61.4307	619.747	-704.338	207.9	-3809.04	-2611.16	-428.545	289.238	904.699	-1510.76	-1405.96	-1449.93	-2807.57	-3596.55	-1870.71	-687.395	729.624	-415.525	-1173.61	-1247.23	-2933.6	-2036.27	-2290.8	-1033.47	-4534.01	-1573.15	2960.86	18.2405	-1021.72	-250.487	-170.937	-552.733	-994.452	-1880.18
TCGA.B6.A1KF.01	Human	Basal	-1882.91	1299.4	1161.08	1336.49	2390.39	-1230.76	-3230.17	-334.097	2767.7	-996.638	2245.17	-165.864	-1416.65	-971.241	204.433	65.5311	1645.19	-4910.28	-3781.03	-24.9049	398.189	2034.7	-1163.86	1056.13	-145.538	1389.48	3024.87	2687.73	2024.77	-334.698	-2894.21	-395.118	167.539	1638.85	2651.46	657.124	-841.169	421.571	98.8983	-322.673	239.371	220.486	-1250.08	-1474.65	331.621	925.957	-3730.63
TCGA.S3.A6ZF.01	Human	LumB	-1472.76	-1991.46	-597.126	666.184	-1651.49	-767.942	-164.426	443.57	777.707	-133.173	25.9751	-1747.56	440.067	-244.41	-270.922	-1119.28	761.439	3131.48	1663.82	-1118.94	-620.151	6.88697	452.643	-1090.76	1084.91	-794.438	1304.17	-1584.52	-3023.68	-1354.34	16.7236	-1930.36	-131.055	-1214.13	47.2958	-1696.51	-1291.97	390.183	-182.275	-572.458	-758.841	-9.43311	-1128.27	-739.227	437.572	-42.3186	408.83
TCGA.WT.AB41.01	Human	LumA	-408.191	-394.412	-34.9404	-2929.52	-863.13	-2609.2	397.282	2336.59	-2946.59	263.635	-822.423	313.926	-148.577	113.316	-2691.12	1220.33	-2859.86	2772.58	1901.47	-533.5	319.216	-2446.29	605.218	-654.361	-842.191	-1622.48	-2174.31	-44.1213	1679.43	-1945.42	714.722	702.665	804.469	1640.46	-91.8874	2342.25	470.587	3219.44	628.46	-2590.98	-1134.6	-112.999	1315.53	716.702	539.602	285.84	1762.43
TCGA.AC.A62V.01	Human	LumB	-2393.08	-215.803	1742.6	-1484.24	-161.385	-2149.71	-2560.7	3237.18	488.157	-120.777	-1069.8	1529.67	774.464	1149.75	-727.037	1587.98	-1608.29	-3048.55	-2585.5	126.025	725.377	-1636.42	-606.471	1284.45	-135.107	1422.4	2373.44	2619.33	3297.85	368.482	-1825.83	1637.11	1669.74	3802.29	1098.63	1222.07	832.178	3937.53	1485.1	-2452.43	1420.76	-481.715	1414.78	-945.347	416.686	1546.74	-2270.95
TCGA.UU.A93S.01	Human	HER2	404.222	376.938	3629.12	-649.841	-1138.25	-2925.16	-740.73	2434.94	1767.07	98.2704	-964.135	2013.29	-755.352	-13.0383	524.656	169.006	-1013.05	3585.67	2199.02	165.826	-1412.32	-1356.55	-337.99	2425.55	782.124	2750.86	3090.79	2774.22	2171.25	-3055.8	-442.118	685.941	2448.79	3743.92	2156.17	2208.12	793.423	4026.22	1692.83	-2333.39	-1803.88	552.93	-57.7408	-966.01	524.854	1634.76	-629.202
TCGA.E2.A1LK.01	Human	Basal	1612.72	1047.31	497.405	823.784	965.659	-231.238	867.484	846.59	926.375	-815.159	1262.44	934.228	-2054.09	-1105.19	-1848.42	-206.509	623.976	-443.831	-666.448	-213.993	-253.017	243.277	-220.131	1654.29	-698.537	1807.38	1540.43	2261.01	3884.29	-1885.01	391.461	-261.718	-354.663	2662.05	1345.11	1840.12	195.945	3237.59	1671.25	-1566.34	-1339.54	433.065	-1322.67	-386.216	-4.76384	-155.727	-868.904
TCGA.S3.AA17.01	Human	LumB	1876.11	239.344	-958.412	101.981	-243.61	-3077.15	3713.43	-143.079	-491.225	1228.6	57.6257	-1153.12	1242.84	691.307	-947.944	-317.795	-1210.72	4930.84	4608.86	3.47613	1283.38	-530.437	1314.78	-817.096	530.534	-608.935	-846.531	-2297.48	248.417	-2334.75	2686.92	37.5519	-851.16	-1519.44	-470.727	699.348	669.202	1132.2	-162.595	-1294.79	-2080.03	712.608	-561.126	2196.91	485.366	448.043	3924.5
TCGA.BH.A209.01	Human	LumB	899.73	-1588.65	-1724.19	813.6	-1838.53	-3036.55	3102.54	1473.49	3814.03	661.339	-3379.02	-343.526	-1323.95	-1025.38	256.471	-2172.51	-366.338	5107.2	4826.84	-1582.83	-1866.93	-2864.52	2287.25	1497.85	1537.98	2295.6	4330.49	4073.44	3434.45	-2383.24	3136.1	-347.809	191.039	1169.47	-1087.53	873.458	-834.368	2364.98	1564.76	-800.221	-2083.41	-38.8211	-685.465	2003.53	-219.193	149.911	4161.79
TCGA.GI.A2C8.01	Human	LumA	2002.58	706.496	-811.681	-1816.12	84.9208	2482.94	1690.77	-2582.34	-4577.09	396.57	1883.72	-405.357	-335.31	-1850.36	2089.06	1919.14	1118.61	128.14	897.257	1036.08	92.4387	2559.56	2137.73	-2093.18	-753.168	-1211.77	-5446.61	-4380.19	-4559.77	2794.34	1926.63	904.199	-487.628	299.532	-550.387	-1437.59	115.156	-3102.51	-720.153	2382.35	3098.43	1854.31	1208.97	1442.81	950.708	193.18	515.198
TCGA.OL.A5D6.01	Human	HER2	75.9461	573.45	2155.74	-2047.95	519.145	1391.27	-518.157	-1046.17	-3603.64	-602.758	782.181	2320.27	-329.964	-137.699	2224.98	1045.61	-618.876	-2845.3	-2152.63	1278.59	563.086	1758.94	37.4775	46.3723	563.127	956.141	-4578.31	-2428.17	157.361	2615.88	-32.163	2771.73	2009.29	1811.49	1686.14	3014.2	1149.97	211.387	306.733	95.3456	1868.55	425.688	2771.31	981.55	2131.53	2496.38	-1147.19
TCGA.BH.A0EA.01	Human	LumA	925.693	1143.8	-108.807	-2111.2	2262.83	2252.68	-78.0601	-3129.22	-5164.19	-483.236	1193.43	1405.2	-468.418	-1495.5	-480.92	3258.37	-1821.6	-3964.64	-2769.86	2284.36	1929.8	2422.55	-41.4607	-4185.79	-2024.58	-4055.29	-5594.98	-5053.25	-4880.5	2785.72	-89.1051	462.08	222.748	-2569.52	-1314.01	-1296.58	380.83	-4498.76	-1441.56	3057.19	1323.39	628.826	1936.06	-204.341	1522.56	-365.473	-1563.11
TCGA.E9.A1R4.01	Human	LumA	-689.661	-1211.06	-1498.44	1352.2	-2324.14	443.157	1641.24	-1345.08	-171.67	577.808	-1677.58	-883.131	703.118	-538.482	-1175.93	-65.1157	-893.056	4508.5	3258.74	559.36	-990.23	-771.065	1405.29	-2168.88	494.19	-1199.93	-1262.89	-3300.43	-2806.4	-1466.66	2171	-770.54	-1200.55	-1595.67	-1252.63	-407.454	-516.342	-333.745	-872.355	-538.61	-778.76	453.856	-433.247	433.6	1022.41	-390.908	2722.55
TCGA.A8.A092.01	Human	LumB	-3560.55	-1997.85	757.96	1664.54	-1832.67	-1550.14	-1703.65	1760.73	3808.15	-1440.55	-294.741	638.786	1279.96	1194.35	45.5254	-1834.53	2110.8	379.371	-679.071	-1146.9	27.0079	-1207.3	-1170.31	964.986	323.445	2256.59	4620.13	3637.6	4056.37	-2011.01	-1439	-268.678	493.134	1816.7	572.516	983.318	-954.411	787.013	109.018	-677.995	-2179.02	512.659	-1871.11	-1203.75	126.587	910.274	-1559.84
TCGA.BH.A18F.01	Human	Basal	1584.26	1278.37	76.8626	2121.98	-55.3993	744.239	1303.57	-1747.53	1906.95	1521.22	-146.994	1822.04	1162.01	836.739	-226.003	2242.74	-528.453	-783.233	65.6687	1724.03	2389.34	1761.03	1655.65	-1972.71	184.127	-1525.94	1692.94	-1829.25	-1833.51	2926.38	1101.17	342.157	904.724	-458.311	-251.77	-715.559	446.783	-2548.19	-99.4361	2448.75	1961.4	18.8015	1698.42	1050.6	767.475	-99.127	700.286
TCGA.AC.A3OD.01	Human	LumA	-306.565	-799.689	-2064.85	73.6778	739.997	-2393.57	2497.43	-2000.64	-1452.23	-569.791	2275.66	-1558.66	861.891	-87.0893	-1501.41	-317.1	-1381.62	2326.78	2244.87	16.4008	779.576	-695.469	1350.9	-1493.98	-451.853	-2908.71	-2912.12	-3579.55	-3336.74	-2414.12	1710.84	37.8997	-1157.58	-3904.81	-1702.06	-1360.52	-1096.83	-1871.68	-1100.59	771.089	-955.986	-302.507	-442.939	783.306	179.868	-1376.53	2847.93
TCGA.C8.A12V.01	Human	Basal	2866.67	-312.107	-1727.36	652.642	2211.39	-1254.08	3730.06	-967.886	1628.27	648.496	1867.37	-1586	-3099.18	-2729.53	-1426.3	-1045.56	-2113.82	5407.74	5258.76	177.912	-196.581	107.97	3129.53	73.3004	604.687	590.566	1056.11	30.6065	-538.776	-718.517	3767.83	302.858	-1892.72	-2661.48	28.058	1911.01	563.082	1888.01	879.324	-1008.69	-1490.93	59.3702	-353.673	2428.78	-1140.3	-1065.03	4820.05
TCGA.A8.A06O.01	Human	LumB	-2101.63	-602.058	1854.28	1365.93	-1832.32	-494.671	-1131.84	308.764	2795.33	-552.845	-1466.78	2047.43	1077.16	766.234	939.566	-647.461	2210.88	-26.5924	-890.278	-1188.52	402.213	-2057.91	-461.512	1324.34	-378.932	1422.26	3641.3	2775.9	2546.86	-2486.06	-1959.7	561.544	1413.98	1969.89	-305.041	1130.18	-1930.92	1103.77	896.128	-207.645	-1652.16	245.858	-1127.61	-883.065	329.148	1748.36	-1159.42
TCGA.E9.A1RD.01	Human	LumA	-2414.4	-1556.39	-1164.7	-626.062	-1260.87	438.544	-2163.91	-1044.36	-1902.78	-738.424	-534.214	-186.491	1405.38	436.405	431.144	-1372.43	2348.1	3484.17	632.305	-1835.22	-791.881	-574.423	-480.207	-838.164	-1331.64	-1287.37	-2050.12	-2500.25	-4156.92	-1293.32	-1752.7	-498.879	1027.11	387.458	-146.327	-1210.13	-761.113	-2964.27	-1595.73	1368.54	63.8292	1505.44	-773.203	-1634.8	945.851	704.962	-2915.93
TCGA.A8.A06N.01	Human	LumB	-2924.99	-1598.61	-341.903	82.764	-1609.43	-1752.17	-1007.64	1180.64	308.992	-2189.86	-3055.77	-281.776	52.0103	-314.607	-226.981	-2113.02	1343.14	2242.39	-761.944	-2355.26	-2793.63	-596.576	-2681.19	1021.5	-607.987	196.135	740.972	-460.789	-144.629	-5267.22	-2643.38	-136.386	-258.273	271.98	-865.74	-2810.06	-1113.89	694.7	-1092.35	-1787.05	-3128.06	2505.48	-3460.23	-2197.08	1562.22	594.992	-3638.66
TCGA.A7.A13D.01	Human	Basal	1381.03	3688.01	1718.56	2515.36	2092.35	2662.2	-464.067	-619.457	2376.69	-96.3419	2315.09	12.3743	-1190.19	-1046.42	118.115	1743.66	-171.827	-1085.65	-1240.73	2346.3	310.163	1567.4	-206.886	1584.42	679.13	2714.7	2212.38	2589.84	3498.23	2972.57	103.45	-371.877	-1352.84	709.91	2795.14	1491.46	230.211	941.815	1261.68	319.866	755.261	-399.463	155.685	-17.8639	-1826.3	-371.862	-2068.93
TCGA.D8.A1XQ.01	Human	Basal	2511.72	2626.86	2061.35	1536.28	335.476	270.56	2280.16	934.445	2238.63	663.479	-193.695	-689.222	-2399.71	-1638.79	756.923	437.819	841.467	2080.65	2755.04	782.958	50.4136	712.941	1687.86	1924.5	180.873	2947.05	2010	1706.73	1561.61	1533.01	2581.15	-194.03	169.756	512.295	1879.17	565.809	331.294	1782.52	1785.36	2.83593	349.045	670.633	177.697	780.626	-1360.21	-671.92	3131.41
TCGA.AR.A0TW.01	Human	LumA	349.432	-105.2	-27.5472	355.619	-1113.09	-164.548	125.901	1369.15	166.589	456.808	-2090.52	2303.83	562.566	-279.357	1441.91	-2289.76	2802.14	2413.19	2393.38	-1377.1	-525.122	-1728.93	1619.9	1887.17	2023.63	3367.71	-53.9947	2470.28	3901.43	-2076.45	249.025	651.843	948.679	3132.26	1751.22	1961.86	69.6512	3021.57	1610.12	-1411.45	-1453.49	816.24	-693.602	582.743	850.36	1739.23	2036.62
TCGA.JL.A3YX.01	Human	LumA	-237.336	1067.22	870.906	-1099.66	36.0978	-2184.74	-2591.15	2964.04	260.237	169.084	-2002.11	1197.01	2269.86	2183.23	-1928.91	1363.37	-1992.81	-4526.39	-3830.06	6.57548	-743.231	-1328.2	-2328.1	1866.23	-238.326	1386.81	1829.6	2491.01	4309.7	-541.947	-2450.98	430.228	1795.13	3451.12	1476.57	903.304	1530.98	2772.59	959.284	-1813.3	-1826.1	-790.463	-1102.37	-1685.09	777.919	718.225	-3213.24
TCGA.BH.A0H7.01	Human	LumA	-1682.83	736.244	2601.09	-788.749	342.128	223.443	-1582.69	933.861	-1058.84	229.18	1308.63	821.726	2269.02	1558.07	1051.24	348.724	2721.92	423.584	-636.292	1644.27	1228.63	2103.74	336.186	334.761	989.643	1561.17	-422.6	195.542	418.607	3126.6	-949.025	1232.54	1038.76	1886.26	1699.58	12.3091	1092	-1006.85	295.9	1302.75	3411.83	234.254	1497.3	-400.657	1027.73	659.797	-1855.84
TCGA.OK.A5Q2.01	Human	HER2	255.701	-63.9037	1606.46	-649.721	1200.43	-1331.2	1024.08	-1224.52	-1401.86	-34.7795	-469.535	581.706	-1091.11	-143.028	-2062.66	3295.55	-3631.52	-1942.01	-305.468	2635.27	1254.49	474.815	-231.744	-3050.46	117.371	-2427.16	-1765.52	-3736.18	-1671.71	565.69	-56.1671	-230.749	-334.752	-1888.46	-752.93	-496.558	349.636	-769.619	-1246.95	-477.335	-163.37	-773.213	949.191	599.282	1129.44	609.93	1517.39
TCGA.D8.A141.01	Human	LumA	3237.66	989.112	-1519.59	-98.1252	2376.37	2353.1	3092.87	-2652.39	-3080.2	1846.05	549.783	-1681.15	376.248	-644.638	1009.27	751.366	-1333.04	3185.39	3751.57	1377.89	1548.57	2439.16	2747.53	-1733.2	-30.5719	-1688.33	-4290.97	-3206.79	-2040.54	4421.64	3440.84	-435.525	-585.935	-3606.76	-1705.23	-1405.16	13.5348	-3345.11	-794.001	2551.11	2576.04	-789.082	2046.95	2964.04	-437.815	-1004.93	4636.37
TCGA.A7.A56D.01	Human	HER2	-730.342	1935.13	1669.84	-2779.28	-464.506	-1796.67	-840.042	2171.8	-2405.3	533.857	730.378	262.455	-243.051	639.505	-2126.84	2305.59	-2497.47	2962.26	1686.79	1231.4	1455.3	-1443.88	285.123	159.048	-85.6035	52.4337	-1449.49	211.146	1262.81	2683.4	425.031	781.324	700.11	2608.18	2114.72	2557.97	1204.14	3158.62	1102.2	-2056.41	1394.06	-344.681	2192.47	420.65	-12.3358	416.234	14.0376
TCGA.C8.A26V.01	Human	LumB	-849.959	1009.82	283.131	546.57	-2631.19	-350.617	-1230.83	491.564	1221.64	625.009	-1666.59	1267.64	665.323	791.787	876.391	-1267.46	3467.81	4205.39	2667.34	-1068.87	-1532.7	-209.681	594.74	247.758	734.243	1948.26	781.061	-258.242	-2556.25	108.847	-486.662	769.153	1603.88	2660.98	2347.9	808.813	585.82	315.919	128.721	-187.198	-2180.22	1532.37	63.9349	-576.93	1873.74	1710.24	-655.835
TCGA.A2.A0YE.01	Human	Basal	-1081.99	-264.751	80.6682	2475.06	1823.6	1903.34	506.814	-185.904	2737.17	-1470.26	2223.75	-2024.34	-2382.72	-1174.54	-450.495	-371.187	1014.02	-487.232	-870.32	912.369	892.378	817.412	-1202.65	-193.445	66.4009	810.373	2989.97	772.945	-610.63	1161.66	-793.227	-1262.06	-2359.15	-3041.81	2274.12	-1009.91	-1267.43	503.699	475.994	-27.7049	343.68	-598.984	-402.723	-815.634	-616.911	-1067.13	-1540.95
TCGA.A2.A0CW.01	Human	LumB	-2049.18	-1974.79	1747.72	816.358	-951.699	-1279.75	-521.218	1670.01	2681.74	-655.194	-1137.3	-53.1699	946.272	1165.75	-244.683	-1595.96	-814.991	4000.42	2225.69	-108.375	-159.211	-1214.53	-697.219	1927.17	365.299	1768.23	3346.88	2168.01	3145.14	-3022.24	-1627.06	-361.62	-10.7302	1297.02	555.319	975.109	-843.316	2173.27	-321.272	-2494.55	-1563.46	-340.086	-1557.33	-695.686	226.961	960.667	-886.836
TCGA.AR.A24K.01	Human	LumB	-985.749	-655.906	-1270.85	1438.88	-1916.18	-423.541	-2707.51	648.57	2555.69	-726.477	-2186.17	-182.776	1268.52	150.99	528.502	-2420.45	1649.61	-3666.83	-3447.8	-1918.66	-2166.19	-588.664	-2572.92	1198.11	-590.835	440.536	3147.35	3014.27	2536	-2079.16	-2289.32	-1662.72	-530.199	846.887	-176.062	-2238.4	-1862.32	-1754.55	-993.941	760.613	-3907.19	-304.621	-2756.55	-1697.58	-724.587	-215.249	-2751.26
TCGA.A1.A0SQ.01	Human	LumA	-1550.5	3.59064	1909.45	841.646	-754.043	-845.279	-1747.66	1439.5	-220.667	-841.744	637.279	1284.04	2582.38	1730.82	2151.09	335.066	1906.33	-2980.11	-3025.38	-179.673	157.813	958.268	-782.964	-238.784	568.907	1168.97	-621.897	-422.733	247.032	-2302.33	-1973.49	310.763	722.581	-152.333	921.744	354.105	-736.419	-1525.54	-1225.73	299.805	-376.998	899.996	-639.563	-1675.1	1377.78	2202.47	-2236.06
TCGA.C8.A27B.01	Human	Basal	2623.12	601.581	200.317	2399.31	317.747	-153.073	2866.32	736.828	4420.07	899.457	1870.16	-235.702	-1820.09	-795.627	1554.03	-1895.55	325.849	3767.34	3909.4	-420.814	-1100.89	-254.619	2229.74	1714.99	423.89	3010.96	4506.62	3782.15	2947.09	-1872.47	3442.04	-344.303	-466.497	-765.139	210.627	-374.545	20.6166	1390.6	764.5	-626.101	-1575.92	718.373	-736.898	1698.94	-1271.14	-662.934	3527.2
TCGA.D8.A143.01	Human	Basal	-780.602	2101.45	-261.87	2626.69	1652.53	-2057.12	205.828	962.968	4114.91	-834.315	422.245	-382.513	-2445.35	-722.406	-216.528	-878.507	-328.74	-2686.96	-1098.6	-299.634	-1338.88	-552.223	-49.7074	999.388	913.738	2877.23	4619.63	3555.94	1743.12	-1012.52	-633.157	-52.7261	146.514	1268.46	3273.35	1879.59	-616.758	2241.46	592.015	-1649.45	-1696.19	573.736	-1188.89	-120.013	-1216.68	-0.568507	588.003
TCGA.E9.A248.01	Human	Basal	-1109.21	-1186.14	519.308	2100.87	-1767.25	-885.81	1268.9	-1298.07	3424.51	114.819	-398.626	-1111.67	-2110.48	-702.932	1774.64	-2180.78	2481.52	3389.22	3346.66	-1168.09	138.409	-1988.19	1028.75	715.209	1180.98	1865.22	3254.95	1468.26	-1926.62	-3191.85	1904.94	412.39	513.628	-972.677	-577.343	-547.882	-1249.71	-116.902	-744.412	-627.51	-1639.03	596.728	-277.975	983.778	416.104	261.103	3225.12
TCGA.A2.A04N.01	Human	LumA	-267.367	-28.6362	-658.927	-1706.19	824.772	1233.83	-1072.4	-915.846	-3554.37	269.981	-1108.49	-424.537	2587.59	1372.1	-842.81	125.826	-939.444	-4490.31	-3288.6	776.75	318.289	-41.7196	-1196.1	-963.602	-340.176	-1663.34	-3865.39	-1976.09	-1802.35	2886.17	-784.732	118.772	510.758	-236.207	-1076.51	-2784.27	571.759	-1971.61	-281.964	1689.64	1509.28	-1083.68	593.123	-598.536	169.45	442.066	-2382.79
TCGA.A2.A3KC.01	Human	LumA	486.564	171.982	-1765.93	1679.45	3600.58	1682.77	-454.161	-2846.85	-1926.25	760.082	3024.83	-1943.63	1713.33	498.57	-1942.08	2459.94	-2196.02	-2969.2	-2015.93	2291.73	2720.43	1772.66	181.966	-3837.02	-1762.93	-4168.1	-3423.63	-4724.59	-3281.87	2616.91	262.397	-1383.46	-2109.05	-4493.09	-2519.69	-2005.16	-418.322	-4186.94	-1482.66	2704.28	2508.6	-697.319	1343.16	981.847	-321.587	-1714.42	-734.741
TCGA.A2.A0EM.01	Human	LumA	-2285.48	-571.388	1681.58	-271.525	971.28	857.953	-1284.22	-1089.2	-1849.22	-177.109	1166.87	1172.14	2454.72	1272.48	1746.33	517.003	1350.89	-3445.93	-3429.21	726.636	1365.48	886.674	-965.022	-1777.01	-168.09	163.912	-1937.26	-598.557	-1241.49	2331.23	-1103.5	272.226	913.527	582.931	551.642	549.27	-100.006	-3751.7	-1420.34	2331.37	941.666	1185.81	830.35	-376.196	1142.74	553.327	-2356.92
TCGA.GM.A2DI.01	Human	LumA	4288.46	1520.25	-1561.79	1353.88	-207.903	2119.33	3905.31	-3275.01	-1956.08	2232.21	-1165.09	-2148.19	2016.38	509.538	1401.27	268.871	-843.669	2862.87	4068.95	1596.02	2885.63	2814.11	3071.96	-2403.19	882.29	-1405.14	-3513.46	-3550.08	-3284.25	2436.17	3820.78	9.9972	-2598.97	-4480.24	-1974.12	-811.061	404.556	-3481.86	-684.242	2797.62	873.616	130.037	1936.65	3167.59	-806.339	-1082.81	4796.95
TCGA.AO.A12B.01	Human	LumB	-2286.38	-520.535	404.11	-1367.47	1146.51	-3090.82	-2521.95	2035.27	-1255.78	-138.298	-625.773	2305.67	2892.93	2470.16	346.703	-559.633	958.307	981.008	-706.67	-1602.48	1535.95	439.115	-856.371	2198.6	-952.71	1394.38	46.0989	622.399	-704.336	-2662.28	-3092.36	1023.38	2103.44	2837.58	1382.31	737.344	-586.492	1878.78	732.88	-1145.9	-2202.17	710.911	-835.577	-1398.47	442.568	833.734	-2089.9
TCGA.BH.A0DT.01	Human	LumA	2316.28	430.172	-792.559	-398.176	2416.46	2650.11	1053.68	-2841.8	-3303.26	1649.55	743.465	-203.286	3150.03	1437.16	382.373	425.092	162.715	-23.6378	564.957	1714.21	2522.9	1333.51	-120.115	-2541.05	-1094.12	-2945.1	-4306.07	-3445.49	-3511.56	2975.53	982.91	-826.448	-704.203	-3027.59	-1460.01	-2213.76	138.403	-4802.16	-1890.14	2912.02	854.108	-185.874	313.116	488.186	248.121	-1120.95	1397.15
TCGA.A7.A4SC.01	Human	LumA	1750.67	1302.89	-564.378	-1289.65	2178.74	-239.456	-3.5561	-2944.81	-3660.48	35.0679	2758.1	-337.144	-75.9992	-1112.51	-814.462	1927.8	-1598.07	-2770.07	-1361.28	894.005	565.386	1409.01	-709.006	-2915.1	-1643.3	-3163.24	-4649.13	-5104.39	-4401.97	967.559	542.447	-463.384	-68.3482	-3136.95	-133.4	-1033.2	485.888	-1932.08	-733.365	1198.72	928.8	-177.854	-575.073	-209.029	449.217	-619.044	-591.13
TCGA.D8.A140.01	Human	LumA	-509.552	-846.586	-1616.78	1062.38	-424.99	1196.27	4.74812	-1297.27	-449.691	296.642	-623.849	-907.655	1740.42	18.3004	435.269	-754.118	1142.71	2139.08	1233.83	-1801.23	-337.562	-169.529	-1088.38	139.802	-1444.5	-1393.02	-1528.83	-2675.74	-2689.08	-2198.34	-664.934	-1603.11	-1579.73	-3234.14	-531.767	-2650.16	-1392.9	-1728.67	-686.033	1042.64	156.321	842.832	-2423.4	-0.252464	845.018	-349.739	170.655
TCGA.A8.A07O.01	Human	Basal	1058.24	363.299	-622.312	2425.71	1432.49	-254.626	2201.75	1052.17	4016.2	-101.628	1909.59	957.493	-1301.98	-875.214	913.011	-1024.43	817.451	-1386.41	171.849	-369.712	-543.956	1323.87	463.462	2126.84	590.621	2863.53	4231.7	4486.27	5240.01	-1317.37	2146.42	-251.231	-118.959	1430.01	1274.62	1767.79	-877.496	2656.44	1599.13	-1057.32	-531.61	182.519	-1270.12	759.848	-1290.69	-172.484	1848.9
TCGA.BH.A208.01	Human	HER2	1571.11	1268.07	971.037	197.814	818.566	3836.77	763.697	-2631.7	-2720.49	1165.63	1725.5	-90.3102	-1472.5	-1614.7	1899.31	2374.6	1705.68	-2338.17	-257.599	2832.98	861.229	2624.04	1934.55	-289.679	862.962	-561.409	-3471.35	-2590.36	-3744.45	5065.86	1685.16	781.899	-388.074	-1273.02	-25.7678	-1480.61	1143.01	-4050.4	-743.882	3306.52	3925.19	425.085	2989.5	1928.81	-499.606	-511.912	732.899
TCGA.B6.A0IA.01	Human	LumB	228.995	399.707	1223.36	-1794.45	-1912.76	-2123.34	-1720.32	2582.36	-125.238	519.975	-1371.85	1712.81	1984.62	2762.79	596.288	-800.801	1125.4	-1169.73	-2234.1	-1223.03	-1489.58	-1220.57	-1162.34	1280.97	964.2	1975.89	1558.8	2944.54	-125.296	-1797.52	-2115.14	1352.45	2355.97	4184.03	1804.83	2975.87	1916.09	3599.57	1664.75	-1934.83	-2447.39	984.114	-712.899	-996.993	145.314	1883.23	-2254.71
TCGA.AR.A0TZ.01	Human	LumA	1171.38	-946.115	-1787.56	2572.63	-366.429	1279.13	-1426.43	-199.493	3512.65	-475.064	61.0705	-2604.86	2855.02	1477.81	469.193	-1368.36	64.9455	-2976.2	-2904.12	-646.053	1019.25	196.046	-1694.87	461.44	-122.482	-1819.93	3130.47	-472.948	385.774	-1116	-607.718	-1491.55	-2936.81	-3564.65	-2205.94	-3182.13	-479.256	-1360.95	133.416	1494.36	-528.695	-827.249	-2505.88	-606.438	-1109.61	-1491.63	-2669.54
TCGA.E2.A10A.01	Human	LumB	415.533	-522.006	-1555.11	2027.77	-1997.47	2509.06	-1521.45	-45.9941	1471.76	178.401	-378.808	-1243.4	1264.79	465.576	902.491	-671.597	995.124	2642.52	213.808	-255.002	-213.297	-1890.68	-95.23	-452.352	-39.9836	-410.119	1841.42	-2176.3	-3349.59	204.814	-15.4329	-1445.37	-1310.22	-2566.42	-1127.69	-1614.54	-697.382	-1906.92	-681.983	1224.94	-778.874	78.9477	-13.4831	-827.13	-394.386	-1407.07	-2308.69
TCGA.A7.A6VW.01	Human	Basal	1429.96	356.96	1011.2	-527.509	386.994	-3161.17	1264.82	2695.85	1584.46	533.562	961.651	478.096	-1485.74	-154.075	-1940.22	200.122	-2621.24	3133.59	2474.17	-226.338	-559.409	-1207.54	763.396	1176.2	231.408	1732.38	2961.6	3546.43	3915.38	-548.841	1705.47	388.316	374.634	3381.71	2261.17	2593.21	687.635	4463.04	1781.91	-2681.14	-1530.8	-619.287	442.713	-326.879	-537.545	369.563	1059
TCGA.C8.A26Y.01	Human	HER2	589.028	979.902	594.217	717.667	-811.605	-1894.66	44.8411	-759.558	1318.83	-157.835	-982.842	1301.15	-1866.14	-528.972	-203.052	-605.312	-76.766	-242.441	465.798	-806.641	-1345.14	-975.851	399.085	-576.405	1801.96	2571.14	2573.75	-176.358	-2357.9	-3764.73	-379.74	707.003	887.129	1521.53	2236.95	1154.02	334.479	3324.68	1109.05	-2215.63	-2837.97	1503.79	-186.867	-825.367	1981.51	1458.12	-972.449
TCGA.AO.A0J5.01	Human	LumA	-1188.87	667.725	1918.01	1791.76	-1119.41	3152.57	-1304.78	-2230.29	-1819.24	40.6986	663.913	101.133	-1785.03	-1836.96	1692.97	2223.45	1231.15	-4330.08	-3226.9	1877.48	1515.67	2687.22	-139.706	-521.699	-405.824	-1675.2	-3368.69	-3792.51	-3587.22	3768.98	-873.121	-365.844	-691.56	-2856.66	-476.087	-2674.12	-609.909	-4138.55	-853.381	3285.17	3028.43	41.9386	1089.8	200.993	962.061	279.332	-1997.91
TCGA.B6.A2IU.01	Human	LumA	-247.108	-455.092	-859.564	-276.879	338.822	-748.468	-1935.16	-248.132	-485.328	-316.943	-2183.01	750.853	2226.81	1796.97	-1995.2	464.247	-1675.09	-2624.12	-3203.3	-1285.49	-807.929	139.507	-2264.52	-1772.02	-1445.34	-2457.42	-4.81836	-2355.92	-2428.73	-2436.73	-2459.69	-273.359	685.27	796.71	-581.459	-257.677	954.383	204.911	21.9694	-182.942	-885.073	468.217	-1218.93	-1274.46	1268.29	852.795	-3741.89
TCGA.C8.A26Z.01	Human	LumA	-2316	-1156.19	-1248.52	554.38	-2125.64	726.25	-2950.49	536.955	-707.738	-109.118	130.51	-483.149	1862.15	1202.08	444.573	-811.196	2606.91	-4137.05	-3679.64	-998.979	-1392.34	-813.372	-1652.86	328.892	-146.219	-106.934	-450.763	-259.26	-1189.34	-832.549	-2792.77	-591.615	-490.883	39.2082	8.08654	-1300.21	-631.782	-1752.66	-1047.41	705.243	323.012	-376.129	-467.959	-1233.75	747.111	643.708	-3928.33
TCGA.D8.A27N.01	Human	HER2	1271.28	1273.34	2509.62	631.799	-1258.5	1549.71	920.041	477.191	706.282	2080.08	916.639	2158.1	-533.374	-209.562	1747.75	296.16	1558.54	3170.45	2435.1	562.838	-507.182	-313.77	2163.26	1733.08	1083.56	1939.71	58.4816	2276.58	1256.71	3347.21	1314.68	1768.04	977.875	2130.58	930.623	1994.82	662.229	837.852	851.539	13.6872	882.208	-1.84885	1364.48	1324.99	-528.504	352.074	1909.39
TCGA.D8.A27K.01	Human	LumA	-9.50489	-1647.85	-2826.38	231.843	1708.15	1390.76	526.36	-3523.77	-2412.38	-90.0227	2446.42	-1563.59	299.845	-827.222	176.207	-1603.03	692.785	-1727.48	-856.688	441.329	1699.04	1629.63	-1154.47	-2540.83	-1237.14	-3152.08	-3812.36	-4230.23	-4489.04	73.8668	733.596	-1466.96	-1651.87	-3985.34	-1952.6	-3286.14	-1087.83	-4865.16	-2654.17	2210.99	-1543.48	-329.68	-937.144	-92.4701	-600.367	-1743.55	720.366
TCGA.E2.A14X.01	Human	Basal	-191.135	-592.969	-255.906	1598.87	1314.72	939.647	483.312	-626.61	2725.3	-65.5999	904.269	-95.8614	-2025.06	-1570.44	264.834	-323.541	1166.3	-1879.22	-628.776	-616.379	313.321	22.545	380.879	474.834	-931.215	98.4707	2582.39	2285.22	1271.72	-2248.5	-238.468	-1133.44	-873.076	-300.49	-1112.44	658.956	-87.9739	1047.35	598.246	-449.102	-1015.06	312.569	-1009.33	-173.418	-828.57	-138.639	2203.15
TCGA.A2.A1G1.01	Human	Basal	2006.5	1220.64	1488.11	2491.41	484.787	2152.57	2946.73	-1142.65	3310.23	1066.27	954.291	-1049.67	-2043.01	-1451.48	1475.35	-1273.58	2486.28	2670.09	3204.62	303.579	947.104	1049.91	1696.57	381.587	1203.81	2338.3	3025.99	3072.38	1063.71	1455.13	2833.18	-1042.34	-706.209	-1269.39	278.08	62.8401	-1100.56	-1322.72	-350.513	972.208	1875.02	57.4944	600.287	1894.47	-1606.87	-654.825	3179.61
TCGA.A7.A26I.01	Human	Basal	-535.613	517.106	493.32	2638.74	-215.557	1875.57	-229.496	-1526.13	2581.85	-571.067	1175.73	-491.986	-2558.55	-1863.49	711.241	38.347	2193.43	338.298	-292.647	1492.07	-1131.17	1048.1	125.425	463.162	133.475	1008.76	2779.82	1603.67	27.5133	2628.81	872.111	-870.708	-1238.7	579.875	1230.11	-538.923	-1311.5	-1945.1	-727.803	1217.3	765.012	469.035	409.592	17.016	-194.175	-351.472	-676.862
TCGA.BH.A6R9.01	Human	Basal	3757.58	1443.1	-722.907	-106.013	3714.01	2959.2	3614.57	-1324.77	-2197.67	1891.51	3134.76	-2051.3	-3180.99	-3023.56	-106.668	1360.69	-613.964	2908.46	3558.27	2844.71	1233.05	2817.47	2778.73	-211.883	627.51	-1036.49	-3639.82	-2301.01	-2314.79	5287.2	4008.49	135.022	-2334.7	-3072.32	-159.725	-680.74	1815.35	-2802.67	28.2265	2830.9	4483.65	-95.3985	2947.9	2711.87	-1670.52	-2496.18	3613.76
TCGA.A7.A0DA.01	Human	Basal	647.772	1941.73	2070.69	1966.16	2233.88	1872.39	-1000.85	-1857.85	977.768	-153.007	1744.7	-1210.75	-928.985	-964.633	-325.879	1832.22	-742.246	-1615.05	-1638.3	1631.5	323.837	2670.91	-777.32	16.1286	-488.382	462.355	169.295	-380.668	-87.952	2482.06	-9.95633	-1400.61	-1768.51	-2082.19	402.929	-928.731	-528.142	-1041.58	291.234	1332.81	1116.52	-623.474	336.898	-531.967	-702.484	-666.744	-1171.76
TCGA.A8.A09E.01	Human	LumB	-1386.65	-429.568	1993.76	393.2	-135.919	-1853.24	-2685.64	1295.45	1858.14	-141.345	-336.377	1314.57	1578.01	1859.05	-84.5206	320.072	362.674	3125.82	591.453	6.54384	-98.6272	-3148.14	-1051.55	1979.49	82.2834	1336.5	2709.96	2963.14	3272.25	-2186.26	-1897.17	429.652	2510.4	2252.8	1277.66	2793.94	370.998	2893.87	1168.81	-1725.07	-500.249	53.5619	-300.28	-1530.49	2114.6	2243.61	-2820.13
TCGA.AN.A0G0.01	Human	Basal	-554.639	1018.67	1746.24	2345.31	627.636	229.306	-458.626	-247.919	4118.33	-303.987	1835.78	-159.184	-1722.08	-1268.35	1481.93	-1647.09	1484.32	-2253.7	-1448.72	741.346	-848.366	351.802	259.18	2428.71	1433.54	3030.48	3889.69	2850.15	3268.76	178.217	-256.036	-242.899	-519.19	-567.634	2492.56	476.636	-1236.04	-392.733	-699.854	-307.121	881.546	25.7533	284.201	-265.082	-372.95	-197.844	-209.71
TCGA.E2.A15E.01	Human	LumA	-595.098	597.351	1352.86	289.922	865.976	589.2	-2602.42	-1673.57	-1051.85	-1461.09	1126.41	905.287	2058.36	1421.83	1787.53	1145.12	-130.091	-4034.12	-3545.9	1450.4	37.73	-88.1157	-2301.98	-1015.76	-1479.88	-942.266	-2011.66	-2165.9	-2066.06	909.623	-1973.5	670.938	1771.93	-1697.49	-1.44249	-929.675	-27.4369	-3947.41	-1154.68	2792.73	-339.394	-656.757	-665.223	-1330.49	1587.11	1425.32	-4012.6
TCGA.LL.A73Z.01	Human	Basal	-159.874	-340.295	351.366	-2620.49	2206.69	-944.326	936.276	856.616	-2594.86	517.79	446.105	995.672	-1528.62	-369.442	-1040.77	2139.12	-1935.17	4705.21	3531.24	1343.93	-485.54	-616.233	1280.54	-1675.51	-867.486	-748.559	-1675.17	-138.249	-616.464	1529.45	1000.54	1284.19	1630.47	2136.49	21.1864	2948.75	1061.06	783.434	53.9519	-729.482	2168.84	-1039.84	2414.05	1173.51	237.649	40.8622	1989.93
TCGA.E2.A9RU.01	Human	LumB	287.172	1727.62	3370.17	-1774.71	-1492.31	-3129.52	-710.295	3055.93	978.259	-170.192	-184.375	1554.53	-304.567	847.719	-905.189	1244.58	-1649.34	1470.46	299.672	191.239	-1418.81	-2039.26	-288.515	2370.95	1127.26	2589.13	2883.13	4429.87	4493.61	1290.42	-341.256	894.881	1826.08	4039.45	2257.31	1488.94	895.201	4179.38	1760.12	-2419.27	243.117	-1052.88	1245.08	-443.364	-193.291	1189.14	-962.059
TCGA.LD.A9QF.01	Human	HER2	3819.35	1049.5	2538.36	-1579.68	1904.71	447.664	4207.82	-663.907	-3093.63	2291.06	1888.97	-456.82	-1631.38	-1371.61	-677.356	1669.41	-2299.5	3788.53	4237.9	1723.56	1670.07	1162.35	3249.65	-1515.66	1010.61	-50.6856	-3512.63	-2611.32	-1457.98	2699.1	4156.73	1371.01	-831.628	-1182.31	-573.266	1503.63	2466.63	308.605	418.973	110.367	2117.22	-825.107	3039.39	2984.03	85.211	99.0362	4374.22
TCGA.OL.A66P.01	Human	HER2	1843.75	1042.19	2828.77	-2862.88	-1684.05	-2220.55	1618.62	1629.97	-2523.32	1451.49	-1705.06	2814.57	-1549.96	-173.756	606.505	1303.6	-1921.25	1745.17	2770.73	429.459	-143.877	-1768.58	1712.75	985.875	1399.91	2260.4	-1425.38	1130.48	970.92	459.05	2163.58	3222.9	2874.09	3938.89	2001.02	3765.28	2329.36	4292.04	1978.6	-2313.44	769.53	296.3	2336.18	2201.14	1125.45	1915.07	3364.66
TCGA.E2.A1LG.01	Human	Basal	204.645	-567.129	-346.992	1406.18	-643.547	208.208	-845.936	626.161	3648.55	-727.953	1473.39	160.679	-1266.67	-371.436	454.555	-1805.2	771.829	766.898	1066.95	-1818.23	419.454	-2022.63	-424.043	159.313	1203.11	1938.76	4139.44	3351.73	971.414	-3578.86	-927.422	-471.842	650.497	3232.12	-524.076	100.515	287.678	1753.33	482.476	-1270.85	-4343.21	409.201	-2358.83	-1192.87	927.827	323.506	-405.272
TCGA.A8.A081.01	Human	LumB	-3097.56	-1275.76	-980.739	1053.49	-2814.37	-1393.31	381.611	182.165	2679.52	-670.611	-1833.89	527.1	-1464.71	-503.245	-784.827	-1899.71	2171.52	1762.32	1357.66	-1839.78	278.789	-1916.07	-314.583	-501.307	910.607	860.086	3111.9	210.511	252.3	-4712.95	-556.692	274.705	519.598	1679.62	430.819	-1090.65	-2089.79	1226.22	-1051.35	-2277.57	-1934.4	760.2	-1564.47	-727.879	1395.57	358.419	1292.87
TCGA.A8.A0A6.01	Human	LumA	766.302	-1292.66	-1325.96	-1309.47	-2178.04	0.285122	2417.89	-2444.94	-3554.58	754.58	1227.79	-1183.69	-1907.86	-1424.02	820.559	336.597	3881.11	2797.92	3138.29	48.2099	-171.021	-324.508	2122.8	-909.463	822.733	-1090.78	-4133.02	-2945.88	-4319.76	-353.184	2131.83	-645.727	-1426.19	-1926.4	-1462.1	-793.096	107.742	-1684.05	-1079.53	604.52	1313.47	184.107	1356.31	1135.91	179.504	-424.129	3820.67
TCGA.BH.A0HB.01	Human	LumB	784.678	455.941	2589.26	-1126.11	-1713.49	-878.097	224.868	2766.46	1385.3	1349.26	608.645	1908.27	1788.42	2468.03	404.025	-801.741	902.088	923.397	1311.49	-887.273	1052.46	-1564.21	1323.39	1429.4	707.739	2219.44	2156.39	4079.8	3604.24	-66.5612	843.281	2516.22	1825.75	3391.98	831.974	2814.02	1365.86	2467.8	1392.99	-1074.82	-813.459	-526.387	1819.14	578.163	-308.108	1401.44	1811.02
TCGA.A8.A08B.01	Human	HER2	-190.981	851.664	1749.78	283.293	-2315.77	-2399.83	-1691.45	1553.52	2913.5	-452.174	-1575.08	-934.395	608.687	1020.39	1104.29	-750.351	998.499	3513.42	2667.79	-419.708	-186.86	-1693.99	-524.154	1876.05	1033.68	2757.72	3551.09	3952.24	2685.61	-2196.2	-102.765	-41.7766	1461.1	1337.41	2053.38	290.677	-633.122	2559.37	389.897	-2169.47	-2864.58	-132.25	-143.425	-931.236	-154.028	921.407	970.761
TCGA.E2.A15L.01	Human	LumB	-165.954	1037.49	-1365.84	2017.76	135.661	1842.65	-2424.35	-631.95	978.772	-487.797	-376.064	573.293	934.296	47.3401	2160.76	-254.841	2095.12	-4268.15	-3814.01	10.539	571.484	1304.68	-776.167	-348.41	-444.347	-587.422	1347.81	-932.324	-2828.83	3036.84	-1928.57	510.541	1095.29	-55.4248	284.755	-559.744	-206.359	-3590.59	-1041.95	2548.64	1773.83	641.18	832.305	-267.069	6.5183	60.9309	-3783.9
TCGA.B6.A1KC.01	Human	LumB	-3126.23	-2031.37	-1072.01	94.5659	-1723.68	-445.739	-1942.47	-140.003	-89.571	-1697	-2372.37	-602.997	-1399.68	-1762.91	116.714	-1642.04	2115.87	-4039.17	-4034.75	-1676.48	-2398.08	1796.36	-1454.67	-72.5079	-986.91	-580.237	951.294	880.991	-543.613	-3296.33	-2678.97	-1064.94	-376.467	622.357	-1615.08	-2588.79	-2307.44	-1273.43	-1146.3	127.131	-610.449	794.156	-2263.85	-1449.01	817.364	566.198	-2576.58
TCGA.E2.A15S.01	Human	LumB	-3528.63	-1429.9	-1441.44	1241.22	-176.229	-450.751	-3142.73	1451.47	2775.46	-2053.18	-1325.57	-633.822	-1119.83	-235.485	-1418.84	-1471.94	-672.547	-4568.06	-4158.49	-1501.12	-1181.85	730.386	-2906.31	111.327	-582.707	-716.049	3542.5	1154.92	433.913	-3913.18	-4187.75	-320.37	-1486.79	-1060.7	-1163.58	-3676.57	-1403.16	2431.14	662.424	-1768.72	-2026.86	111.401	-3076.74	-2021.97	486.463	717.785	-4168.61
TCGA.A2.A0YD.01	Human	LumA	4617.98	1388.31	-1327.56	779.56	1732.99	3543.45	3239.29	-3883.62	-3476.01	2574.02	2209.58	-712.501	2719.24	1137.34	-703.862	2559.29	-127.957	2311.2	2271.09	2421.31	1242.1	2275.77	2023.77	-3280.77	-756.182	-3350.28	-4800.46	-5183.64	-4547.68	4546.07	3486.37	-460.718	-1166.1	-4403.44	-1208.74	-1113.71	1392.38	-4068.84	-339.899	3728.94	3461.95	58.401	2859.26	2526.75	294.494	-1125.87	1984.57
TCGA.E2.A1B1.01	Human	HER2	2460.56	189.924	-1609.56	347.746	-2734.03	1897.72	2242.8	-3003.1	-904.479	857.873	-1588.79	-712.277	-235.282	-230.855	1675.52	-526.98	2202.71	4510.46	3968.45	372.033	1473.69	168.004	2113.3	-1833.7	-126.465	-1330.76	-1307.66	-2247.29	-3498.21	2562.79	2913.16	-336.085	-1748.36	-3731.63	-1632.38	-2380.86	-3.60369	-3036.13	-677.45	2358.68	1785.92	-7.68603	1047.06	1834.65	-590.38	-1561.68	3077
TCGA.C8.A27A.01	Human	LumB	-3211.96	-1474.3	-2163.32	1139.87	-740.842	-698.009	-3082.58	648.96	3327.57	-1840.45	-2874.61	-2101.89	301.922	33.1134	-261.75	-1687.7	661.294	2101.36	-58.9308	-1577.69	-2441.56	2146.16	-1939.46	476.714	-1000.11	-389.469	3705.11	1623.47	858.393	-3202.93	-2610.4	-1781.22	-629.398	-936.018	-710.696	-3030.53	-1935.72	-470.98	-1090.45	-619.472	-220.237	22.2982	-2786.69	-1188.38	-693.716	-583.248	-2404.79
TCGA.A8.A082.01	Human	LumB	-2154.34	-515.937	-200.181	2686.2	528.728	1393.3	-1869.29	662.428	2000.14	-247.423	839.25	-1138.02	2374.14	1884.23	-657.284	-179.013	98.2709	-2697.14	-3031.24	652.072	1558.27	2495.27	-1275.41	-971.607	-662.433	-794.732	1928.17	-611.83	-75.9337	46.4097	-1259.29	-699.743	-1157.03	-1468.18	-833.983	-3698.91	-689.963	-713.009	-490.896	222.113	1978.64	545.467	351.35	-416.566	131.018	-652.459	-2448.31
TCGA.D8.A1JI.01	Human	LumA	-1532.41	-2072.72	223.076	-1930.37	-1076.8	-1012.4	-625.904	94.5978	-2893.25	-986.71	-2510.84	1109.15	1281.54	1034.65	354.95	-1347.58	1424.02	-3192.7	-2957.12	-1968.31	-1240.67	-912.796	-1657.17	-442.732	-1249.7	-656.168	-2137	-1824.45	-2999.76	-3294.63	-1622.92	13.0727	1628.66	2307.58	195.183	-161.318	-1535.36	-589.559	-646.742	-57.1822	-2050	1502.74	-1333.72	-2431.65	808.819	1083.2	-2228.96
TCGA.A2.A0T7.01	Human	LumA	1562.21	-158.199	-860.105	1101.41	2927.78	2420.96	-244.42	-2530.39	-1218.44	194.771	1339.67	-1088.91	-616.401	-861.199	-632.907	1184.25	-31.2332	-430.29	-694.98	1971.38	893.282	2066.13	0.196502	-1929.57	662.305	-1505.98	-2677.59	-3414.39	-2677.15	3054.68	1671.66	-693.358	-1256.36	-3068.15	-1374.42	-2213.29	898.706	-2339.9	322.584	2662.49	1036.05	-412.431	845.873	-512.597	270.255	-1490.51	-1122.12
TCGA.E9.A1N3.01	Human	LumA	-3272.13	-2042.79	-261.114	549.755	-2875.9	-2739.19	-3133.28	-73.5047	-108.104	-1842.96	-2273.48	1361.93	356.778	113.264	703.061	-853.54	1265.03	-1432.48	-2765.8	-2380.2	-2522.03	-287.27	-2169.98	346.048	-1220.07	-579.832	-677.667	-630.856	-1351.64	-3890.35	-3235.08	-239.574	896.035	1031.67	-421.691	-1047.39	-1698.09	635.191	-573.09	-1208.28	-1377.63	951.679	-1625.75	-2640.82	1232.04	706.896	-3727.84
TCGA.OL.A6VQ.01	Human	LumA	4995.34	2507.01	230.532	-739.95	2306.01	3271.92	2504.21	-3492.63	-3944.12	2698	1658.18	-1037.46	4120.96	2688.29	991.219	2450.77	-1106.76	-1938.56	-95.3372	2280.04	1186	2800.31	818.616	-2218.89	-893.116	-2547.29	-4595.33	-4931.09	-3311.83	4091.57	3081.55	101.892	-1125.33	-3513.15	-1270.43	-1421.03	2433.69	-3218.58	212.533	3431.11	3420.23	-634.385	2072.98	2401.19	-342.276	-1787.08	665.975
TCGA.AN.A0FK.01	Human	LumB	-1786.53	-266.318	1037.97	-620.691	1995.17	-47.1576	-1625.93	2036.71	429.327	208.835	592.128	1232.55	2278.89	1812.79	1880.44	355.074	2123.2	-1430.52	-2274.3	-648.084	1508.12	675.401	-6.72376	1073.25	-253.274	1028.08	779.483	1344.18	2176.73	-35.1403	-2147.72	1156.38	1464.05	2237.79	1703.98	3646.17	-48.9424	1605.48	1021.14	-584.343	1053.9	1361.59	-230.218	-927.951	641.227	724.851	-2139.98
TCGA.LL.A442.01	Human	LumA	-1632.5	-679.116	709.706	1470.88	844.027	-765.078	-598.826	98.6254	-879.621	-1027.83	-1381.16	519.918	1139.39	1082.56	1326.18	-379.442	24.3475	-2506.53	-3163.57	-1525.43	-983.418	-1147.15	-719.778	-196.06	-326.762	-307.629	-461.907	-2905.24	-3063.18	-4124.28	-1757.77	-453.028	-165.561	-581.028	-316.133	-1477.29	-150.26	1024.27	-195.048	-1219.31	-2193.61	1582.4	-1438.57	-1572.29	917.112	1068.47	-2016.55
TCGA.D8.A1JC.01	Human	LumB	-1353.3	-611.607	864.7	1511.01	-1.23303	1443.12	89.0876	-980.191	1426.29	-325.202	443.296	-363.945	901.437	603.557	1145.58	-470.262	1497.43	4347.99	3016.41	609.303	1743.94	-954.798	132.297	-1713.92	380.039	840.291	1094.04	-1687.52	-2630.51	327.313	599.38	-1056.57	-736.825	-2447.5	-322.501	-2427.19	-711.708	-1577.9	-784.609	793.289	288.635	212.368	-545.443	-79.6525	441.136	-423.668	-403.261
TCGA.EW.A6SD.01	Human	HER2	1664.51	541.806	855.385	1213.37	-618.637	369.835	1356.18	281.663	1293.31	777.855	229.618	-63.6714	-1258.55	-1656.5	937.255	-989.673	-484.863	1802.41	2792.29	314.361	-44.2231	1054.61	1365.09	483.084	1206.36	1433.64	-35.4627	720.911	1982.48	-227.731	2101.22	785.332	-637.272	736.901	530.46	2188.53	541.286	963.148	560.969	-402.179	517.335	359.994	503.383	1002.59	326.109	763.941	2341.81
TCGA.A1.A0SP.01	Human	Basal	924.015	-574.107	684.592	1996.96	1891.26	584.698	1583.07	1418.19	3569.06	-124.853	1554.02	-944.561	-2659.93	-1420.96	-384.697	-688.415	-925.813	-1937.34	-746.29	-124.893	-461.94	255.289	257.798	333.167	351.498	2108.84	4264.32	4309.59	4340.45	-532.261	994.088	-873.734	15.6812	363.739	420.189	757.582	-762.103	1841.94	894.783	-947.162	244.871	-545.064	-366.073	421.934	-1460.02	-281.201	1413
TCGA.E2.A15P.01	Human	LumA	-2592.53	-1623.77	-10.9862	12.0644	-967.203	282.63	-1920.1	-1572.13	-2630.82	-1267.06	-851.409	-450.918	258.416	-940.091	638.432	-1069.43	1116.23	683.003	-1294.4	98.0136	97.3261	-656.599	-1143.48	-990.052	-767.883	-2128.56	-3438.19	-3250.28	-3781.92	-1256.99	-2129.3	-171.342	-408.841	-1708.23	-933.837	-2217.34	-1322.85	-2760.01	-1690.15	1069.86	-255.672	-74.3229	-943.782	-1140.37	1387.53	40.5304	-2888.39
TCGA.AC.A6IV.01	Human	LumA	814.803	110.755	-1028.9	-133.674	2137.06	2558.1	2230.72	-2482.42	-3344.89	741.74	505.858	1042.83	-154.001	-1076.72	-1728.42	3030.53	-3448.44	337.209	1220.37	1426.66	2115.88	3370.88	2433.62	-3444.87	-1105.91	-3522.66	-3991.52	-5087.29	-4322.48	2875.9	1997.07	1993.01	-53.202	-3633.06	-2182.89	-430.991	35.9374	-3269.28	-1255.5	2013.78	3466.7	-256.298	4130.89	1325.88	2226.28	-507.463	2318.37
TCGA.C8.A1HE.01	Human	LumA	-2010.69	-1466.99	-1822.1	97.2386	-510.919	432.085	-1940.23	-1110.42	-1465.16	-744.971	451.245	23.89	1775.64	957.028	952.736	-1579.65	2229.93	188.735	-1725.23	-1540.04	372.464	-1043.84	-740.341	-682.582	103.389	-1173.55	-2551.2	-3245.08	-4087.92	-2090.95	-1145.21	47.1512	768.561	-917.977	-282.258	-838.418	-634.909	-1946.67	-1219.07	727.606	-206.289	558.474	-841.455	-1414.19	652.436	188.488	-2468.85
TCGA.A8.A086.01	Human	LumA	-1600.92	1030.53	457.256	829.511	926.825	2303.58	-2189.01	1196.39	596.056	-308.701	817.38	-722.273	3065.39	2158.33	663.82	-86.6407	856.237	-2249.58	-2663.74	455.394	1613.6	201.071	-500.447	76.4336	-1298.29	947.184	1522.65	1271	401.74	2888.49	-1208.08	-138.525	-754.941	-1084.49	239.681	-2036.75	-448.806	-2252.48	-411.569	1840.92	3263.65	750.246	672.389	-583.786	-331.276	-1123	-2886.71
TCGA.OL.A66I.01	Human	Basal	2877.58	709.808	-882.367	-447.183	2183.74	-627.528	2945.38	514.972	1930.19	871.393	2151.14	-785.515	-2781.9	-1797.53	-1734.55	435.263	-2455.41	4314.04	4059.1	822.857	-174.099	13.9343	2158.28	537.39	162.656	144.669	2751.29	2206.84	3220.41	1782.74	2606.96	-263.112	-1247.36	-597.342	-50.6822	1710.65	605.77	2632.95	1406.11	-1226.84	553.397	-709.352	788.604	2076.6	-1869.32	-1137.05	4532.38
TCGA.E2.A1IG.01	Human	LumA	712.394	152.365	39.0563	972.193	2613.29	3566.46	-700.36	-1236.76	-1881.18	612.352	-387.311	-1312.8	2720.55	1760.29	-771.341	1664.2	553.992	-1285.39	-1803.2	2167.19	723.413	1881.02	-89.4907	1069.74	-13.0969	-1694.63	-3012.18	-2960.1	-1301.48	3791.97	-290.966	-173.642	-2108.68	-2921.8	-1128.28	-2839.61	597.527	-1431.11	-96.903	1334.2	2475.75	44.3209	2057.41	-725.093	-664.323	-1175.18	-1798.35
TCGA.AR.A24Q.01	Human	Basal	587.632	1569.9	-820.031	2333.52	2779.19	2387.07	732.742	-910.457	2737.92	-225.082	1170.44	-141.328	-2244.67	-1377.68	753.375	1584.76	392.491	-3288.68	-646.622	1497.58	552.298	1341.51	546.008	-361.897	188.373	1426.6	2662.83	1570.92	-342.146	3218.39	199.04	-1272.22	-1032.74	450.41	695.992	-1217.55	-581.528	-901.776	416.904	1318.68	1054.93	-27.8317	-135.2	1007.96	-860.91	-671.711	1599.92
TCGA.E2.A1B4.01	Human	LumA	-1689.59	-733.136	-269.902	-3025.2	-908.298	-2420.55	-2214.55	1199.81	-4368.03	-1233.26	-337.365	108.149	907.78	624.509	-1010.39	241.114	-1788.29	-2692.58	-3433.13	-1638.05	28.8018	-919.639	-2173.85	-873.468	-1130.58	-1724.34	-4262.13	-2203.07	-2115.1	-631.78	-2552.16	524.554	1049.79	2070.03	-1060.41	-378.983	1596.51	-314.998	-919.496	-604.498	-1143.58	286.397	106.174	-1646.37	215.776	535.929	-3402.3
TCGA.B6.A0IM.01	Human	LumA	-712.785	34.1248	-2128.65	1964.77	-46.91	3204.67	-1014.64	-393.444	1743.76	164.148	-232.892	-1139.25	2394.86	641.328	1032.59	-191.137	1048.29	-1091.33	-1714.4	251.386	220.327	2051.48	-50.7259	-1039.66	-836.846	-1637.65	675.695	-952.87	-2912.41	1449.7	-493.808	-248.963	-1095.44	-2033.59	-644.028	-1946.55	-389.679	-2262.64	-404.727	1857.91	2597.18	595.908	122.704	-162.821	336.058	-51.5219	-2411.22
TCGA.C8.A12T.01	Human	HER2	-678.118	1540.38	2385	1342.75	-1880.28	1933.02	-1063.99	2366.01	3392.35	875.151	-496.324	1017.09	1929.76	1688.5	1774.53	552.519	760.396	-2536.73	-1544.16	1646.83	66.1901	911.283	281.994	2891.45	305.066	1931.97	3885.83	4564.46	4196.33	3333.03	-448.64	589.147	118.189	1407.78	1708.2	1844.88	108.126	4.21736	677.304	673.086	2004.73	-639.146	800.115	-112.703	-1302.19	1285.37	81.0615
TCGA.A1.A0SK.01	Human	Basal	-2928.82	-487.403	-2551.06	2294.63	860.742	-1047.52	-2459.5	1153.02	3966.87	-2322.35	-1656.66	-2341.81	-2836.53	-2011.31	-2078.4	-2108.66	-1240.68	-5071.7	-4640.68	-1680.58	-1683.64	1587.68	-2608.11	-294.602	-970.976	495.772	4953.66	4060.28	3384.04	-3394.46	-3341.93	-2757.34	-1862.45	-768.74	-1155.18	-2280.05	-1989.42	1581.22	-143.176	-1724.39	-1580.53	-1172.72	-2877.68	-1916.49	-1697.51	-1533.52	-3450.99
TCGA.D8.A147.01	Human	Basal	-837.714	-1151.93	-2353.86	2633.45	-614.746	-87.5837	474.701	-988.578	3285.64	-1197.55	-260.039	-3019.35	-2918.16	-2437.66	-1543.46	-588.825	-582.67	3494.08	2003.67	678.585	-762.181	-215.5	-515.495	-390.952	48.9488	-624.577	3238.79	1986.24	1712.91	-1489.95	700.835	-2140.35	-2780.39	-3544.09	-764.138	-2372.61	-1883.84	-74.231	-202.495	-128.264	-2473.67	-238.291	-1615.41	-442.815	-1671.91	-2219.68	1943.93
TCGA.A8.A06P.01	Human	LumA	-1383.62	1197.19	847.537	-501.719	-594.111	2302.65	-392.282	-1027.43	-3777.78	547.239	473.623	742.014	3579.3	1877.53	1123.26	2487.87	912.364	-3887.49	-3116.07	1877.54	1412.4	1129.24	579.11	1797.46	-521.437	-551.905	-4393.66	-2333.48	-2231.74	3872.14	341.262	592.292	316.867	-653.416	-185.54	-1268.98	628.222	-2995.43	-411.049	2584.39	3294.21	198.922	1995.82	193.489	540.569	-560.123	-1241.92
TCGA.A8.A07J.01	Human	LumA	-1150.12	-78.3182	-254.674	-1044.45	-2519.2	1611.26	1923.48	-2398.61	-4324.24	251.499	-576.001	1674.14	-849.36	-1319.12	358.06	1787.93	907.508	2675.24	1475.86	1836.38	1111.33	2753.72	2267.89	-2792.27	-930.024	-1713.88	-4394.28	-4563.26	-5167.38	3338.04	1384.95	922.269	1035.06	-1075.9	-1023.78	-151.516	-581.962	-3792.52	-1115.59	2676.93	2595.28	1252.86	2192.22	619.291	2214.14	1321.8	1810.26
TCGA.OL.A66L.01	Human	LumA	2105.32	1329.42	1165.3	-3378.22	-995.036	-1250.14	599.09	1871.82	-4048.84	1145.46	-905.546	1570.33	517.814	1026.87	-1690.94	2746.97	-3236.65	563.452	373.516	645.747	253.01	-1575.57	533.745	-272.937	-618.065	-1328.74	-3486.01	-674.117	1187.75	1643.9	699.102	1678.74	1841.07	3123.31	520.429	2766.17	1478.69	3011.41	1369.92	-1641.49	1393.4	-473.869	2361.35	783.27	331.728	568.474	926.739
TCGA.A2.A4S3.01	Human	LumB	-2038.06	-1570.93	-552.368	413.584	-523.396	-3467.7	358.442	1375.32	2386.91	-649.688	-1088.83	302.668	447.891	795.023	-795.254	-1138.54	-757.995	1989.33	574.577	-591.018	-237.104	-1637.31	-56.6607	810.773	1843.25	2376.57	3423.15	2030.27	4288.92	-2085.57	79.2154	470.215	220.428	2412.16	137.672	-143.914	-756.412	3933.94	882.675	-3051.26	-1504.83	-317.083	-878.21	-602.45	-167.663	-629.644	1347.5
TCGA.AR.A5QM.01	Human	LumA	3402.12	969.765	-105.247	-2014.29	1439.43	921.937	2157.91	-1265.29	-3289.11	1414.39	2447.66	-297.728	1998.46	1828.52	-1272.9	2436.58	-2533.57	1813.53	1560.52	563.237	139.306	33.1071	710.033	-2226.04	-793.602	-2866.23	-3839.98	-4328.22	-2923.9	1969.97	2022.13	354.523	11.8889	-1741.93	-425.416	820.447	1969.05	277.334	509.777	232.443	2336.94	880.739	2075.11	1227.55	203.494	-275.324	886.428
TCGA.AR.A0TR.01	Human	LumA	-3862.17	-2332.56	-1882.79	-63.2914	-1052.57	-1402.61	-2679.86	243.88	-561.314	-2444.38	-1651.93	-957.713	1021.49	181.333	-978.744	-2368.72	1245.52	-2206.72	-3253.04	-2765.53	-2648.12	-2551.05	-2617.44	1470.72	-24.2573	-1391.9	-1638.55	-486.396	469.287	-4893.06	-3264.1	-1991.05	-716.145	-384.341	-840.779	-1737.75	-1589.95	-321.665	-2298.02	-1976.35	-3831.02	590.151	-3589.33	-2557.25	633.877	-415.542	-2995.78
TCGA.D8.A27V.01	Human	LumA	-831.436	-558.565	-2710.26	-432.981	361.235	2683.01	-2133.12	-2066.41	-1722.08	646.983	1642.88	-203.13	2010.97	603.732	1553.1	-546.058	2841.56	-891.53	-632.151	-998.138	1492.33	-1333.41	-1234.02	-1193.91	-1088.06	-2327.48	-2832.46	-1056.33	-2077.53	-158.003	-1266.49	-276.637	387.055	-680.309	-1507.47	-1758.41	-213.002	-4098.2	-1280.97	2817.23	-779.264	-27.8914	-772.976	-156.63	522.078	-428.449	-1323.7
TCGA.A2.A3XS.01	Human	Basal	-1256.93	-319.922	-186.209	-18.6646	872.044	-2070.17	216.615	387.638	827.329	-1004.04	281.688	-1434.57	-2097.27	-1084.59	-2815.37	1037.06	-2117.34	-1812.61	-1339.09	908.487	-29.0575	114.927	-1175.34	548.993	-467.38	-677.457	2204.6	476.07	913.54	-786.076	-549.779	-622.16	-1287.34	120.699	-89.7822	145.232	-82.7825	2884.39	604.695	-2279.69	-1876.55	-700.079	-577.493	-223.027	-815.345	-1167.35	463.292
TCGA.A8.A07W.01	Human	LumB	-1499.41	301.539	1213.35	2176.53	1062.66	1135.22	-946.032	1534.06	3308.04	375.951	768.205	1190.6	875.435	500.465	337.724	-482.438	2214.45	-2756.52	-2231.68	805.465	182.948	1890.72	300.307	2337.39	1343.7	2920.22	3852.6	923.649	1761.62	298.015	153.209	514.795	696.016	490.052	1117.91	-243.04	-29.6598	373.029	375.167	2.13771	1608.42	325.546	48.4692	-1.83407	-93.9412	487.466	-1367.13
TCGA.EW.A424.01	Human	LumA	-1844.9	-637.273	-1335.92	-2319.53	1390.78	-1185.44	-2771.26	1257.08	-2617.69	-581.884	1007.05	-793.279	1429.23	871.63	-2843.56	2175.88	-3025.65	-4321.8	-4112.58	651.528	203.232	-1595.88	-2885.73	492.136	-1077.38	-2394.33	-2032.25	-157.012	1883.67	1392.26	-2943.42	-216.699	-150.462	729.467	-343.808	-463.491	578.177	501.224	141.609	-359.615	908.477	-1577.87	111.177	-1892.49	128.631	-507.172	-3852.66
TCGA.A7.A0CJ.01	Human	LumB	-967.495	787.409	15.1561	430.084	258.708	-981.977	-830.708	2281.22	2825.59	-380.181	128.631	419.01	1760.48	2013.29	-1688.48	-1435.12	-1214.57	2727.56	1356.36	-843.374	-69.1172	-1266.28	-941.794	2067.05	446.785	1856.44	3428.11	2825.27	4375.87	-1231.52	-912.895	104.433	628.474	1708.11	743.239	-262.503	-53.0845	1392.16	528.59	-863.566	-1275.55	-388.543	-1604.98	-569.673	-650.693	164.803	-848.765
TCGA.S3.AA12.01	Human	LumB	-3010.77	-822.672	-492.136	544.86	-1219.21	-2010.53	-2806.76	1717.27	235.229	-1521.31	-2827.87	382.734	811.575	295.127	-874.84	-338.179	-1161.47	-3535.37	-3600.14	-1062.68	-356.477	-756.43	-2453.33	975.1	-117.48	97.7543	761.923	589.06	805.732	-2579.34	-2684.03	8.50197	540.343	2503.31	598.155	-1707.45	-1674.3	208.48	-679.629	-888.109	-1684.24	-242.16	-1913.88	-2361.34	1381.01	385.892	-3676.91
TCGA.A2.A04V.01	Human	LumB	-160.54	242.912	-527.236	250.714	48.4562	556.816	480.809	1907.12	785.694	751.483	-639.667	-180.23	636.976	317.463	-599.834	1038.16	-1934	-1850.01	-1901.95	-59.5883	-839.069	-536.316	-637.997	498.363	-320.475	-1654.81	400.36	1935.18	-662.999	3040.36	172.323	26.1031	-478.215	-34.3676	-1143.78	-2258.66	2.71361	-940.352	1068.56	2008.92	2119.07	-5.57386	818.482	-183.937	-1450.73	293.991	-971.522
TCGA.AC.A2QJ.01	Human	Basal	828.427	1510.59	475.811	-2090.91	989.868	-1537.73	1832.1	1908.31	-1954.86	822.656	927.167	421.634	-2783.56	-1695.51	-2281.8	1994.93	-2293.74	573.602	531.411	1681.94	43.2031	3.2354	1481.2	547.816	66.0057	139.858	-1287.06	668.456	2350.31	3454.79	1341.49	1410.53	481.704	2444.02	1608.3	2606.2	928.581	2820.43	1317.7	-1502.73	1984.55	-323.036	2778.57	544.258	-1039.41	-228.678	1516.33
TCGA.A2.A0EV.01	Human	LumA	272.367	-504.789	81.9425	202.854	-394.734	1829.11	1310.63	269.439	-466.861	2498.99	-511.814	238.23	2354.94	1892.72	857.895	-883.959	3073.29	3149.96	2033.73	259.768	662.33	127.743	1836.43	-178.999	1651.47	167.5	-408.023	-1203.84	-3886.82	1890.54	1818.56	1011.12	416.574	-1925.02	-587.391	429.346	1688.62	-956.636	-243.758	712.878	-581.685	940.759	1348.38	257.757	1518.58	1033.92	2030.74
TCGA.EW.A3U0.01	Human	Basal	2900.35	-249.898	-1226.77	1658.33	2695.58	278.799	3469.32	-600.93	1401.87	653.827	246.882	-1416.04	-2361.68	-1929.84	-1460.11	768.963	-3518.91	1842.23	3080.8	1211.67	200.613	1058.85	2280.27	-2363.39	-313.233	-1650.45	1856.29	-1108.02	150.658	1204.57	2996.49	-498.742	-1884.81	-2961.86	-1388.94	1233.14	-336.243	572.645	241.954	-330.691	-16.0838	-703.809	635.346	2284.85	-1076.11	-2252.99	3884.23
TCGA.E9.A228.01	Human	LumB	-3713.04	-1249.16	-387.075	1764.39	-1781.29	-1606.99	-3208.42	1796.22	3062.62	-1511.2	-787.962	-1153.06	-187.882	-275.253	-261.457	-1129.39	1533.9	-4786.12	-3840.16	-1659.4	-1405.65	295.459	-1073.16	1775.14	-1188.64	693.661	3955.04	1962.57	-7.10346	-3019.34	-3103.36	-499.93	-702.838	90.3194	-847.65	-1601.57	-1384.25	681.328	-4.30008	-685.628	1307.56	106.515	-1557.31	-2098.03	488.38	415.588	-3322.09
TCGA.AO.A12C.01	Human	LumA	-1077.41	66.1039	-1285.69	-422.406	1462.15	2735.83	-2804.75	-2171.33	-2919.62	-526.751	1933.28	-1888.92	1276.92	-131.337	1268.32	1173.07	940.128	-3332.58	-3269.18	1056.31	1183.89	2772.21	-680.517	-542.232	-705.088	-2372.6	-4306.66	-1518.17	-2491.48	3827.07	-1378.75	-1343.73	-2186.56	-3146.14	-2068.28	-3171.8	-691.168	-4661.45	-1240.26	3421.2	3635.01	-672.66	1587.33	-412.296	-1180.96	-1080.18	-2935.93
TCGA.D8.A1XM.01	Human	LumA	-532.721	-741.73	-697.677	1636.71	-2253.43	1542.93	1594.54	-2726.93	46.9046	753.716	-1466.95	-24.6557	1081.92	261.328	-188.137	-125.442	2006.55	3282.92	2176.02	1038.97	-118.014	1122.34	1660.44	-1739.93	722.66	-1349.56	-1599.89	-2988.83	-4246.85	1903.7	1949.27	-499.677	-688.381	-3126.35	-1587.27	-2563.86	-638.045	-4113.77	-1474.83	2638.94	714.433	210.852	369.616	769.974	584.703	-700.929	1792.89
TCGA.AO.A125.01	Human	LumA	-849.983	257.411	643.034	-1722.47	418.373	-1555.12	-3067.66	871.392	-1818.42	-717.371	-387.035	300.88	1500.34	1708.61	-1475.84	-1414.22	-407.623	-1673.4	-3199.52	-1647.91	-267.083	-867.064	-2374.77	-638.367	-1257.28	-1928.14	-1846.18	-1974.11	-2748.87	-3699.26	-2594.64	-525.94	744.081	714.983	501.523	-291.217	623.969	257.19	-712.022	-969.212	-2600.28	621.332	-1573.53	-2032.57	-948.965	13.9551	-3624.33
TCGA.BH.A0B2.01	Human	LumA	345.718	-814.191	-503.326	-2614.68	1202.43	560.311	2286.29	-1641.25	-4058.99	753.301	-856.058	601.145	-878.222	-1800.71	-647.029	1302.48	-1435.26	5896.57	5014.57	1156.44	763.256	383.355	2161.27	-1255.04	-1028.8	-2365.48	-4213.36	-2979.44	-1975.32	2677.41	2771.6	622.315	460.562	-965.87	-1817.73	304.067	381.521	-2090.65	-9.45205	2081.2	1251.62	-272.331	1792.53	1836.51	83.0094	-532.523	3491.86
TCGA.E2.A1IL.01	Human	LumA	-2060.85	-680.039	-465.898	-208.162	-22.7587	1719.47	-1578.01	-2682.26	-3107.62	-1642.25	20.7781	1025.95	840.33	-341.138	227.628	1258.1	-492.546	-993.529	-1830.05	789.642	1008.22	1428.76	-1397.78	-1699.68	-1596.72	-2800.77	-4408.25	-4755.08	-3907.91	125.2	-1639.53	178.092	385.932	-1889.39	-780.311	-2027.17	-826.534	-3724.05	-1861.78	1862.27	100.219	-37.9149	-589.843	-2250.04	1877.8	729.259	-3195.81
TCGA.E2.A150.01	Human	Basal	1912.83	1962.17	823.813	2448.78	1565.99	1013.67	3082.64	-2192.4	1262.7	898.081	1251.03	-413.094	-1986.28	-1315.47	1470.79	433.013	1827.32	2167.81	2631.53	1181.78	1036.02	1511.97	2065.58	-264.508	905.979	1775.08	716.707	18.472	-54.2757	1639.73	2679.47	74.9824	125.471	-843.412	2064.44	1135.04	-179.326	260.49	278.753	18.2628	1176.14	467.021	1472.76	2227.3	23.383	-632.584	2632.25
TCGA.BH.A0BO.01	Human	LumA	5412.9	2453.2	1227.36	-849.062	1779.25	4127.01	4346.56	-3450.5	-3483.69	2652.4	1027.57	932.248	1549.59	361	3683.07	2077.16	-93.6057	-1210.12	1633.43	2088.48	427.42	2813.15	2387.39	-690.201	73.394	-787.035	-4752.45	-2828.64	-542.135	3979.93	4407.99	1640.32	418.494	-3442.22	-1538.52	45.1757	1723.67	-2049.1	1040.59	3089.69	3896.9	466.122	2364.29	3492.72	191.694	-595.546	2303.09
TCGA.AO.A0J8.01	Human	LumA	-506.064	-975.856	-988.901	-1212.67	-1938.02	-1093.02	595.014	-244.52	-2928.93	793.768	-910.507	77.874	-131.626	41.5211	-1038	282.897	853.729	3394.51	2084.56	-484.548	-615.964	-2417.3	919.559	-913.931	37.3489	-1329.43	-3264.37	-3145.7	-2480.49	475.826	821.463	-8.32253	1064.62	684.012	338.056	44.9955	495.782	-99.5715	-322.765	-223.194	629.75	793.29	735.081	-1016.29	720.389	969.562	1094.79
TCGA.E2.A576.01	Human	LumA	-2436.65	-1144.49	338.545	-2445.37	-383.004	-2413.11	-2420.12	2770.72	-1264.25	-662.562	-1085.47	259.025	-39.1901	640.573	-2886.9	587.839	-2770.58	-1686.76	-2041.6	-1471.65	-55.2292	-2700.75	-1836.04	512.905	-1079.98	-1225.88	48.2776	1739	3124.99	-2195.17	-2581.62	469.548	886.585	2645.12	-266.158	765.444	177.517	3035.19	409.341	-2625.85	-15.6625	-924.238	-659.589	-912.777	241.959	132.675	-2445.78
TCGA.3C.AALK.01	Human	LumA	1682.69	-142.35	2627.28	-968.274	1310.33	792.033	234.166	-91.6352	-1967.88	679.294	1153.88	-1270.19	2800.16	2392.2	31.1845	1426.16	-1328.1	-3662.74	-2231.78	2005.43	913.895	914.665	-816.409	-935.624	463.995	-1686.9	-3231.08	-2130.65	-1494.25	3774.24	-149.259	1009.88	-758.86	-2260.17	-394.023	-314.63	1969.07	-1418.77	-213.2	1205.57	1261.27	-2153.78	1487.42	416.318	-134.39	47.5207	-353.756
TCGA.AR.A1AT.01	Human	HER2	1936.29	55.1573	1070.71	1344.64	-679.944	-2557.93	3357.2	-1.93053	2524.22	1092.14	1552.77	853.564	384.518	-17.0614	997.416	-704.997	439.269	4664.97	4438.22	716.657	-744.126	-729.881	2176.92	1221.88	1235.01	1942.46	2276.04	1689.7	2681.14	-1059.61	2641.87	773.776	-144.283	-135.719	907.188	1702.23	1079.96	1164.98	38.5696	-1126.41	-872.1	613.592	392.743	1709.05	50.7577	-154.284	3556.53
TCGA.A2.A1G4.01	Human	LumB	-1911.38	-759.924	34.5155	1491.56	-2266.44	816.079	-1552.19	1210.94	3005.39	-1022.64	194.75	29.3341	2087.09	1699.47	1348.64	-2113.9	2031.18	-3450.11	-2859.53	-1277.71	137.379	-184.034	-1078.9	504.712	-6.08267	470.462	3063.99	1855.55	-783.925	-3515.96	-1293.64	-38.6143	-112.541	-1221.04	-1050.04	-2645.51	-897.214	-1271.63	-370.856	900.776	-1194	432.923	-2074.49	-1297.84	642.146	-223.309	-2081.95
TCGA.BH.A1F0.01	Human	Basal	3519.48	704.998	-476.385	1238.51	528.689	778.699	3802.99	-2550.54	836.716	1387.27	804.919	-401.217	-2335.71	-2107.09	1092.2	-224.054	150.208	5010.41	4891.42	1251.2	-549.682	1547.33	3192.75	-1363.4	767.03	559.088	983.865	-638.151	-1616.35	874.352	4436.7	83.4566	-440.411	-1702.77	-884.187	-227.056	-102.409	-1068.91	123.921	1192.83	1303.17	457.289	876.218	2971.89	-891.206	-1827.52	4350.87
TCGA.A2.A0CS.01	Human	LumA	-322.587	-117.43	2090.73	-2357.03	-638.634	-158.346	-218.5	834.186	-3192.95	1024.09	552.477	942.49	2069.1	1867.63	698.79	259.753	903.324	1635.15	102.919	46.3948	1734.97	-268.672	113.258	-960.909	528.267	343.193	-2896.47	-1213.53	-2094.17	2289.56	-335.429	693.236	1947.44	2356.14	556.09	2570.98	685.969	395.545	620.133	224.588	2283.44	969.624	826.444	-431.93	210.419	1159.73	-1182.9
TCGA.EW.A2FR.01	Human	HER2	787.324	1101.91	-594.979	648.943	967.638	2404.85	108.181	-1651.19	-2256.73	1022.81	1199.96	-1513.72	-2087.29	-1905.35	-162.863	2483.69	471.756	-2482.35	-766.807	3006.63	1224.82	2275.87	1855.24	-441.698	48.8831	-11.9437	-2531.61	-2157.06	-3139.59	4789.37	1219.93	-110.937	-1786.7	-1827.09	515.045	-1090.47	85.8037	-2513.95	-444.785	2069.16	3926.76	522.32	2787.53	1450.67	-1097.21	-1919.58	736.419
TCGA.A8.A09X.01	Human	HER2	-757.386	-1171.82	799.028	590.587	-1159.45	-1081.15	2212.28	1120.12	2396.22	126.346	-735.902	2120.25	-1320.19	-1091.85	2918.53	-936.326	843.353	2070.77	2590.92	-331.417	-472.427	-728.265	1700.98	1243.96	1601.35	2879.99	3119.3	3594.79	4091.75	-561.413	1335.18	1129.49	1828.15	3285.32	-98.0812	2857.46	608.491	1075.71	-20.7839	-1096.5	1093.46	-225.787	201.657	1888.45	-408.895	494.804	3372.99
TCGA.BH.A203.01	Human	HER2	159.671	624.112	2428.01	1464.49	-773.268	1003.57	1550.11	-27.1363	3025.65	-383.788	-957.957	1312.12	-2283.58	-1608.91	1693.54	-1311.18	1701.59	-1718.01	-191.171	-244.496	-331.545	212.79	1408.97	1462.81	2186.25	3305.94	2821.33	2694.09	1050.53	-1296.12	767.415	856.022	1342.15	1731.01	1084.84	1494.82	-1.14936	1778.57	896.412	-882.156	-359.116	424.905	-431.616	914.159	978.206	1491.2	1053.4
TCGA.A2.A1FX.01	Human	LumB	-616.078	-612.741	-722.709	715.24	92.8614	491.482	-35.1751	705.249	1934.29	178.213	743.587	-428.006	2027.67	1126.42	750.084	-4.7546	-1082.68	-26.7128	-709.417	-347.191	-291.474	186.067	-1347.42	442.442	-947.06	74.3966	3499.34	490.948	2037.28	-1147.77	-34.7386	-860.345	-1031.45	-625.128	-1267.85	-2108.45	-357.358	516.155	189.925	-326.229	1478.69	367.838	-1335.62	-417.037	1014.73	611.997	-667.467
TCGA.BH.A1EX.01	Human	HER2	1874.16	-1045.49	-383.969	2.61754	-2023.53	1670.88	944.746	-2535.5	-2093.84	704.772	1050.42	-979.604	-1898.81	-987.579	1169.66	-454.98	2465.19	-1507.15	-87.2628	402.134	914.457	116.822	1768.56	-2382.04	-245.21	-1676.98	-2489.33	-3527.53	-4256.42	1957.97	1843.48	-444.773	-263.257	-2152.17	-897.466	-2167.77	127.696	-3445.51	-1913.89	1531.62	1248	533.842	1854.52	-0.855532	1471.55	-542.788	1230.16
TCGA.HN.A2NL.01	Human	Basal	-2697.58	-1980.26	-2193.32	866.345	44.4385	-3245.2	-1562.86	2471.62	3067.72	-2381.7	-1367.05	-687.503	-3421.61	-2786.7	-2970.02	-1949.5	-2700.04	-985.762	-1322.6	-1540.86	-2082.71	-1466.35	-1897.34	1208.37	-551.323	64.1972	4478.87	3456.61	4727.89	-3650.81	-2686.05	-1708.87	-764.511	1236.45	-879.072	-1533.19	-1547.48	2451.27	-373.34	-2824.61	-4235.62	-821.289	-3165.62	-1395.27	-1464.34	-1091.83	-894.755
TCGA.A2.A0SY.01	Human	LumA	2008.79	1476.47	-1407.35	-403.746	-1119.97	1808.04	1831.08	-139.631	-1448.05	1258.01	-1074.49	511.834	2416.1	1532.48	2061.13	150.09	535.693	-1964.7	-390.658	231.579	-767.196	1462.65	1199.75	7.80751	490.98	-1753.18	-2197.18	1449.76	-1858.1	2454.48	1382.66	325.925	704.47	-1210.12	-927.311	94.9406	309.871	-2183.36	229.58	2412.94	229.83	-673.12	813.499	1569.16	-200.711	-667.625	2259.64
TCGA.A2.A0YT.01	Human	LumB	-1413.44	-1030.92	1285.9	2095.72	-2092.21	63.9715	-1238.87	697.21	2930.52	-85.5966	-1626.91	1524.45	591.287	743.421	960.711	-1002.82	3138.94	1346.4	328.218	-555.392	-854.458	-554.413	-206.925	1831.06	1130.43	1888.98	3479.71	1745.56	1004.71	-2685.95	-414.155	769.458	1273.14	1949.87	611.091	92.7895	-616.718	1283.52	830.357	-453.165	-1911.3	823.092	-1525.69	-1049.46	279.399	941.581	-1269.27
TCGA.E2.A1IO.01	Human	LumA	597.715	327.999	-2320.19	565.188	1080.21	2717.41	623.489	-3677.57	-2352.57	63.6283	-123.152	-1840.9	1845.4	103.831	-729.351	1344.65	-1190.85	-2612.5	-738.165	1736.2	2020.05	2078.14	148.357	-2560.92	-1415.72	-3337.68	-4225.19	-5151.51	-4234.14	3796.51	339.881	-1504.34	-2986.88	-4625.94	-1961.17	-3511.25	-1142.62	-5483.86	-2166.24	3317.62	2925.28	-98.9228	506.658	713.169	163.472	-1256.41	740.942
TCGA.B6.A400.01	Human	Basal	2814.62	1180.11	1812.61	2328.07	2641.37	2018.94	1720.7	706.754	2763.68	-239.08	2908.1	-1339.27	-2513.87	-1326.32	-2064.98	2006.3	-3308.71	824.531	1151.87	1845.67	442.544	2004.67	797.991	538.003	-46.7997	765.284	2542.84	2355.81	4266.12	2586.4	1850.94	-1091.76	-1457.09	-545.515	215.079	-35.7341	-243.034	2677.44	1251.52	-1425.92	2601.74	-983.885	354.853	779.688	-1508.24	-1627.94	1973.55
TCGA.B6.A0IK.01	Human	HER2	-0.893011	169.87	2255.15	687.257	-440.806	242.722	-548.502	1555.73	2691.56	-461.449	543.378	1017.63	-970.937	455.268	2044.99	1655.92	2213.43	-2619.09	-1339.62	946.631	239.078	762.086	383.037	2301.2	1842.89	3063.17	2507.11	4244.06	1819.77	-151.527	-623.423	658.91	1252.63	2399.7	1641.69	1100.94	1523.07	2196	1542.79	-653.21	1303.62	6.11604	1371.44	-228.249	-100.526	2174.96	-154.326
TCGA.B6.A0IO.01	Human	LumA	-961.699	-522.47	166.126	-303.482	-2018.81	835.561	-1436.05	1255.33	-40.1423	-407.742	-1841.36	-1156.39	1252.96	1030.56	298.871	-1511.02	1400.44	-2196.85	-2372.38	-1623	256.927	-2647.82	-674.208	1794.31	1076.29	1395.79	182.626	1388.03	1403.8	-3218.12	-2177.34	-328.053	-257.194	575.694	546.118	2972.88	779.94	1789.89	328.465	-1461.43	-1367.87	-220.137	-981.338	-1286.12	304.46	1665.3	-1681.38
TCGA.BH.A1FM.01	Human	LumB	-961.677	9.65699	-421.062	132.542	-2123.54	1462.62	-1438.08	-588.716	1912.06	-7.04212	351.806	359.007	-277.4	-748.069	1760.77	-1770.35	4194.12	-1410.73	-714.484	-1003.24	102.022	-811.888	229.096	-103.004	733.552	2028.81	2115.68	1589.8	-1939.32	1717.08	-357.903	-696.112	-153.792	28.1654	103.001	-289.707	-712.73	-2432.19	-693.533	1738.66	1138.84	1287.13	-107.041	-231.159	-24.642	70.7324	-1087.32
TCGA.E2.A3DX.01	Human	LumA	2774.17	1613.21	-632.539	-52.1238	1527.89	1455.41	2492.31	-3658.74	-4208.22	1385.82	62.1167	-936.354	2485.92	687.262	1267.27	2161.65	-1739.19	-1247.22	1003.64	2014.93	2176.94	2769.95	1745.56	-2480.18	-1189.34	-3257.84	-5168.17	-5016.8	-4037.4	3358.31	2384.01	-26.5246	-1678.28	-4379.51	-1595.11	-2093.91	409.105	-4693.89	-1529	3164.89	1620.99	-94.0498	1195.09	2558.15	-145.836	-1774.33	2633.43
TCGA.D8.A1J8.01	Human	LumB	2286.17	1726.36	-991.224	442.803	-789.786	1723.05	1834.47	-1633	2474.18	954.81	1142.67	-1213.89	-555.497	-318.043	2745.29	-3168.88	3698.54	835.575	2749.05	-1009.24	317.906	946.705	1903.93	-269.351	1356.65	1807.32	2307.65	-110.898	-3559.31	527.19	2762.08	-610.514	-1048.76	-1305.51	798.588	-850.209	-326.757	-1717.3	-606.828	1110.47	-492.931	1172.59	544.84	1854.08	-900.902	-1264.79	2716.69
TCGA.A8.A09B.01	Human	LumA	-525.951	-550.525	122.25	376.178	730.113	1322.42	-2047.34	-1159.86	-2385.75	175.244	163.036	33.9773	3069.6	2205.73	-1160.07	553.103	-424.385	-3786.79	-3663.16	224.072	-85.3478	839.454	-1595.29	-1087.56	-1650.26	-2229.2	-2622.45	-2839.43	-1211.56	450.139	-2258.3	365.864	932.371	-1465.51	-625.793	-540.93	-14.2263	-1633.65	109.753	1743.4	897.429	682.959	674.844	-947.633	842.708	111.985	-3575.76
TCGA.A8.A09Z.01	Human	LumB	2559.44	1497.68	2116.73	736.387	-139.321	-506.325	2394.9	328.328	-1851.49	1387.64	1052.91	583.687	3.37021	-656.189	13.0001	-638.937	2424.84	4513.72	3501.56	122.259	540.87	-321.158	1085.57	2706.55	603.055	1993.09	-1810.98	-1238.39	183.119	-2476.46	1252.25	1091.38	1543.62	1436.99	1012	792.362	1600.85	522.686	473.637	-49.0486	-685.61	1492.45	-32.8271	733.713	1109.69	584.829	2565.74
TCGA.B6.A0IG.01	Human	HER2	-674.799	658.171	1740.02	-641.959	-395.055	-1979.41	-2402.72	2025.56	2297.35	146.638	829.1	462.571	902.948	1522.57	-233.15	-393.413	-913.609	3548.43	1648.27	200.792	341.344	-801.613	-902.725	2211.07	464.429	1676.95	1726.97	1622.69	1721.84	-365.601	-1571.04	1111.66	576.524	1520.78	2033.9	926.316	592.352	2288.88	1249.61	-1039.27	-1425.12	-604.169	-248.578	-527.909	-723.818	47.664	-1988.97
TCGA.A7.A6VV.01	Human	Basal	2733.2	2540.94	1579.42	2471.57	3119.69	2866.03	2323.47	671.868	3130.69	802.828	1341.71	-513.32	-1566.16	-1067.46	-70.9669	2091.45	-1939.01	-2495.21	-484.454	2203.77	970.224	3807.14	1216.14	-655.794	490.563	763.565	2963.45	726.854	932.897	3763.74	1972.17	-645.852	-940.353	-664.947	1049.22	1070.29	479.72	-603.124	720.334	1323.46	3016.08	175.209	1353.65	1593.43	-1239.89	-311.163	1563.8
TCGA.BH.A1F8.01	Human	LumB	-1594.06	-453.528	-191.405	-22.9185	-2756.06	-29.1128	-1069.54	-795.368	1123.89	-26.6445	-858.862	717.854	275.695	344.942	1943.92	-2096.42	3730.27	3440.26	2097.44	-1046.07	-688.011	-1755.42	372.723	936.902	826.834	2212.47	1736.86	1763.57	-1520.72	-836.331	-621.356	163.414	434.211	1355.4	604.544	151.395	-1247.29	-503.785	-67.8468	435.939	226.635	725.32	-365.718	-59.9829	881.372	738.989	-1334.67
TCGA.A2.A0CV.01	Human	LumA	4552.58	1105.68	-252.737	-3153.74	566.352	1623.76	1107.48	-654.445	-4794.2	1971.38	1188.42	-941.162	692.269	-108.507	287.192	606.641	501.449	383.891	905.098	900.402	1892.71	1145.08	237.261	-1806.78	-510.713	-2598.35	-4880.27	-2275.26	-3266.22	2546.38	2609.86	-633.552	-699.623	-1145.69	-1748	-923.725	2190.15	-1763.29	-181.855	1581.43	1591.55	-1048.24	1236.57	1113.08	-559.98	-716.762	1410.4
TCGA.B6.A0WS.01	Human	LumA	766.884	-454.583	-128.751	785.13	516.504	1621.39	2787.63	-685.167	-1095.1	1657.43	1121.31	37.078	2528.98	1211.35	105.161	-684.433	688.059	3695.97	3298.72	937.35	2434.88	1698.13	1621.9	-1120.06	858.195	-1091.9	-1827.91	-2125.48	-2574.33	1622.63	1504.33	459.175	-725.93	-1869.47	-339.537	-789.691	-178.937	-641.025	93.8908	734.916	-24.7063	-308.211	64.9231	2189.11	169.359	-377.889	3591.48
TCGA.OL.A5RZ.01	Human	HER2	-2452.93	-1266.41	-1482.14	-123.076	-839.692	-2472.35	-3112.59	2557.72	1759.65	-1857.45	-1439.46	239.229	-1852.65	-1044.7	-1066.19	-721.629	-2180.39	-4688.4	-3977.48	-749.855	-1524.51	-2881.96	-2342.38	1523.9	683.137	-162.319	2142.32	3315.62	3872.68	-3203.69	-3023.42	-889.69	-294.626	2355.84	-110.955	1004.85	-513.696	3652.06	623.199	-3028.86	-2459.1	-683.931	-1695.33	-1666.88	-1933.08	-164.049	-2413.41
TCGA.BH.A1EV.01	Human	HER2	-2781.07	1132.19	-961.72	1163.28	-550.259	-18.0786	-2845.26	-843.902	810.949	-818.376	-900.787	-1282.68	-81.6466	-77.6979	-326.147	124.199	1623.07	-4188.85	-3581.32	-488.614	-277.754	-617.786	-1757.18	-491.094	-848.611	-110.838	1196.7	-641.081	-1525.91	1301.46	-1465.03	-1661.6	-1273.85	-2782.06	1109.73	-905.049	-1009.74	-2498.34	-1422.56	1075.77	657.236	366.692	-97.461	-1602.63	-344.225	-304.399	-3379.08
TCGA.AR.A0TU.01	Human	Basal	37.7206	-1653.41	810.013	757.881	-158.425	-2453.23	971.687	2302.42	3652.8	-1212.94	608.452	-431.625	-2690.78	-2101.87	-2038.16	-3505.36	176.059	2439.57	2131.65	-1891.27	-2408.61	-990.944	1.51761	1789.11	-68.8047	2665.12	4494.42	4508.74	4793.5	-3586.21	159.916	-347.57	470.737	2611.99	1074.46	1940.83	-1067.33	3238.99	821.636	-2417.35	-3411.7	-540.541	-2117.99	-414.447	-1191.11	-551.236	2034.86
TCGA.EW.A1IX.01	Human	LumA	1514.76	586.916	-2285.29	-514.823	181.892	3124.31	358.028	-3015.9	-4307.24	456.122	1020.74	-1394.23	2455.26	905.672	-284.088	1053.2	-1036.52	-3471.61	-2533.95	1539.24	334.887	2288.89	-302.251	-2882.39	-1104.56	-3502.21	-5153.93	-5286.86	-4911.31	3613.45	624.655	-381.067	-1780.83	-4059.47	-2141.15	-2721.69	663.414	-5161.48	-1636.29	3525.19	2257.13	-57.9027	390.977	425.951	292.268	-1502.71	-718.711
TCGA.E2.A15K.01	Human	LumB	-1013.25	-1423.23	-2374.3	687.301	-563.203	-14.3439	842.721	600.286	2280.8	874.217	-389.876	-431.19	360.867	571.034	-484.161	-610.258	-911.214	1387.71	870.671	-1049.87	193.452	-1159.52	499.474	-1163.65	619.254	-1096.34	2941.44	-876.025	-1059.5	-1222.26	226.946	597.342	772.058	-398.536	132.222	-111.397	404.518	560.509	-639.536	-1200.05	-1363.04	281.118	-282.023	348.621	-507.63	344.35	2512.91
TCGA.AR.A1AR.01	Human	Basal	2594.19	522.032	-1145.76	1634.84	-802.371	1996.52	3231.85	-1192.15	3680.03	672.891	1089.06	597.965	-3271.4	-2448.28	827.06	-1704.1	2278.45	2563.95	2970.14	-338.203	-887.747	999.418	2500.31	179.948	503.338	1447.28	3410.46	2905.44	562.999	422.058	3454.28	-546.613	-874.833	-415.462	-166.404	-271.354	-1041.37	-802.288	194.693	996.981	716.519	814.448	346.6	2097.51	-1329.58	-803.586	3574.29
TCGA.E9.A1R2.01	Human	LumA	-1921.87	-1445.54	-1299.86	-486.566	-663.272	-326.738	-213.168	-421.488	-1461.7	-1202.69	-334.011	132.31	1231.44	269.41	-2571.38	645.307	-686.272	1711.18	-225.96	118.097	-372.047	-455.445	-1458.03	-436.772	-733.061	-2055.12	-2586.68	-1007.55	352.227	-1031.99	-1668.76	-346.92	-1280.3	-1541.39	-1006.64	-877.276	-289.245	43.0296	-278.891	-321.921	1315.18	-944.09	-787.823	-1148.4	596.289	-379.49	-1203.72
TCGA.E2.A1B6.01	Human	Basal	633.814	-1259.94	-709.367	-1871.75	630.891	-3121.43	1716.44	1850.57	888.909	-29.9356	-1656.8	-447.13	-3160.79	-1400.24	-1835.84	86.5836	-2840.11	4823.6	4179.79	-857.583	233.666	-1586.88	1099.91	-318.218	305.048	552.236	2055.45	2103.98	2648.14	-2949.79	976.728	-274.383	-492.406	2015.53	-890.191	1018.89	424.439	2884.61	171.527	-2713.09	-2506.63	-708.428	-702.342	1111.93	-1262.91	-920.837	4038.96
TCGA.AC.A5XS.01	Human	LumA	2521.58	434.113	288.722	-3011.75	-1925.24	-1389.36	1612.79	1547.43	-2511.11	1532.65	-1285.8	1110.78	-130.374	357.154	-399.822	1040.25	-586.346	4308.67	3452.71	370.952	402.896	-2719.2	1269.73	-176.208	621.107	-837.939	-1266.68	-512.327	493.952	-256.16	2072.87	1109.21	1274.99	1844.69	420.354	2519.31	2064.47	1976.23	230.386	-1745.85	-460.428	-469.856	833.412	693.116	573.716	1372.4	2505.93
TCGA.AQ.A1H2.01	Human	LumA	-934.509	-423.703	748.07	-1826.54	-2922.05	-1099.78	-909.255	848.506	-3150.31	312.881	-2418.92	1759.43	526.162	67.0631	-1395.25	-498.762	1323.48	3982.88	1624.93	-1601.58	-1188.73	-2118.72	-652.846	717.093	-774.053	550.95	-2814.06	-674.941	-1988.82	-2495.47	-826.693	974.565	1600.57	2583.23	445.21	2662.91	624.228	1593.06	737.51	-855.551	-2528.74	1624.17	-683.561	-1048.24	1723.65	1748.01	-2006.6
TCGA.AR.A1AO.01	Human	Basal	3999.99	1411.89	1729.49	-187.401	1425.48	1004.51	4136.56	-1354.47	-1756.97	1585.89	516.427	677.108	-2515.39	-1497.86	786.054	627.963	24.242	3899	4291.09	1746.73	321.701	647.898	4160.14	-1233.16	1313.16	1169.69	-2553.87	-2220.68	-1934.42	2408.98	4688.34	1379.15	839.109	-554.976	-397.766	2487.35	1370.45	-665.001	764.711	1429.71	2494.26	852.167	2907.47	3346.16	-37.9488	-325.328	4649.2
TCGA.E2.A15H.01	Human	LumA	-1280.91	-603.03	-402.383	1118.78	524.157	631.207	-2792.83	1196.5	1608.99	521.858	1117.09	-434.494	2427.7	1888.55	645.764	-49.1787	565.66	-1812.82	-2268.33	161.545	-263.82	-1809.58	-1465.07	1050.79	377.299	177.852	1417.25	756.61	2174.65	601.282	-1799.48	-404.603	307.253	38.6944	458.587	-572.691	215.743	11.4783	-93.5672	-105.046	-687.055	-207.697	-462.913	-1687.53	87.165	893.219	-2926.76
TCGA.B6.A0WZ.01	Human	LumA	-1449.99	175.754	2269.87	-1751.69	-1803.67	-1199.61	-3119.38	1172.39	-1234.2	-136.342	123.906	1137.63	2616.9	2734.98	-20.8531	-1005.16	-438.242	1985.72	-798.39	-129.084	-296.592	-140.334	-1494.38	-321.089	412.653	460.686	-1244.6	-633.577	-2779.13	-269.214	-2110.28	1261.74	1025.96	2712.39	1396.93	-36.1951	1718.8	824.369	231.298	-593.071	384.314	33.7084	112.683	-1754.46	338.094	1364.09	-3466.62
TCGA.GM.A2DD.01	Human	HER2	2653.05	1815.91	3075.78	-2702.7	-496.607	-1031.59	3137.73	458.119	-2035.28	1166.38	-909.762	1915.68	-1674.79	-647.965	1597.94	647.459	-1415.04	3838.9	3940.57	789.279	573.846	40.821	2351.2	-141.502	1324.98	2328.01	-1410.22	-380.594	102.923	1889.29	3013.12	3171.02	1742.77	1699.35	1760.37	4118.25	1614.04	1984.36	1362.79	-621.573	891.515	520.746	2733.28	2884.4	1833.4	1371.09	3844.55
TCGA.AR.A1AV.01	Human	LumA	-839.473	-67.4133	-587.281	1401.32	-406.991	2529.21	-2246.25	-409.596	309.711	15.415	1281.25	-284.062	2439.97	1725.25	1525.5	-849.971	3384.07	-3210.38	-3324.17	-205.684	356.75	-1369.24	-311.597	-103.258	421.881	-785.268	-93.2083	-1420.6	-700.08	571.708	-1511.27	-1045.21	440.841	-1553.47	5.00004	-1119.96	-1020.06	-2695.67	-1212.73	1482.94	516.065	362.158	660.657	-1198.89	416.307	-441.223	-3179
TCGA.C8.A12P.01	Human	HER2	-485.206	37.6269	971.7	1656.61	-713.754	-343.08	75.3072	1852.25	1393.82	917.966	1035.12	1883.77	-994.497	-615.14	841.816	815.23	986.331	1148.14	1343.88	416.106	-643.97	1231.03	504.745	1948.98	-760.178	3134.5	1705.94	1560.84	3506.78	1828.9	797.583	641.302	2205.52	3321.82	1848.12	1619.63	284.82	292.81	1152.62	859.812	-162.102	1071.59	1376.66	361.494	631.384	2050.9	281.979
TCGA.AN.A0XN.01	Human	LumA	3202.93	3138.59	196.735	964.457	2212.68	3896.53	2473.45	-2297.38	-1490.88	1713.56	3107.36	-561.83	-24.5329	-1218.81	2330.85	1194.98	2155.56	-341.275	1383.51	1888.73	-129.484	3094.28	2811.05	1056.49	202.943	1055.06	-2559.31	-1559.56	-1920.2	5015.27	3751.5	531.573	-1310.25	-1827.83	761.801	-332.895	612.413	-2057.26	1132.92	3190.19	3060.52	394.314	2764.79	2107.99	-899.259	-1819.83	2443.98
TCGA.AN.A0AL.01	Human	Basal	2944.47	1715.73	2210.46	987.518	728.351	762.76	1896.5	488.917	2399.65	1029.93	2553.4	618.682	-1458.62	-543.213	1493.9	-463.332	-471.448	3000.65	3082.47	1278.35	1855.83	1116.97	2284.34	621.607	1482.09	2848.26	2608.53	1665.57	357.615	3004.82	2674.07	906.16	1477.7	2586.58	2326.1	3004.74	349.537	1248.57	1372.85	124.277	3397.24	685.157	1999.16	2313.21	-463.422	41.676	2606.6
TCGA.C8.A12X.01	Human	LumB	-2890.12	-1062.32	1108.53	-1319.62	153.575	-851.307	-1312.27	1693.04	-1383.75	-403.679	-1126.17	738.569	1714.14	1204.51	-1092.82	291.032	1073.92	3014.36	753.828	-663.614	-605.954	-1739.46	-736.347	2398.14	1441.91	301.483	-905.952	-18.7393	1099.22	-1148.3	-1830.94	569.409	519.241	1698.04	337.034	-50.1195	299.505	2766.58	739.438	-2027.14	1080.14	591.443	-354.256	-1846.65	84.3188	53.0281	-1260.13
TCGA.AO.A03T.01	Human	Basal	-357.567	-208.887	1101.25	-2059.98	-1450.05	-2541.49	-949.859	1732.26	-1231.14	41.9512	-1588.29	1478.55	915.472	2260.9	-703.725	1411.99	-832.443	1948.29	1200.33	512.59	904.564	233.953	-1067.56	351.098	-370.091	392.081	-647.13	319.888	423.913	-1264.22	-1559.21	1464.58	1247.2	2196.26	485.321	1016.47	841.824	3342.01	1273.2	-2068.81	-399.288	-452.209	151.779	-185.268	1330.13	1737.16	19.5233
TCGA.GI.A2C9.01	Human	Basal	939.288	569.443	-689.961	287.887	1783.73	-274.422	1352.07	-1623.2	37.7823	-329.315	87.9881	135.986	-2175.74	-1218.32	-924.027	594.04	1603.64	-430.022	-176.914	825.814	-219.434	1383.36	502.653	643.059	-542.001	970.685	-98.4966	433.644	286.979	892.733	496.023	119.066	-1138.49	-300.15	1082.39	462.11	-435.242	393.241	187.31	-205.931	-1354.99	657.045	144.697	-26.9768	198.672	-658.925	-99.1509
TCGA.BH.A1FU.01	Human	HER2	1364.71	830.439	2741.02	2348.59	2705	2752.44	1564.41	-2727.62	1711.68	-24.0431	387.403	-732.284	-1217.61	-1694.96	2140.16	1025.94	382.328	-3885.99	-1057.55	2325.12	22.8176	3566.27	1292.29	255.771	238.679	1238.99	220.345	211.704	214.569	3549.69	2035.24	-226.027	-1095.59	-1662.76	340.077	-394.747	-421.522	-3330.09	-643.755	2686.34	2870.76	-714.51	1281.5	1734.5	-581.578	-386.602	2065.56
TCGA.E9.A226.01	Human	LumB	145.804	482.17	-387.952	766.243	138.166	2372.63	-761.673	-3081.94	1525.92	67.7433	1479.68	-1181.45	1289.15	608.25	2584.43	-414.652	2410.25	1426.77	329.604	628.55	1132.51	1292.16	78.8497	-430.458	612.599	441.714	319.452	-1508.45	-2931.19	3385.53	640.884	-1239.22	-1156.45	-3565.66	-12.1305	-2802.36	-996.429	-3301.19	-966.538	2334.65	1452.15	530.303	506.753	-105.863	-95.0486	-1020.14	-1593.87
TCGA.A8.A095.01	Human	LumB	-2573.46	-2098.22	-1710.45	2151.6	-239.481	163.092	-1211.78	74.2935	3187.01	-472.568	1066.37	-698.797	1011.01	1472.06	1127.6	-1833.02	1092.15	-3283.08	-2544.25	-236.338	209.911	-344.573	-1010.53	-924.36	-621.965	-525.473	4386.26	977.315	-1785.27	-584.062	-1055.63	-376.662	1016.72	-1551.03	-157.88	-708.475	-719.376	-2609.34	-1766.24	843.103	-1548.4	-248.848	-491.787	-707.146	193.767	-70.8045	-1207.84
TCGA.E2.A2P6.01	Human	LumA	-562.152	-630.854	-457.063	-1317.95	142.11	-1569.43	-1104.01	257.476	-1816.43	24.4452	288.589	-150.54	1785.15	1189.58	-1307.04	812.38	-1969.57	-934.681	-1624.63	-722.64	92.3154	-2028.14	-1029.13	-2746.36	-894.941	-2107.01	-1016.31	-3959.63	-3776.79	-2115.56	-1672.57	365.913	476.413	-981.947	80.9494	-403.873	806.847	1918.25	-403.509	-2321.76	-885.168	130.448	-605.205	-1170.35	918.193	839.088	-1815.42
TCGA.E2.A158.01	Human	Basal	-2257.21	-1483.06	-1367.33	1191.66	-356.541	-1914.53	-3311.61	-121.954	1590.07	-2561.59	-319.699	-1553.16	-2393.4	-1883.27	-1754.51	-115.619	-945.046	-3661.02	-3279.03	-565.576	-1815.16	-1217.84	-1885.46	1600.52	-1661.51	-846.796	1380.44	1613.47	2194.34	-3464.57	-2737.4	-1646.45	-1879.16	-2380.94	-794.614	-925.423	-1397.64	1725.96	-312.906	-2038.87	-3070.52	-157.977	-1810.27	-2140.8	-1018.38	-453.44	-2588.81
TCGA.C8.A137.01	Human	HER2	-1982.9	836.237	-977.821	1179.6	347.954	1963.08	-3647.54	1351.63	3472.33	-577.407	-741.383	1520.57	-767.758	-290.365	903.356	-1280.22	2571.39	-3599.68	-3210.45	-411.802	-1951.95	-570.606	-1038.98	2405.41	1953.16	3376.99	3395.39	4240.43	3851.2	1080.16	-2343.83	1025.94	963.004	2877.32	1535.96	855.499	372.193	-435.807	31.3302	467.137	926.119	224.592	779.258	-1250.96	110.415	1798.58	-3414.79
TCGA.BH.A0DD.01	Human	LumB	-726.652	-1515.1	-126.853	2717.09	-2207.99	645.314	-1657.42	425.443	4445.83	-301.333	-568.8	-1704.51	2917.61	2194.46	-74.5282	-2369.86	-180.096	2210.9	1598.31	-1841.32	810.538	-939.938	-1378.33	-292.501	79.1035	49.0316	4548.17	1380.76	2160.01	-1598.55	-480.051	-1454.94	-1443.76	-2513.1	-591.532	-3364.03	-2017.01	-1500.83	-533.231	967.594	-1833.43	233.997	-2110.19	-734.619	-599.984	-513.108	-1383.53
TCGA.A2.A259.01	Human	LumA	3762.06	413.726	-252.906	-499.252	184.133	2677.92	3427.06	-2419.16	-2188.17	497.028	-1035.35	-187.985	2565.96	483.569	2184.41	70.4576	89.396	-1236.46	757.746	1213.96	656.045	1672.43	727.363	638.132	-958.081	-120.05	-3413.36	-171.578	1782.36	1173.04	2967.83	-161.54	-40.8279	-1585.81	-1774.04	-549.325	422.702	-2385.27	118.65	2503.92	2917.41	278.949	204.172	2416.42	-184.051	-541.929	1805.84
TCGA.BH.A0RX.01	Human	Basal	1965.5	906.106	738.341	-1392.07	1883.68	-623.901	3571.48	950.603	586.109	1206.03	476.118	274.063	-2181.11	-1082.87	-998.182	1121.55	-943.853	4244.18	4504.11	1346.98	712.455	1149.87	2520.53	1338.45	91.5391	1929.73	1543.39	3428.98	3350.28	2373.8	3453.86	1139.77	-194.947	2161.36	1487.86	3051.28	380.641	2211.73	1134.19	-1077.54	2847.57	-141.905	2171.48	2499.07	-718.971	-399.954	4313.72
TCGA.E9.A1RA.01	Human	LumA	-390.458	-1531.29	-1206.55	-185.95	-1668.14	-430.729	-712.019	-307.062	-985.505	-432.602	-1177.01	-1188.5	1125.33	144.391	-73.8236	-215.692	-1272.73	-2622.95	-1621.09	663.578	1255.09	383.131	-976.339	-283.824	-1197.12	-2243.69	-1479.98	549.684	1261.87	862.297	-804.38	-1276.35	-309.644	-1391.63	-1642.65	-294.238	-357.233	-1793.42	-1515.77	277.647	-380.009	-692.358	-290.5	-269.846	-1331.83	-506.335	37.0944
TCGA.EW.A1PA.01	Human	LumA	-1169.54	-1891.41	-511.935	634.313	-741.169	1828.15	-249.667	-213.141	660.875	-681.299	-798.879	-1484.24	1235.6	1590	-889.023	-586.117	-1286.3	-2811.49	-1464.23	-188.325	151.184	-1222.87	-695.018	-1450.6	315.517	-1916.74	544.964	-2105.18	-2601.71	-1385.06	-419.555	-948.635	-2033.05	-2901.23	-1590.79	-3569.32	-2159.28	-571.704	-886.209	-314.505	1508	-68.9086	73.5779	-263.525	-619.231	-1176.44	-1311.57
TCGA.A8.A07R.01	Human	Basal	-1679.71	868.844	360.558	1780.2	-439.961	-2008.07	202.224	1291.5	4044.05	-886.276	-864.65	-151.866	-1582.31	-475.286	-987.345	-76.7724	24.6037	3504.52	1525.84	592.958	-1394.91	-939.958	-471.773	2961.12	782.008	3211.72	4538.63	4621.64	4807.19	-1263.68	-630.391	-256.843	-363.759	2679.73	1600.25	2570.75	-464.197	3300.98	1666.94	-1634.03	-2996.85	21.8927	-1359.3	-933.416	-997.676	-676.68	-1762.61
TCGA.C8.A8HQ.01	Human	LumB	1963.38	884.358	886.29	763.55	670.229	1774.77	1308.86	-336.183	1769.34	556.166	1409.06	-2180.41	1177.75	1220.36	-1236.95	1283.61	-564.074	-495.947	589.18	808.707	1159.72	-869.702	809.533	-1079.84	728.713	-771.767	1359.81	-1354.98	-904.468	3105.57	1441.46	-244.193	-1403.48	-1779.21	-973.509	-1224.11	1016.47	-299.28	40.8217	340.102	2298.16	-1795.3	2709.08	1185.24	-450.034	-1284.17	1906.16
TCGA.E9.A24A.01	Human	LumA	-61.1932	-572.599	-2108.3	445.717	-1324.65	1915.59	1104.53	-2482.88	-1751.32	556.317	10.8134	-1352.32	854.899	-74.4779	1026.18	-1263.57	2889.76	2919.45	1675.46	-650.752	-15.7096	-621.209	1403.25	-2347.47	-336.741	-1724.11	-2834.87	-3845.09	-4854.27	1087.95	1690.18	-809.051	-16.8264	-2568.41	-633.859	-2185.42	-782.361	-3780.05	-1902.38	1877.66	664.427	960.145	1168.66	494.38	-145.528	-632.811	940.769
TCGA.BH.A204.01	Human	LumB	-2427.55	-1229.98	-2272.87	1232.13	-1552.28	814.152	-2726.22	2.93698	2405.5	-1110.39	-1223.89	-872.695	184.074	-761.737	1238.41	-679.695	2727.93	-3709.39	-3152.45	-1378.87	-2138.38	49.2194	-1028.01	1144.31	-527.576	781.491	3523.85	2515.38	32.1061	-1420.34	-1785.38	-1537.11	-1307.05	437.543	-1166	-2510.09	-1837.38	-1086.43	-225.415	861.02	918.237	190.528	-1859.83	-1613.71	-226.244	-941.456	-3299.17
TCGA.A2.A0EN.01	Human	LumA	3497.59	1163.53	-11.3078	-1848.75	327.425	2119.35	3856.17	-2349.87	-4291.73	1891.16	1718.84	832.141	591.146	-433.015	1152.73	1978.97	-437.827	2667.81	3561.62	1560.33	1515.47	71.2134	3365.28	-1798.77	82.0414	-1245.73	-5108.78	-4016.2	-3480.1	3566.18	3840.33	1436.68	489.661	-2014.7	-1260.92	1735.25	855.809	-2929.32	-658.703	2270.61	3652.99	436.49	2375.78	3248.33	357.564	-739.577	4203.77
TCGA.B6.A40B.01	Human	LumA	3618.26	1596.59	293.049	-1451.84	240.246	869.106	824.884	241.983	-2040.25	1546.08	1329.12	-844.289	2250.43	1857.78	-405.097	1943.21	-2623.41	-3619.09	-2362.74	776.377	630.921	-1266.11	-207.746	-187.401	-433.515	-1490.99	-1878.37	-957.684	2110.89	2667.55	942.663	1459.76	502.246	1459.59	948.795	2861.24	2168.98	1401.89	1312.79	-89.1044	1354.46	-684.27	2045.27	968.464	-930.461	117.494	-952.703
TCGA.A8.A094.01	Human	HER2	-7.82987	207.4	3286.66	1128.98	-851.295	-165.845	2423.99	-639.962	1952.24	305.413	-882.764	1904.13	-1892.71	-239.033	3084.86	-1674.96	3107.45	405.891	2559.82	-212.919	-110.117	-1197.55	2159.97	554.468	2123.64	3720.3	1778.5	1096.5	-82.1157	341.45	2536.76	1284.76	1768.36	2013.92	871.747	2152.44	-161.755	497.635	-173.522	-671.157	889.765	1241.52	1448.96	1678.36	1104.89	701.794	3285.83
TCGA.A2.A0D1.01	Human	HER2	-2685.05	453.884	-456.01	738.88	320.348	-864.655	-2936.19	1267.72	1631.59	-1461.37	-67.4908	-434.315	-2098.75	-1226.44	-1222.08	-907.271	-455.241	-3315.29	-2905.18	-43.6717	-776.793	-467.29	-2089.92	1794.7	-894.707	826.783	1717.58	2279.66	1480.45	-1115.7	-2840.75	-820.501	-1024.38	51.5826	915.683	-253.906	-1480.66	2089.01	331.405	-1757.61	492.573	-1202.08	-755.975	-1327.19	-852.33	-240.404	-1971.32
TCGA.PL.A8LV.01	Human	Basal	-201.511	-616.767	1981.21	755.087	1727.49	-594.243	-937.81	650.053	1462.51	21.3153	626.225	-986.758	-2092.11	-860.018	-2307.13	890.683	-2656.6	-554.418	-72.4847	1007.66	-527.267	472.419	-307.184	-738.104	-404.872	27.6575	2476.2	1388.26	300.012	-1156.98	492.235	-1500.23	-687.823	854.359	-629.464	-790.69	320.698	2151.7	726.317	-1425.39	-1203.88	-918.873	738.106	538.174	-1098.45	-136.79	2164.76
TCGA.AN.A0FD.01	Human	LumA	-429.059	820.614	-656.7	737.783	368.296	1848.94	-41.225	1710.72	26.9197	831.949	765.118	-587.79	1320.39	526.925	198.917	361.647	367.518	3045.54	1996.9	936.701	-410.584	2309.3	307.676	2225.62	-71.9887	66.3448	-1015.58	1894.45	2949.3	3833.38	-506.708	-410.413	-1006.11	137.384	1096.29	861.443	519.027	-1013.29	-75.7856	937.503	1245.32	-372.41	597.569	51.2627	-773.542	-471.827	-141.793
TCGA.A7.A0CD.01	Human	LumA	-1346.46	-712.84	1344.8	886.576	-903.515	1516.95	-1038.19	62.1933	608.462	64.939	52.3391	718.908	2895.01	1442.02	324.517	-459.25	1996.92	-35.2371	-1863.21	-1252.48	-103.2	243.249	-1406.8	-304.427	351.754	-673.561	321.126	308.683	498.581	-1675.64	-2347.13	83.2247	245.734	-47.334	-769.092	-1310.07	344.583	-1685.58	-718.315	967.263	218.61	504.854	-1179.2	-1040.59	1251.55	646.704	-2771.59
TCGA.A1.A0SD.01	Human	LumA	1863.41	1283.35	90.7944	-201.594	1296.21	3354.61	851.419	-3636.71	-3133.02	696.101	1518.31	-555.383	1675.36	473.607	1775.98	1745.1	1129.26	3251.4	2242.65	1886.03	2324.92	3013.06	441.67	-2456.89	-1236.82	-2330.39	-4590.43	-4378.94	-4437.59	3072.97	1660.36	-160.871	-713.615	-2986.35	-796.986	-2539.91	1014.27	-3470.1	-327.029	3143.07	3605.14	246.809	566.072	1038.52	826.213	-437.013	-547.25
TCGA.BH.A0BJ.01	Human	LumA	-329.806	-717.889	-969.085	-436.185	-530.195	2135.84	264.355	-1037.8	-3233.98	345.839	1046.91	926.757	1230.25	293.862	315.596	642.876	2091.4	-2868.36	-2187.45	1564.9	1509.63	1934.08	424.827	-1709.5	-775.664	-2104.2	-3875.3	-3310.42	-4515.6	2749.2	149.706	-615.806	560.245	1367.11	-609.154	396.08	-553.653	-2201.06	-863.339	1337.72	1201.77	734.125	701.695	299.144	941.762	305.265	31.0362
TCGA.A8.A08J.01	Human	HER2	-2325	648.506	1587.54	-127.034	-1980.29	694.842	-1236.8	1205.08	930.626	532.463	-533.32	1290.63	-1220.35	-568.065	623.405	-457.837	3213.13	4082.69	1646.22	551.202	-153.375	1059.41	1256.73	182.8	1897.19	2562.6	1170.76	1610.28	-92.3731	1286.11	-548.031	-128.697	1684.7	2675.91	1242.77	1851.24	-16.9063	832.938	255.743	-577.195	2293.82	-233.159	1292.05	-300.486	166.836	1637.07	-779.229
TCGA.E2.A1IN.01	Human	LumA	-1791.88	-926.616	273.691	-950.866	780.007	2734.33	-2382.12	1091.96	-1956.04	-379.003	1555.59	-1352.05	424.849	-442.255	1125.45	22.1712	1060.84	-4516.82	-3455.19	967.46	1493.63	-220.965	-1077.29	-14.8589	-1532.81	-1472.63	-1963.21	1240.37	-55.4374	3835.81	-1101.26	-1417.28	-513.412	-106.961	-305.703	-1345.79	-670.129	-3873.95	-1456.8	2417.15	2201.48	-859.212	1345.2	-791.59	-831.84	-142.769	-2585.86
TCGA.BH.A0BD.01	Human	Basal	1608.88	171.458	1782.57	1973.02	-805.632	765.558	2075.9	-1367.84	2288.38	1862.18	2439.55	505.154	2502.18	2307.48	109.393	1323.98	651.131	3931.4	2963.82	1012.37	234.302	1071.66	1674.88	-894.565	191.63	710.863	2439.35	493.716	-116.597	1790.85	1758.12	662.287	1470.98	-1936.29	-78.7065	2077.54	96.3776	-136.661	838.85	975.511	1216.31	630.485	2062.2	964.999	675.78	1140.78	2353.24
TCGA.BH.A18U.01	Human	HER2	-648.799	496.834	2600.4	729.497	-2532.97	-2063.18	178.937	2284.23	3886.72	-32.3335	-1411.75	318.263	-451.151	-582.439	648.587	-1694.97	2265.77	1113.84	703.74	-996.418	-1741.04	-929.288	296.136	2464.14	-30.0744	3319.75	4461.4	3502.18	2921.69	-173.26	335.228	-198.798	503.074	1390.73	1024.73	-139.49	-1136.59	1715.33	959.288	-756.039	-1252.19	-34.5871	-852.766	-818.587	-212.594	216.908	-165.324
TCGA.A1.A0SM.01	Human	HER2	1345.92	1369.24	3081.28	338.311	-811.414	2339.43	-202.158	-1994.78	-1153.12	1514.92	3736.79	-534.14	2056.07	1637.47	3340.97	1208.47	2110.99	-3524.06	-2396.88	1948.64	726.078	500.433	440.746	432.777	523.196	1184.25	-2316.29	-1756.99	-3641.51	3743.48	1048.5	-68.9728	-648.433	-2307.65	1225.82	-69.0207	1255.91	-1731.73	688.092	2419.82	3099.07	20.7123	2493.67	-54.8743	183.51	796.146	-1705.57
TCGA.A8.A09I.01	Human	HER2	619.396	-1049.28	1056.99	1232.55	-2374.5	-849.6	1445.8	1580.98	3803.3	427.511	-1066.67	-352.768	-40.1592	211.473	1898.98	-1661.5	2003.13	4648.23	4113.64	-543.372	-75.8749	64.6411	1445.08	1931.07	1728.56	2060.31	4053.11	3125.76	2256.65	-871.859	1683.58	243.112	243.755	2095.21	512.342	1063.13	122.047	1425.63	502.067	-923.564	-669.424	441.935	-286.002	1600.72	-920.219	49.7602	2330.55
TCGA.D8.A1JF.01	Human	HER2	-1595.45	-1199.12	1583.21	-460.323	-1568.87	200.93	465.967	-1778.07	-177.79	-513.502	-71.8023	1421.03	-731.135	-1129.1	2636.29	-1763.26	3708.49	-2731.75	-1599.21	-913.982	-167.928	-505.537	597.697	455.047	786.254	2053.37	-990.829	-1455.21	-2498.19	-314.701	249.798	2319.84	1920.47	964.784	841.579	2029.28	-854.507	-1397.8	-332.617	1065.18	-779.285	1288.31	1221	918.674	1209.56	525.98	-403.398
TCGA.E9.A5UP.01	Human	LumA	1326.17	116.86	197.339	-1411.35	-885.32	-2071.46	1332	250.8	-2743.24	275.489	-436.814	79.163	1399.35	1008.34	-1217.36	-414.23	-1190.02	3018.34	1211.65	-1259.2	1033.31	-879.236	-1148.8	148.801	-431.24	-997.723	-3461.71	-1885.08	998.065	-4384.57	-312.966	604.37	577.894	526.534	286.122	2178.7	1008.4	2918.87	766.458	-2152.42	-3503.26	1155.2	-1679.12	-287.079	516.795	574.021	-1324.75
TCGA.E2.A1IH.01	Human	LumA	3169.93	601.677	-953.384	-1944.27	-574.572	1529.65	2791.83	-1293.36	-1687.29	1614.65	-610.526	-533.542	-403.428	-714.518	1177.2	381.074	1210.14	-322.775	2399.77	43.5991	929.588	281.848	3032.86	-831.083	591.579	-925.187	-1601.46	-270.573	-2321.03	3684.12	3442.43	-334.294	-1320.86	-1017.33	-1669.29	-791.125	-36.5993	-2195.46	344.609	2540.07	2889.96	-25.6846	2001.65	2663.97	-1144.36	-1011.6	3844.29
TCGA.PE.A5DD.01	Human	LumA	-209.578	-110.174	-921.006	-1160.78	1994.25	187.451	-904.974	428.829	-2673.51	-570.08	1849.94	-1189.6	695.724	254.875	-2097.67	1630.1	-3216.26	-1835.46	-1251.39	703.693	14.0259	1183.41	-565.375	-1999.4	-445.123	-3243.21	-2546.18	-4100.61	-1664.23	789.395	-499.032	183.761	-913.379	-2221.35	100.378	102.982	511.386	-210.639	-506.463	-295.824	1792.79	-602.375	526.904	135.496	-1352.62	-605.996	-1187
TCGA.AO.A03N.01	Human	LumB	-1833.33	-302.494	-785.24	-2146.16	-426.187	-272.713	-2688.89	883.659	-262.711	-292.361	530.472	-5.03761	-1345.85	365.632	1591.96	-57.3077	653.55	-2238.56	-1621.97	-686.837	120.306	-100.92	-221.121	-293.702	646.988	685.475	830.863	1114.82	-709.849	1727.16	-1524.98	279.715	630.305	2070.19	956.535	1203.71	401.789	445.013	-76.9813	-521.995	1458.35	-401.752	1052.6	-623.825	-761.681	1336.82	-1977.42
TCGA.AR.A1AH.01	Human	Basal	-382.482	-1502.2	-2069.29	990.302	491.892	50.5391	-1647.93	781.877	3490.96	-1740.81	1332.79	-651.857	-3252.46	-2573.67	-537.829	-1947.13	1214.28	-4157.13	-3044.96	-1534.55	-1687.84	-1722.4	-1554.69	686.213	296.857	819.982	3817.07	3809.06	4033.24	-1465.06	-1246.98	-1208.62	-1323.66	-289.306	206.405	-1834.96	-1512.33	768.911	-937.94	-1706.85	-851.149	-777.307	-2128.65	-2029.08	-910.363	-823.716	-1918.83
TCGA.AO.A0JI.01	Human	LumA	-2640.87	-1670.82	343.169	-61.3572	40.5503	-1432.74	-2591.62	211.823	-452.779	-1749.14	-1696.24	23.7512	1345.99	619.743	246.761	-1185.29	1197.98	-2231.48	-2205	-1991.02	-1316.08	-1027.81	-2196.21	321.033	-1587.82	-1040.97	540.043	-564.299	-365.377	-3858.73	-2553.64	-863.49	725.687	1424.16	-1014.47	-774.065	-1591.77	-739.807	-537.858	201.948	-1682.12	905.193	-3135.46	-600.473	802.063	1028.32	-3355.44
TCGA.OL.A97C.01	Human	LumA	-284.902	2923.32	-370.532	107.642	3065.34	413.185	-193.952	-1958.29	-1922.1	4.802	1686.12	-1242.41	-289.033	-356.175	-700.286	1546.37	-2018.79	-3842.04	-2331.72	1855.06	1900.02	3783.07	-872.348	-1344.33	24.5811	-1447.99	-2648.64	-2793.08	-2524.08	3051.84	-671.02	-425.287	-2013.9	-2204.34	1645.84	-680.415	123.053	-2061.67	-204.53	1857.14	2813.09	-518.239	-587.633	476.865	-812.312	-1573.09	-521.694
TCGA.AR.A250.01	Human	HER2	-64.8218	-24.6487	1640.09	1666.3	-1395.18	2232.41	781.258	-886.362	2100.48	1017.63	1644.43	-543.247	426.419	-19.6199	2755.42	-128.476	2085.45	2682.64	2271.49	1747.06	828.702	1665.11	1175.62	-80.4659	1340.25	1079.26	1446.18	-737.634	-517.573	3502.73	1676.72	375.635	-862.159	-2326.33	76.4411	-2323.4	-212.394	-3038.5	-1354.67	1683.83	2611.5	-740.534	1072.39	2137.02	-208.869	442.771	1448.09
TCGA.BH.A0HQ.01	Human	LumA	-2947.09	-1236.41	1275.25	64.4424	1028.17	-269.848	-2102.03	-2371.97	-3212.15	-1039.55	1842.98	-659.292	2144.69	767.625	-29.0554	1402.68	-199.042	-3806.98	-3771.86	2714.28	566.673	527.518	-1215.08	-1156.25	-1027.77	-2283.17	-4005.17	-3475.23	-1120.54	2296.56	-2026.85	-79.7119	-345.281	-1797.8	-375.886	-721.67	-382.711	-3280.59	-2289.68	990.904	1272.72	-551.939	1270.24	-1653.21	1127.53	536.776	-2928.62
TCGA.JL.A3YW.01	Human	HER2	4431.96	3432.32	2648.38	-1401.53	1210.68	1600.76	3418.86	-290.913	-2070.81	2261.11	1082.22	1005.62	-1476.08	-620.166	1374.42	2060.28	-1171.82	3047.68	3279.22	2198.28	546.08	1554.34	3183.98	1225.25	884.7	2753.28	-2227.27	-706.571	-245.746	4439.51	3820.05	2727.23	1091.48	889.458	2421.14	3746.87	2292.95	2031.31	2176.82	145.51	3167.51	-441.077	3710.1	3054.34	270.049	8.96358	3697.29
TCGA.AC.A3YI.01	Human	LumA	4960.64	2166.29	1.25129	-1604.48	2096.62	3036.89	3704.75	-1660.07	-3641.96	1755.69	2426.82	-1553.69	-104.376	-1074.12	589.097	2931.72	-2897.49	-2204.32	680.532	2861.23	990.431	2496.51	1362.49	-245.134	-684.383	-2491.26	-4712.05	-1954.65	2200.17	4356.17	4035.59	553.281	-2636.17	-2845.6	-1714.13	-835.678	1689.39	-787.399	968.77	1756.17	3796.16	-1032.92	2891.43	2482.83	-2093.78	-2335.56	1933.52
TCGA.C8.A12U.01	Human	LumB	-1285.89	-1133.69	1004.63	-288.774	-1954.02	-3041.86	-1143.53	3006.68	2669.52	-1045.61	-4120.48	593.338	521.685	900.148	183.741	-2182.05	850.036	2478.48	1928.4	-2161.09	-1808.85	-462.441	-235.14	1472.78	564.636	2771.42	3575.35	3385.9	3729.43	-4264.51	-2063.26	478.301	1478.63	3706.51	768.502	1944.05	-125.573	3795.68	997.913	-2797.77	-3517.57	180.275	-1643.62	-829.175	403.416	1756.85	828.398
TCGA.AO.A0JL.01	Human	Basal	-1189.49	710.14	-242.961	-1117.16	1404.27	-339.347	-1985.13	-468.334	-285.564	-1666.83	395.546	-772.119	-2905.64	-1565.46	-1899.61	1852.6	-1499.65	-4184.82	-2861.45	650.606	-582.417	232.968	-1302.63	-572.17	-1254.85	-1207.19	189.568	123.155	411.435	410.506	-1933.99	-663.484	-678.578	772.912	937.979	520.94	-826.509	851.771	-113.691	-965.461	1027.39	-700.362	-592.788	-1363.5	-770.302	-1022.99	-1377.69
TCGA.AO.A0JF.01	Human	LumA	410.785	143.357	-682.182	-575.371	337.395	2779.04	1655.8	-3222.85	-3726.61	728.097	987.18	2284.02	336.828	-576.319	1456.9	1371.32	1553.72	-697.702	276.324	695.732	1725.42	1999.32	2449.41	-3251.45	-614.839	-1946.96	-4537.83	-4099.85	-5217.15	3818.63	2019.35	1421.84	1658.29	-1255.98	-1555.03	-7.50901	-259.56	-4845.19	-1586.86	3258.33	3787.19	575.366	2432.62	1321.27	1403.03	564.864	1279.36
TCGA.EW.A1P6.01	Human	LumA	-3649.93	-2158.01	-1360.69	309.892	126.652	-966.226	-2933.55	547.189	-117.065	-844.099	-1973.38	116.865	2700.2	2239.95	-240.436	-1227.97	-481.286	-4909.28	-3907.22	-553.753	-530.383	-1831.8	-1907.62	624.766	-299.36	-166.128	899.892	923.603	2229.29	240.475	-2756.32	-247.655	874.805	523.755	-1236.36	-2262.19	-1135.61	-340.458	-680.843	-340.385	-987.15	-595.655	-662.216	-2106.98	127.523	657.831	-2807.26
TCGA.A2.A3XZ.01	Human	HER2	176.646	-1159.02	-760.851	-874.245	263.174	-1598.05	2094.97	1408.4	-441.646	287.871	-29.4563	373.589	-1849.77	-892.025	-1450.06	215.689	-3180.72	302.932	1538.5	446.357	-64.4309	-1494.13	614.435	-672.091	658.802	787.744	-615.163	640.574	2969.65	-2828.3	1108.8	485.755	-637.687	1342.11	296.237	1092.19	618.398	2615.24	7.89612	-2607.34	-2201.17	-1680.62	366.52	1530.73	-597.954	158.723	2943.27
TCGA.BH.A0C1.01	Human	LumA	1404.15	33.3727	-1605.37	1502.75	1213.09	861.287	746.586	-1966.67	1404.77	648.568	2677.46	-1676.77	1359.2	68.959	2269.16	-500.21	1306.69	-1903.84	-684.9	973.332	1323.16	1505.62	424.094	-1048.6	3.38834	-1483.13	-470.969	-864.325	-667.552	2456.87	1301.05	-1063.84	-1366.28	-1848.04	-173.134	-676.063	-789.032	-3465.55	-478.271	2987.27	388.238	43.5067	496.108	1359	-767.925	-716.389	742.2
TCGA.BH.A0AV.01	Human	Basal	1852.23	2844.64	-506.226	2806.97	2248.68	3848.52	1535.15	-1004.83	3024.7	453.808	1342.67	-1169.4	-2249.04	-1547.73	596.089	1681.32	1432.34	-2191.67	-392.356	2254.78	-1069.75	2729.24	1427.71	-208.519	405.787	885.02	3058.32	1768.02	-607.687	3964.73	1583.19	-809.032	-2199.96	-2310.42	850.63	-1375.57	-313.942	-2037.03	562.86	2599.89	1621.47	13.8073	1574.68	1149.61	-1586.89	-1308.48	283.879
TCGA.D8.A1JD.01	Human	LumB	-623.459	377.002	1702.76	2269.01	-1429.46	939.133	533.57	-522.663	3358.01	405.781	-195.492	377.207	1328.25	1110.11	2081.46	-716.418	1588.93	-316.399	248.426	608.847	362.816	-275.075	674.675	150.557	411.308	2182.04	2824.32	1227.22	791.824	2565.53	1151.48	464.707	610.733	-676.383	-120.449	-636.365	-328.26	-702.972	824.37	1527.34	339.464	819.728	34.4736	840.252	555.904	1140.1	916.199
TCGA.A2.A4RW.01	Human	LumA	-1934.22	-875.32	-2846.9	-830.582	2408.93	-108.903	103.819	-2759.13	-2807.75	-1275.72	-6.61336	-978.527	-409.226	-1041.81	-1624.15	1159.77	-2187.39	-3356.82	-2696.1	877.501	-304.357	2511.7	-1368.01	-2996.58	-851.535	-3654.71	-4064.5	-4241.74	-796.547	1032.18	-811.121	-852.442	-1436.96	-3791.94	-1440.07	-2055.77	-495.664	-2117.51	-1072.39	1045.12	-676.464	-361.058	341.822	13.7813	-312.692	-792.043	-1002.84
TCGA.AC.A2FO.01	Human	LumA	2738.76	1569.54	-196.12	-1955.23	334.783	1634.36	2185.68	-3402.43	-4066.44	1932.36	-1072.06	996.182	1060.83	-346.42	1168.07	1839.4	647.455	496.355	2163.96	784.32	1137.11	1562.98	1576.01	-2401.75	-919.529	-2585.34	-4933.81	-4497.52	-4315.06	972.351	2065.2	1328.05	637.547	-1957.06	-1608.92	-915.045	177.443	-2953.15	-190.337	2762.81	1030.1	-229.87	1091.53	1803.71	976.267	607.208	2559.65
TCGA.AR.A2LN.01	Human	LumA	4007.99	1835.94	-1638.34	-1679.15	1010.97	2714.99	1321.23	-3981.9	-4788.22	1148	373.452	-731.206	-59.486	-1594.91	-283.913	2231.77	-1910.63	-1346.99	-98.8252	1226.01	2258.49	2595.19	676.227	-3312.43	-2496.12	-4199.3	-5263.59	-5247.24	-5161.4	2881.91	2469.6	123.78	-1486.22	-4612.45	-2275.58	-2142.52	927.87	-4050.7	-1091.81	2958.89	2688.98	13.6497	1413.23	1420.22	-64.4643	-1716.59	284.782
TCGA.E2.A1BD.01	Human	LumA	-2325.65	-1567.77	-635.874	-1236.8	1802.77	-2191.08	-2603.44	863.638	-2262.52	-991.204	312.629	-658.3	1926.65	1404.95	-2243.77	1426.58	-1186.49	-828.141	-2295.36	249.225	-573.913	-739.349	-1580.26	-1214.35	-1515.13	-2542.26	-1883.26	-2142.47	-874.703	125.041	-2646.09	-97.6408	281.233	-214.223	-407.395	-2015.94	116.478	-857.168	-1119.91	-262.737	-922.569	-351.519	85.3358	-1883.21	528.738	-184.029	-3271.33
TCGA.S3.AA14.01	Human	HER2	-1619.03	-445.927	2540.66	291.593	-297.148	1130.04	-1359.34	-344.906	-1598.99	-631.299	-28.733	1638.05	2255.94	1111.45	2105.8	937.716	942.981	-4920.68	-3827.52	606.594	623.174	1614.59	-2065.73	45.7751	-749.78	-626.168	-1957.61	-2879.76	-1129.09	1998.16	-2123.07	1484.08	950.705	-727.511	-416.597	-1245.75	668.245	-4612.74	-2132.06	2480.67	1287.46	-622.238	-629.534	-288.535	1700.53	1134.17	-3064.75
TCGA.A8.A07L.01	Human	LumB	-3482.96	-1540.16	-550.609	2116.35	56.2999	-259.445	-2030.96	1616.45	3577.16	-1404.36	-254.93	-1311.45	1456.63	549.541	78.5215	-875.345	457.026	-2113.82	-2743.17	-796.518	-852.063	581.043	-1635.02	1185.67	-961.114	987.082	4079.22	2974.32	2811.98	-564.12	-2396.36	-1500.12	-1842.85	807.996	-116.849	-1210.24	-876.585	563.705	-85.7012	-649.406	662.091	-590.25	-2137.17	-1150.55	-897.278	-549.883	-2970.88
TCGA.LL.A5YN.01	Human	LumA	-48.0043	-662.657	-60.6973	-2886.05	-764.717	-3107.49	1363.61	2081.72	-2570.43	309.207	-655.207	-484.943	-794.81	-107.628	-2311.23	617.066	-3386.99	3717.9	2826.61	-111.898	152.944	-3195.83	1027.59	69.4543	191.257	-915.198	-1654.77	307.794	2206.53	-2005.49	1230.71	452.052	431.23	1031.67	-45.2048	1988.85	892.118	3945.49	1043.39	-2902.1	-2767.51	-556.243	1031.28	942.407	-165.681	618.459	3007.74
TCGA.AR.A24R.01	Human	LumB	-2111.74	-2037.75	66.9272	420.759	-1138.94	-816.251	-435.33	-1129.65	1450.77	-872.158	-2641.29	-330.909	1796.9	1424.66	-697.207	-1746.28	2629.12	3987.47	2193.11	-1073.26	-484.702	-207.051	610.24	-608.563	203.11	104.041	1523.84	-975.981	-1727.84	-1609.26	-930.053	-952.099	644.776	-1453.83	-843.333	-2142.87	-1603.46	-1086.96	-756.443	330.517	-503.238	36.9101	-940.18	-822.364	486.146	582.492	-27.6921
TCGA.BH.A0DH.01	Human	LumA	-1729.56	-550.087	946.392	-1664.8	-2414.35	-999.775	-604.98	956.462	-1698.48	574.715	-874.934	1711.81	2847.51	2499.04	1554.76	749.993	676.481	439.457	-478.314	101.911	57.1696	-1489.98	-348.85	830.904	-331.452	693.894	-371.279	-2027.27	-1648.94	-872.702	-1186.48	1070.55	1920.49	1906.97	529.615	-1038.01	1374.34	673.291	-132.34	-805.631	609.67	492.662	553.913	-816.922	1574.32	743.413	-695.53
TCGA.D8.A1XT.01	Human	HER2	1351.4	1295.32	217.086	1928.13	115.629	1210.19	1668.49	-904.429	1311.91	639.034	-139.279	-439.077	-3679.87	-3728.05	359.082	173.803	1414.86	4495.09	3604.28	1031.84	-1107.67	1470.66	1523.58	520.262	839.843	1617.73	992.813	-1257.24	-3158.15	2786.64	2167.62	-702.624	-689.873	-1979.92	1149.1	-307.027	-705.948	-2037.02	-539.614	1497.41	2057.54	37.8548	516.507	802.099	-395.669	-902.546	1785.04
TCGA.EW.A1IY.01	Human	LumB	1586.19	-908.756	-1786.78	-73.7078	-1182.77	1231.84	825.928	-2472.07	134.358	361.087	361.412	-1058	-795.378	-849.453	2313.66	-2483.37	2663.53	2376.86	3121.73	-648.945	403.363	1225.55	1516.53	-1199.48	-91.7845	224.641	-283.776	-1206.05	-4009.96	1456.58	2364.92	-479.227	-706.97	-1652.27	-1098.97	-2073.25	-1131.22	-3451.59	-1333.41	2118.18	-203.566	126.449	-77.6498	1460.4	-900.499	-893.523	2677.6
TCGA.A7.A4SE.01	Human	Basal	2375.06	1815.95	597.433	1516.42	3607.02	1590.11	1485.83	-1257.17	2145.68	-422.45	2814.73	-2424.57	-1703.27	-1385.81	-590.025	1808.87	-2795.38	1389.93	721.396	2791.02	868.355	2092.9	63.907	-671.94	28.4182	143.797	1962.02	-612.786	2211.57	3048.74	1457.22	-1344.92	-2781.52	-3123.65	-221.936	-1979.56	-338.963	1324.98	1308.75	-16.2271	2599.54	-384.263	1185.05	419.682	-937.727	-2498.97	-370.108
TCGA.A2.A1FW.01	Human	LumB	-2296.6	-448.911	864.162	1830.29	-1357.34	104.455	-2475.96	-14.7855	3113.87	-828.079	-1722.01	-189.021	-594.966	-596.997	1929.47	-1753.97	2408.08	75.0705	-801.927	-1713.37	-1227.12	1205.83	-1116.79	-712.149	180.907	-144.69	2276.76	157.774	-1315.51	-2505.07	-1712.82	-1031.37	-1140.77	-1309.39	-1802.32	-1707.41	-1036.94	-3200.5	-1625.7	1574.8	-2336.64	294.379	-2220.25	-760.413	993.364	95.8049	-2747.39
TCGA.E2.A155.01	Human	LumB	-1858.09	-16.9736	830.583	2857.57	-869.116	1065.47	-2316.52	488.047	2235.64	-373.266	-2394.86	223.691	1908.84	1411.77	1504.14	-1436.49	2347.96	-3554.3	-3462.84	-409.214	282.65	92.462	-1653.38	556.791	146.077	14.1351	2255.65	768.116	-587.426	-2831.74	-2972.59	-710.821	447.175	-944.086	421.274	-2462.39	-1239.16	-1746.64	-623.404	1123.23	276.856	73.0106	-2112.13	-1767.17	812.959	1329.45	-3018.46
TCGA.B6.A3ZX.01	Human	Basal	78.7438	-1083.47	-3197.66	1121.26	2386.78	-1106.08	1959.11	-1270.01	587.4	56.6657	-169.185	-2248.03	-2777.38	-2466.88	-1753.52	-1220.83	-3117.08	-763.304	753.512	111.572	77.6849	773.653	382.196	-1341.22	82.8124	-2010.85	316.397	-1134.78	551.049	-2719.38	691.651	-1661.41	-3033.58	-2365.9	-1311.11	-816.763	-477.494	1156.73	-870.801	-2027.53	-3006.43	-372.314	-1674.76	1190.1	-1327.58	-2068.95	3292.36
TCGA.EW.A1PB.01	Human	Basal	2084.39	74.9239	1330.89	-370.666	781.852	-2258.55	3953.2	1733.03	1728.61	1079.34	2113.47	1104.52	-1446.65	-640.478	-1548.55	-1380.22	-1708.99	5468	5267.42	-647.758	-516.301	-2153.81	2489.07	1040.26	720.183	2312.5	1831.39	2069.17	2967.23	-2968.01	2903.11	1547	989.585	2464.95	1303.6	3065.79	1056.68	4001.32	1788.5	-2212.82	-1518.36	931.772	-28.0134	1557.29	747.171	1784.29	3966.53
TCGA.A7.A425.01	Human	LumA	785.742	269.169	-569.766	-1389.69	2099	-1107.31	659.381	1157.94	-1837.07	411.804	1272.86	1172.45	874.364	794.485	-1848.38	2329.72	-3724.36	-3062.53	-2374.56	799.631	1283.98	667.364	-229.936	-1575.11	-724.866	-3140.74	-1888.55	-3439.6	143.207	296.192	-172.547	1147.09	876.049	324.319	-73.4548	2127.05	717.935	644.015	-311.142	-955.157	-531.142	-367.017	1395.35	-294.614	271.649	-577.915	-1170.29
TCGA.LL.A9Q3.01	Human	LumA	-585.187	-313.79	15.5333	-2591.17	-1119.78	-2543.89	-615.264	1752.47	-3219.12	60.3156	-15.5271	1873.75	668.463	895.96	-1223.57	1357.27	27.1471	690.138	6.67725	487.753	182.128	-986.73	259.113	1240.66	-339.507	-422.595	-2937.1	403.08	808.625	-220.948	-965.63	1760.01	1427.13	3557.95	1160.05	1811.73	1068.82	4086.54	1310.54	-2776	445.072	107.241	1589.35	33.1453	272.6	1216.66	34.1864
TCGA.AN.A0FJ.01	Human	Basal	-913.594	377.304	122.197	2594.45	2371.36	402.09	-1164.31	-452.717	2593.05	-375.873	2143.54	-249.179	-2152.4	-1877.36	-270.682	525.311	-199.678	-4363.93	-2869.36	464.748	-261.751	1918.15	-1134.97	273.348	-245.493	1631.46	3041.73	2673.87	3630.47	422.555	-1051.26	-1317.95	-1375.94	-1235.61	1005.13	1883.82	-872.384	-21.9571	-233.908	-211.951	710.405	217.331	-1613	-960.518	-874.363	-478.428	-565.62
TCGA.AN.A03Y.01	Human	LumB	-3015.63	-1999.81	-144.204	97.5719	-1291.04	-2363.92	-227.13	3320.79	2145.32	-427.843	-528.222	-390.229	447.959	-220.459	-527.374	-1620.7	1269.87	-2596.03	-2138.48	-1775.89	-1953.33	-2348.7	-1730.97	4520.96	-255.639	1633.9	3387.57	3790.19	4101.19	-2290.33	-1858.81	-677.576	-115.329	1920.77	2.56331	1302.64	-704.742	1305.08	221.45	-1083.63	-2365.55	-182.914	-1592.8	-1601.54	-754.108	-147.635	-839.142
TCGA.E2.A15M.01	Human	LumB	857.05	-154.549	-1803.09	1402.65	-918.39	1026.01	2425.83	-2441.65	1081.53	969.025	-526.735	359.1	-1220.84	-1084.81	1300.42	-317.816	2506.93	2873.38	3103.4	-827.575	613.804	1943.74	2461.07	-1540.29	-67.4605	-765.203	770.727	-1664.38	-4455.99	1325.6	3087.36	-90.2137	26.5168	-2650.98	-999.283	-693.422	-1519.18	-3117.53	-599.81	2517.72	2216.13	179.624	499.328	2129.62	-128.198	-648.714	3508.02
TCGA.OL.A66J.01	Human	LumA	2147.95	1360.66	-295.939	-2276.4	719.078	2433.5	1191.75	-519.21	-3874.45	1188.82	-405.376	2488.57	2227.18	1310.43	-1704.14	2762.79	-2187.22	-3602.57	-1993.13	382.644	1656.32	244.06	333.959	-2201.61	-1165.19	-2812.59	-4167.1	-2571.24	-1895.23	2382.04	276.255	1412.54	1713.2	209.918	-1160.14	850.054	1554.54	-274.039	463.74	737.779	3260.46	188.117	1836.47	1106.37	107.756	-211.891	-1070.98
TCGA.AN.A04D.01	Human	Basal	-2911.2	-1380.62	-1605.56	1561.17	657.273	-3082.05	-3490.92	2068.8	3748.31	-1824.66	456.522	-135.23	-2358.03	-1040.8	-1900.83	-906.633	-501.332	-5010.45	-3891.51	-1572.26	-1988.04	-717.384	-2375.74	1471.45	-158.436	791.579	4451.93	2772.91	2287.73	-3127.23	-3852.65	-679.982	232.992	836.179	604.128	-268.023	-492.488	3990.73	1179.17	-2811.56	-3794.59	-690.561	-2645.38	-2172.9	-372.434	-159.92	-3717.99
TCGA.A8.A08I.01	Human	LumB	-320.315	-654.791	-382.919	1315.27	-2108.95	-2462.56	3041.54	-680.22	2055.55	-112.105	-2894.75	-2143.87	460.384	909.459	940.059	-2699.98	371.084	4566.76	4370.98	-1685.79	826.263	-338.25	1981.25	-383.562	536.219	1294.63	1966.16	-1398.4	-2373.32	-3954.16	1888.15	821.307	10.8218	-2329.83	-132.191	-383.438	-1570.86	750.242	-311.124	-1061.37	-3313.04	689.84	-243.973	1156.58	1828.23	786.018	3305.81
TCGA.B6.A40C.01	Human	HER2	-1250.53	-945.909	-1333.73	-294.638	842.683	-1482.06	242.052	563.079	-1094.7	-537.475	350.417	-39.0323	-857.704	-497.592	-3346.01	2262.93	-3905.91	-1211.9	-1477.96	1491.43	479.056	-32.9755	-1119.24	-1651.99	-1425.81	-3091.31	-199.085	-3109.9	1084.66	2390.73	-290.231	435.871	-202.453	-883.653	-1178.95	-1145.08	-271.883	770.54	-510.114	-1280.65	2074.99	-868.222	1355.59	-925.242	14.4362	-1003.38	-870.282
TCGA.A8.A08F.01	Human	LumB	-644.044	-811.357	-1160.54	2036.91	-55.5004	-889.694	2086.93	976.604	3113.32	-212.344	-1433.06	-277.452	-1003.15	-460.478	-156.904	-311.036	-829.025	2134.56	1985.58	-330.933	-1060.81	-1473.01	615.448	1323.64	469.345	1165.96	3535.41	1168.29	1950.27	812.794	1652.83	-62.7087	-68.7916	-52.4253	270.449	-191.361	-1577.86	2572.22	841.257	-1730.96	432.022	53.7331	222.936	438.619	-164.439	-854.889	1416.32
TCGA.BH.A0B3.01	Human	Basal	1875.62	2506.23	2107.17	2330.23	2331.95	-111.436	2806.41	910.812	3523.58	1016.56	948.651	-705.354	-1994.98	-1001.2	-288.317	967.058	-245.61	4155.48	4253.15	2158.52	874.5	809.011	2517.98	2077.24	2220.78	3062.4	4306.45	3425.68	2933.22	2534.56	2185.94	-76.2098	-525.133	44.9164	2446.55	2163.15	518.783	2152.46	1316.96	-835.506	1127.58	169.409	1651.16	1031.66	-288.197	425.574	2943.95
TCGA.AO.A12G.01	Human	LumA	-2319.48	-138.708	1786.13	-1519.53	129.47	1483.95	-1689.42	395.48	-1936.19	-1087.91	-219.305	2225.17	693.343	215.325	2030.5	947.791	2085.98	-4096.61	-3341.26	497.403	-54.6804	-201.575	-885.158	-34.2406	-154.718	1357.39	-2127.79	2250.4	1895.27	1830.54	-1614.2	936.328	1448.14	3077.9	864.001	1263.56	-48.9273	6.87543	310.344	303.469	2112.85	719.878	1114.81	-871.27	1687.09	1838.99	-1278.47
TCGA.AQ.A04J.01	Human	Basal	1118.52	1099.6	-259.679	1337.4	2115.3	204.947	1854.89	-949.724	2766.25	-446.722	-494.676	-1837.5	-2628.98	-1959.64	127.968	1406.29	-1692	-64.3702	1455.89	1277.76	403.565	1771.25	1625.77	-965.698	-475.276	257.136	3180.75	1493.83	163.877	1239.92	1984.86	-570.567	-1636.1	-2851.18	-392.78	-889.096	-416.906	-671.415	135.496	806.91	1382.74	-390.838	640.274	1298.45	-997.609	-1180.94	2822.82
TCGA.C8.A1HM.01	Human	LumB	212.159	-48.4999	90.3617	841.868	-1730.66	-2563.86	2635.68	1333.6	3870.79	304.817	-2655.06	-821.259	-1276.07	-243.746	364.377	-3170.87	1652.85	5304.54	4943.6	-2368.55	427.982	-2246.36	1945.65	658.052	1641.05	3191.31	4775.78	2722.39	2502.55	-3817.47	2162.57	-177.67	744.729	484.574	571.014	356.876	-80.3272	2038.51	239.569	-1798.94	-3007.87	468.821	-1541.97	1570.72	-357.055	420.227	3740.17
TCGA.A2.A3XX.01	Human	Basal	-678.74	1226.89	818.082	755.161	1453.53	-1650.26	-779.916	886.066	1754.77	-651.239	358.483	-505.138	-2132.08	-1073.92	-1093.5	1524.98	-2108.23	-1355.67	-838.268	1696.07	120.177	273.868	-168.363	805.447	-596.017	520.439	2825.32	2450.11	4199.57	-192.841	-560.564	-458.464	413.114	1816.19	1374.18	1357.1	-44.7028	2451.4	585.288	-1866.11	-0.465013	-571.141	456.45	-294.995	-161.062	60.7924	610.515
TCGA.EW.A1P1.01	Human	LumA	4921.34	2290.92	940.363	192.226	1845.88	4361.81	3682.27	-2986.63	-2503.19	2104.77	495.234	1401.23	-353.778	-495.459	2705.79	2660.55	-664.74	883.687	2696.6	2802.38	626.144	2274.33	2892.16	-2017.53	41.1876	-436.321	-3494.66	-2710.27	-1732.58	4321.01	4158.44	1425.01	-631.544	-2720.62	-949.33	1377.57	1370.48	-2777.89	330.904	3108.79	4229.8	506.514	3455.11	3430.88	1205.66	-712.601	3327.53
TCGA.A2.A0YM.01	Human	Basal	2259.29	1079.73	-1361.51	3305.4	165.363	659.563	2819.93	-1035.11	3572.84	113.326	-119.869	-2156.27	-2032.69	-987.384	-688.414	-678.302	-1087.51	2608.31	2795.27	696.084	-1136.57	1797.46	1334.92	714.67	648.327	892.209	3976.9	2330.21	3423.06	-610.03	2796.74	-1736.36	-1862.51	-2803.15	744.456	-531.163	-973.104	997.805	981.349	-16.4563	487.971	83.4287	-811.222	1094.26	-2233.71	-2002.23	2502.12
TCGA.E9.A3X8.01	Human	LumA	-198.365	505.909	824.247	-3015.76	-668.823	-2147.82	-1052.2	2165.18	-3258.59	706.1	451.072	386.063	647.523	1201.02	-2549.38	2822.96	-3206.57	-18.8438	187.807	860.534	862.655	-1570.79	298.143	-596.293	-941.902	-1755.09	-2522.7	156.905	1707.77	2002.45	-355.073	972.83	1213.14	2202.91	422.405	2360.84	1097.44	1910.63	335.59	-1575.04	621.57	-1066.53	2050.09	695.564	-425.468	145.411	907.862
TCGA.A8.A08Z.01	Human	LumA	1192.13	1372.72	-1972.69	1851.5	767.266	2935.42	850.917	-2575.09	-1233.73	730.9	705.494	-2379.04	-722.129	-1669.17	568.513	448.105	359.871	-2081.36	-490.866	1219.42	-1140.79	1512.73	2026.96	-1760.78	-139.005	-1241.68	-2714.44	-3059.87	-2839.41	4153.67	2460.91	-929.074	-2209.9	-3743.64	-434.938	-2644.07	-829.631	-4513.34	-1250.96	3262.38	2384.19	-414.266	1374.63	1147.51	-393.199	-1750.86	1527.89
TCGA.D8.A27F.01	Human	Basal	1320.86	1768.45	438.686	2923.79	544.799	1523.71	554.542	-880.539	3559.13	-1041.5	2167.47	-1849.66	-1249.91	-781.521	397.333	963.731	-509.124	-3337.1	-1584.23	1453.1	-780.82	1207.84	-125.003	1029.51	-1255.91	1357.3	3383.94	1043.85	1230.12	1818.89	856.403	-1392.51	-1363.27	-2625.53	787.358	-1852.92	-1198.47	-390.674	550.498	941.172	313.932	-718.899	-652.306	4.16164	-956.336	-726.906	-855.636
TCGA.AN.A041.01	Human	LumA	-1102.96	-346.421	-2452.15	1391.63	1261.44	3356.42	-1026.21	-957.941	20.4375	-297.605	1058.74	-1933.13	1849.22	295.441	1215.76	1007.8	1259.61	-1487.05	-1677.11	1205.85	-1147.75	2070.53	248.376	310.443	1286.28	-885.247	-698.793	-1415.22	-1719.41	2666.41	-1086.62	-1029.69	-2426.52	-3576.9	-1053.37	-2469.93	-191.769	-3343.92	-1273.52	2070.4	3398.94	5.49201	1291.11	-763.125	394.017	-198.014	-1472.65
TCGA.AR.A0U3.01	Human	LumB	-2160.43	-1411.54	-2163.67	1632.75	-846.931	-467.101	-1500	4.39202	2465.39	-955.823	750.704	-382.58	2310.06	2091.02	998.806	-2031.14	2710.12	-622.005	-1004.82	-1172.71	-1.9218	185.383	-509.795	1108.47	296.728	1372.57	2288.85	586.444	-308.987	-3102.47	-1059.69	92.4526	-143.345	211.106	66.2118	-203.088	-711.728	-301.909	-184.911	116.997	-1177.12	772.425	-714.685	-799.696	1696.49	471.914	-1507.85
TCGA.A2.A0CL.01	Human	Basal	3650.83	392.363	-1429.61	1399.68	-372.038	1457.05	4001.27	-2160.55	1057.09	1587.22	-1669.21	-665.586	-1094.88	-1737.7	71.1478	58.7844	-2201.6	5185.97	5180.05	593.9	1379.95	117.994	2315.55	-1918.28	626.322	62.3684	1576.05	-2586.42	-2372.89	1509.19	3683.49	-429.819	-1905.06	-2961.88	-1486.07	332.922	-190.159	-1610.47	-733.617	876.851	502.493	-102.397	827.593	3145.39	-118.452	-1835.8	4876.59
TCGA.LL.A5YP.01	Human	Basal	2679.09	1208.48	1719.92	796.142	2608.32	1375.07	2235.46	530.927	962.134	154.21	1001.9	-843.285	-2394.8	-1538.18	-1728.35	2115.03	-1157.64	-3016.33	-950.621	2650.97	-242.816	710.866	1615.89	937.716	172.236	769.933	2036.18	1847.56	2788.93	3902.64	2317.46	-523.351	-1338.8	-138.073	723.25	785.734	8.43617	912.528	935.419	22.8916	2883.06	-711.031	1918.98	1299.45	-1995.45	-1135	1602.48
TCGA.AC.A3EH.01	Human	LumA	-1454.28	-113.53	826.399	-470.8	-78.9803	-394.799	-656.715	486.343	-1578.47	23.3474	359.195	595.111	161.559	-367.211	-1524.34	771.413	-638.579	-3963.59	-3458.36	1757.66	90.6441	1317.37	-897.2	-1156.55	166.234	-1064.83	-2522.16	-1604.81	144.026	734.089	-1328.75	622.853	-40.7542	870.061	557.896	536.38	772.963	691.49	393.844	-297.645	287.393	-43.8621	1160.2	-996.228	585.447	553.919	-2710.63
TCGA.AN.A04C.01	Human	HER2	-730.991	-986.886	633.809	245.169	-195.309	-1656.41	-1146.21	2280.95	3058.78	-1032.78	-140.156	792.885	-2351.26	-1155.72	-425.74	-1086.46	-1179.08	-3394.51	-1982.63	-652.462	-663.526	-781.74	-1300.09	1133.33	1383.22	1560.58	2895.96	4153.7	4236.06	-2825.25	-1645.75	1507.4	1619.03	3510.34	100.173	898.365	-85.1985	2558.02	430.574	-2127.45	-2449.48	-514.083	-934.273	-788.26	-1946.25	868.871	-525.717
TCGA.E9.A1RC.01	Human	LumA	-2065.76	890.293	-1821.81	922.974	-435.678	-339.503	-3348.56	599.943	1498.21	-471.894	-459.629	-627.134	1426.83	597.601	479.654	-1113.23	1580.29	-3417.66	-3185.49	-838.854	-2.85623	-588.622	-1317.73	536.63	-847.878	293.831	1807.98	509.052	-916.296	153.09	-2469.62	-1228.3	385.286	-169.342	1280.6	217.433	-652.811	-1062.59	-269.988	792.598	367.28	165.108	-1450.86	-2088.78	229.933	245.659	-3990.82
TCGA.AC.A2FK.01	Human	LumA	1573.28	-24.7707	-1202.3	-738.67	2036.09	1298.08	645.144	-3888.72	-4127.05	-230.576	1039.6	-520.365	541.055	-628.182	1298.69	486.754	-448.796	-2233.22	-1102.81	1408.91	926.937	1438.83	-488.44	-3285.42	-1388.3	-3549.88	-5231.15	-4842.28	-4383.88	-1258.35	582.834	340.551	-357.593	-4298.81	-2368.12	-2509.48	458.473	-4834.68	-2384.77	2449.92	1.18764	-292.386	-18.0489	926.194	1036.2	-837.871	-10.9207
TCGA.D8.A1XB.01	Human	LumA	-1446.76	-259.162	-1481.1	953.893	660.587	1478.71	-1824.15	-2265.87	-1567.18	-906.183	564.035	-2764.65	1565.1	10.4098	-846.01	529.18	-725.86	-4087.27	-3478.5	1385.27	198.914	1704.15	-2156.16	-1662.85	-1965.31	-2844.08	-2673.82	-4083.82	-1903.65	3587.89	-1641.17	-1946.78	-2095.49	-3939.54	-1255.33	-3991.53	-795.658	-5020.54	-2139.31	2881.23	2066.75	-1062.87	-475.021	-1339.56	-733.982	-1793.8	-2999.54
TCGA.A2.A0D3.01	Human	LumA	-655.143	-1101.46	-1689.28	-1042.07	342.499	-1074.4	-1569.32	-724.875	-2861.13	-162.837	-2143.02	917.414	1545.68	348.213	258.046	-2031.23	1342.88	-1745.34	-1830.54	-1030.17	1127.57	-476.148	-2194.89	287.816	31.1278	-2010.4	-3872.7	605.668	1332.43	-2608.83	-2079.25	-1038.75	556.43	257.226	-860.383	-353.332	-1228.49	-693.007	-1544.8	-851.79	-2484.14	-256.361	-2205.33	-992.488	292.878	93.8129	31.2757
TCGA.E2.A152.01	Human	HER2	-408.072	2317.7	791.147	1259.49	443.798	2693.78	-927.007	-1999.96	-67.7175	1070.6	517.518	325.902	-1027.85	-404.809	2180.44	525.214	2428.21	-2088.1	-1186.19	1534.12	684.516	2352.11	888.712	69.6579	1305.79	1550.96	-1867.78	-1481.87	-2440.81	3338.82	694.475	437.52	-510.356	-809.005	1970.59	-911.729	604.202	-2640.03	-720.502	1919.53	2519.74	787.768	2436.69	890.673	-489.052	324.176	-523.278
TCGA.GM.A3NY.01	Human	LumA	-682.894	-540.458	-1553.61	-3013.19	-949.265	-1409.41	-1661.53	511.308	-3562.51	-688.698	-931.972	-932.392	272.749	1211.84	-2494.94	1298.15	-852.821	-1972.48	-2193.49	-527.527	-835.625	-2504.28	-1416.52	-476.902	-1183.45	-2970.4	-2764.58	-3086.33	-3005.28	-365.221	-1895.23	-25.4886	116.42	-386.758	-628.183	130.124	173.801	-39.6306	-879.517	-839.886	-139.72	-754.59	-128.342	-1770.59	-412.334	135.067	-1464.01
TCGA.AC.A2B8.01	Human	LumA	2479.53	1108.08	-402.146	467.353	136.888	2947.17	2285.46	-3333.73	-3069.13	1263.51	550.218	230.359	1794.56	728.434	721.801	1527.97	-817.712	386.115	1328.59	1397.87	402.962	3271.51	2112.93	-3483.65	-1191.41	-3147.04	-4217.85	-4294.42	-4142.46	3216.45	3092.45	112.589	342.692	-2604.46	-1337.49	-1053.38	-143.299	-4800.04	-989.19	3810.85	2102.99	316.695	1601.64	1607.58	1157.57	-642.99	1412.7
TCGA.E2.A1B0.01	Human	HER2	1913.44	1835.12	3324.84	2913.86	1791.69	2620.98	505.19	-1565.04	2455.72	484.736	569.911	657.495	-1267.62	-1324.47	2602.1	267.117	2124.61	-2916.52	-469.268	1124.02	243.711	1155.44	1374.33	1275.71	826.67	2522.06	2887.02	1862.34	2137.79	2326.78	2530.42	65.8779	662.947	376.045	2049.46	535.852	-375.777	-1317.4	32.5613	1349.96	1770.49	655.373	1348.96	1663.33	-804.459	-597.277	2036.75
TCGA.BH.A1EU.01	Human	LumA	1883.92	-158.369	-1941.89	-579.596	-1022.38	2412.99	1970.26	-3331.22	-2595.04	153.243	-523.356	-816.003	204.651	-883.608	973.3	-654.082	1371.13	1049.84	1747.74	-749.77	543.949	785.351	1808.84	-3102.91	-1188.58	-2763.39	-3564.7	-4638.29	-5158.88	551.306	2532.44	-394.25	-703.177	-4038.52	-2002.05	-1917.25	-884.3	-4643.06	-1680.74	2962.33	856.687	1255.64	308.257	1547.7	310.098	-1489.28	2684.53
[truncated: 316 more rows]
[truncated: 5 more columns]
